# Supplementary material for: Impact of vitamin D deficiency on defective endometrial decidualization and the repressive role of vitamin D receptor (VDR) in the epigenomic network
Source: bioRxiv. 2025 Nov 18:2025.11.14.688535. Preprint. [Version 2] doi: 10.1101/2025.11.14.688535 (PMC12642428; doi:10.1101/2025.11.14.688535)
Supplement: Supplement 4 — Supplementary Table 3. List of DEGs, canonical pathways, and upstream regulators in T-HESCs regulated by ligand (1,25(OH)2D3) and receptor (VDR). [file media-4.xlsx]

## Sheet: siNTsiVDR_OpenChromatin
chr	start	end	Distance to TSS	Gene Name
chr1	629646	630237	-933	LOC101928626
chr1	633734	634359
chr1	778399	778413	282	LOC100288069
chr1	778588	778968	-90	LOC100288069
chr1	817304	817333	-52	FAM87B
chr1	827475	827566	1	LINC00115
chr1	904748	904757	14939	LOC100130417
chr1	906934	906943	12753	LOC100130417
chr1	959246	959255	48	NOC2L
chr1	959357	959434	-97	NOC2L
chr1	966376	966526	-46	PLEKHN1
chr1	966738	966747	246	PLEKHN1
chr1	966948	967032	493	PLEKHN1
chr1	967244	967253	752	PLEKHN1
chr1	1000167	1000176	0	HES4
chr1	1000464	1000473	-297	HES4
chr1	1000792	1000848	-648	HES4
chr1	1013365	1013374	-97	ISG15
chr1	1013478	1013487	16	ISG15
chr1	1020110	1020119	-8	AGRN
chr1	1079678	1079690	-5377	RNF223
chr1	1115874	1115889	474	C1orf159
chr1	1116082	1116464	83	C1orf159
chr1	1157550	1157680	-9489	MIR200B
chr1	1208134	1208196	-1456	TNFRSF18
chr1	1231960	1232174	0	SDF4
chr1	1264857	1265192	8829	UBE2J2
chr1	1274224	1274233	-375	UBE2J2
chr1	1282240	1282341	1855	SCNN1D
chr1	1304795	1304896	-34	SNORD167
chr1	1305064	1305078	-259	SNORD167
chr1	1305439	1305448	-632	SNORD167
chr1	1308102	1308111	-218	ACAP3
chr1	1308462	1308471	-113	PUSL1
chr1	1318357	1318366	-5796	MIR6727
chr1	1318468	1318482	-5909	MIR6727
chr1	1324623	1324635	58	INTS11
chr1	1324742	1324831	24	CPTP
chr1	1345060	1345069	4047	DVL1
chr1	1358538	1358629	-37	MXRA8
chr1	1358828	1358845	-43	MXRA8
chr1	1359403	1359417	-616	MXRA8
chr1	1359966	1359975	-1177	MXRA8
chr1	1360639	1360824	1045	MXRA8
chr1	1362152	1362229	-414	MXRA8
chr1	1372201	1372210	2976	AURKAIP1
chr1	1375197	1375590	44	AURKAIP1
chr1	1399322	1399566	-86	LOC148413
chr1	1407307	1407316	1	MRPL20
chr1	1462601	1462665	-9122	ATAD3B
chr1	1471705	1471789	-8	ATAD3B
chr1	1505707	1505718	-6430	ATAD3A
chr1	1511694	1511799	-396	ATAD3A
chr1	1511933	1512150	-101	ATAD3A
chr1	1540600	1540612	-246	TMEM240
chr1	1554968	1555128	-14688	TMEM240
chr1	1574597	1574606	280	SSU72
chr1	1574906	1574952	-47	SSU72
chr1	1575181	1575190	-304	SSU72
chr1	1575349	1575358	-472	SSU72
chr1	1614424	1614433	-986	MIB2
chr1	1615173	1615182	-237	MIB2
chr1	1615354	1615391	-42	MIB2
chr1	1615743	1615826	-80	MIB2
chr1	1658956	1659222	8	CDK11B
chr1	1686279	1686290	6519	SLC35E2B
chr1	1686448	1686470	6345	SLC35E2B
chr1	1692790	1693033	-108	SLC35E2B
chr1	1693139	1693228	-380	SLC35E2B
chr1	1724311	1724536	141	CDK11A
chr1	1728718	1728740	-4164	CDK11A
chr1	1741051	1741230	4858	SLC35E2A
chr1	1746501	1746510	-507	SLC35E2A
chr1	1778442	1778451	23	NADK
chr1	1782817	1782826	-2675	NADK
chr1	1807666	1807675	-27524	NADK
chr1	1858748	1858966	32260	GNB1
chr1	1859156	1859165	31956	GNB1
chr1	1906437	1906470	-8373	CALML6
chr1	1908853	1908895	-5953	CALML6
chr1	1909061	1909116	-5738	CALML6
chr1	1909330	1909373	-5475	CALML6
chr1	1919679	1919688	-383	TMEM52
chr1	2044967	2044976	5098	LOC105378591
chr1	2073534	2073714	162	PRKCZ
chr1	2074065	2074079	86	PRKCZ
chr1	2088448	2088791	14634	PRKCZ
chr1	2132346	2132407	27661	PRKCZ
chr1	2133056	2133695	28660	PRKCZ
chr1	2140248	2140257	35537	PRKCZ
chr1	2174417	2174426	9453	PRKCZ-AS1
chr1	2174681	2174690	9189	PRKCZ-AS1
chr1	2176183	2176192	7687	PRKCZ-AS1
chr1	2189374	2189383	5396	FAAP20
chr1	2189499	2189870	5090	FAAP20
chr1	2189990	2190001	4779	FAAP20
chr1	2194825	2194880	-78	FAAP20
chr1	2195057	2195151	-329	FAAP20
chr1	2195316	2195412	-589	FAAP20
chr1	2199265	2199575	-4645	FAAP20
chr1	2199729	2199746	-4963	FAAP20
chr1	2204815	2204824	2913	FAAP20
chr1	2212547	2212678	107	FAAP20
chr1	2212848	2212857	-133	FAAP20
chr1	2213160	2213169	-445	FAAP20
chr1	2213270	2213279	-555	FAAP20
chr1	2214293	2214302	-1578	FAAP20
chr1	2227721	2227926	-871	SKI
chr1	2232140	2232149	3450	SKI
chr1	2234635	2234644	5945	SKI
chr1	2246223	2246328	17581	SKI
chr1	2290766	2291030	61763	LOC100129534
chr1	2322272	2322391	30329	LOC100129534
chr1	2330987	2331096	21619	LOC100129534
chr1	2381876	2381965	9830	MORN1
chr1	2391139	2391164	599	MORN1
chr1	2391506	2391879	58	MORN1
chr1	2412344	2412354	222	PEX10
chr1	2412519	2412759	-68	PEX10
chr1	2412975	2413060	-447	PEX10
chr1	2451904	2452016	-15499	PLCH2
chr1	2452216	2452225	-15238	PLCH2
chr1	2525993	2526004	629	PANK4
chr1	2526216	2526302	369	PANK4
chr1	2526535	2526625	48	PANK4
chr1	2526988	2527041	-387	PANK4
chr1	2533598	2533610	-3359	HES5
chr1	2546132	2546146	-10226	TNFRSF14
chr1	2546347	2546390	-9996	TNFRSF14
chr1	2546946	2547064	-9360	TNFRSF14
chr1	2547972	2547981	-8388	TNFRSF14
chr1	2548139	2548246	-8172	TNFRSF14
chr1	2548411	2548420	-7949	TNFRSF14
chr1	2548688	2548984	-7529	TNFRSF14
chr1	2556365	2556374	5	TNFRSF14
chr1	2556793	2556802	213	TNFRSF14-AS1
chr1	2578581	2578590	-7874	FAM213B
chr1	2585543	2585636	-870	FAM213B
chr1	2586374	2586646	50	FAM213B
chr1	2586756	2586848	52	FAM213B
chr1	2594146	2594155	7401	FAM213B
chr1	2642617	2642696	-9615	MMEL1
chr1	2643017	2643031	-9982	MMEL1
chr1	2643165	2643373	-10227	MMEL1
chr1	2652270	2652279	-19233	MMEL1
chr1	2653949	2653958	-20912	MMEL1
chr1	2654122	2654176	-21107	MMEL1
chr1	2654436	2654445	-21399	MMEL1
chr1	2684182	2684191	-51145	MMEL1
chr1	3313255	3313283
chr1	3491425	3491437	36848	ARHGEF16
chr1	3619127	3619165	-5846	TPRG1L
chr1	3624356	3624378	-625	TPRG1L
chr1	3624525	3624563	-448	TPRG1L
chr1	3624724	3624989	-135	TPRG1L
chr1	3649881	3649894	219	WRAP73
chr1	3650049	3650194	-15	WRAP73
chr1	3650372	3650381	-270	WRAP73
chr1	3695841	3695850	-2200	TP73
chr1	3696040	3696049	-2001	TP73
chr1	3747134	3747143	234	TP73-AS1
chr1	3796113	3796122	386	LRRC47
chr1	3796237	3796271	250	LRRC47
chr1	3796434	3796672	-49	LRRC47
chr1	3801574	3801591	-5079	LRRC47
chr1	3811474	3811527	-14997	LRRC47
chr1	3831860	3832032	25287	CEP104
chr1	3856928	3857012	263	CEP104
chr1	3857156	3857517	70	DFFB
chr1	3857646	3857688	400	DFFB
chr1	3900251	3900265	35	C1orf174
chr1	3900395	3901004	296	LINC01134
chr1	3901302	3901542	1018	LINC01134
chr1	4077280	4077289
chr1	5448626	5448635
chr1	5916190	5916206	-53457	MIR4689
chr1	5938490	5938621	-53742	KCNAB2
chr1	5975371	5975380	-16922	KCNAB2
chr1	5983458	5983467	-8835	KCNAB2
chr1	5983607	5983618	-8685	KCNAB2
chr1	5992011	5992029	-278	KCNAB2
chr1	5992236	5992252	-54	KCNAB2
chr1	5992375	5992713	-71	NPHP4
chr1	5992896	5992911	-431	NPHP4
chr1	6037406	6037613	3222	KCNAB2
chr1	6098376	6098385	52267	KCNAB2
chr1	6098613	6098666	52526	KCNAB2
chr1	6116397	6116406	63732	CHD5
chr1	6199042	6199051	572	RPL22
chr1	6199162	6199171	452	RPL22
chr1	6199543	6199813	-59	RPL22
chr1	6200024	6200043	-415	RPL22
chr1	6205300	6205439	410	LOC102724450
chr1	6205998	6206107	-76	RNF207
chr1	6206374	6206383	250	RNF207
chr1	6236002	6236075	-55	ICMT
chr1	6246848	6246861	2663	HES3
chr1	6260124	6260133	846	GPR153
chr1	6271691	6271700	-10721	GPR153
chr1	6276514	6276815	-15690	GPR153
chr1	6317587	6317596	41352	ACOT7
chr1	6343559	6343685	15322	ACOT7
chr1	6359818	6359832	879	ACOT7
chr1	6363253	6363305	-2575	ACOT7
chr1	6393196	6393235	550	ACOT7
chr1	6393377	6393554	300	ACOT7
chr1	6393727	6393848	-22	ACOT7
chr1	6394082	6394137	-344	ACOT7
chr1	6414452	6414521	5432	HES2
chr1	6438241	6438250	-8350	MIR4252
chr1	6475718	6475727	-9528	TNFRSF25
chr1	6486596	6486711	-700	PLEKHG5
chr1	6489988	6490110	531	PLEKHG5
chr1	6490556	6490644	-6	PLEKHG5
chr1	6497774	6497789	-358	PLEKHG5
chr1	6539054	6539174	15484	NOL9
chr1	6554502	6554675	9	NOL9
chr1	6579779	6580038	-82	ZBTB48
chr1	6601160	6601382	1627	KLHL21
chr1	6602634	6602666	248	KLHL21
chr1	6602874	6602898	12	KLHL21
chr1	6603005	6603081	-145	KLHL21
chr1	6603296	6603322	-411	KLHL21
chr1	6613165	6613225	-501	PHF13
chr1	6613431	6613788	-86	PHF13
chr1	6624809	6624907	-7	THAP3
chr1	6625152	6625168	10	THAP3
chr1	6625401	6625434	268	THAP3
chr1	6686374	6686392	15523	DNAJC11
chr1	6701767	6701876	84	DNAJC11
chr1	6701994	6702003	-93	DNAJC11
chr1	6711642	6711651	-9741	DNAJC11
chr1	6724592	6724898	0	LINC01672
chr1	6743936	6744037	16460	LINC01672
chr1	6770899	6770908	14076	CAMTA1-DT
chr1	6784541	6784804	307	CAMTA1-DT
chr1	6784953	6785442	-126	CAMTA1
chr1	6795707	6795746	10403	CAMTA1
chr1	6795860	6796107	10660	CAMTA1
chr1	6860108	6860236	74848	CAMTA1
chr1	6870380	6870389	85061	CAMTA1
chr1	6905328	6905337
chr1	6991434	6991443
chr1	7070519	7070630
chr1	7117608	7117889
chr1	7118022	7118148
chr1	7223775	7223793
chr1	7282004	7282181
chr1	7299375	7299587	90273	LOC102725193
chr1	7300192	7300201	89557	LOC102725193
chr1	7300984	7301142	88691	LOC102725193
chr1	7333708	7333717	56041	LOC102725193
chr1	7333827	7333840	55920	LOC102725193
chr1	7401880	7402113	-12243	LOC102725193
chr1	7471009	7471173	-81337	LOC102725193
chr1	7471438	7471447	-81689	LOC102725193
chr1	7479073	7479082	-89324	LOC102725193
chr1	7552507	7552717
chr1	7580682	7580691	-89043	CAMTA1
chr1	7595586	7595595	-74139	CAMTA1
chr1	7667657	7667666	-2068	CAMTA1
chr1	7704587	7704602	-210	CAMTA1
chr1	7753033	7753042	-18231	VAMP3
chr1	7770804	7770813	-460	VAMP3
chr1	7770998	7771012	-264	VAMP3
chr1	7771295	7771328	43	VAMP3
chr1	7771533	7771542	269	VAMP3
chr1	7771744	7771800	503	VAMP3
chr1	7783536	7783545	-888	PER3
chr1	7783834	7784226	-399	PER3
chr1	7810493	7810646	26141	PER3
chr1	7954034	7954043	-7615	PARK7
chr1	7954190	7954313	-7402	PARK7
chr1	7961156	7961241	-455	PARK7
chr1	7961384	7961750	-87	PARK7
chr1	7961906	7961952	275	PARK7
chr1	7975406	7975510	13804	PARK7
chr1	8004756	8004765	21572	ERRFI1
chr1	8004903	8005440	21161	ERRFI1
chr1	8015078	8015136	11226	ERRFI1
chr1	8026333	8026465	-66	ERRFI1
chr1	8040779	8040860	-14487	ERRFI1
chr1	8061419	8061533	-35143	ERRFI1
chr1	8077340	8077383	-51029	ERRFI1
chr1	8083189	8083203	-56863	ERRFI1
chr1	8090288	8090387	-64005	ERRFI1
chr1	8090519	8090656	-64255	ERRFI1
chr1	8097497	8097701	-71266	ERRFI1
chr1	8122375	8122384	-86292	LINC01714
chr1	8122754	8122778	-85906	LINC01714
chr1	8134179	8134201	-74482	LINC01714
chr1	8137944	8137953	-70723	LINC01714
chr1	8169895	8169912	-38768	LINC01714
chr1	8197745	8197763	-10918	LINC01714
chr1	8202238	8202315	-6395	LINC01714
chr1	8202546	8202753	-6022	LINC01714
chr1	8238205	8238440	29651	LINC01714
chr1	8314542	8314551	-3538	SLC45A1
chr1	8342300	8342309	24220	SLC45A1
chr1	8343501	8343763	25547	SLC45A1
chr1	8373974	8373983	49708	RERE
chr1	8394824	8395223	28663	RERE
chr1	8397002	8397136	26618	RERE
chr1	8412279	8412424	11335	RERE
chr1	8424410	8424419	-230	LOC102724552
chr1	8439315	8439324	14675	LOC102724552
chr1	8456481	8456521	31856	LOC102724552
chr1	8463248	8463366	31606	SNORD128
chr1	8497531	8497765	-2735	SNORD128
chr1	8525888	8526185	-31124	SNORD128
chr1	8540474	8540568	-45608	SNORD128
chr1	8540683	8540742	-45800	SNORD128
chr1	8598235	8598244
chr1	8616905	8617010
chr1	8626496	8626765
chr1	8647807	8647816
chr1	8660585	8660594
chr1	8660714	8660727
chr1	8661861	8661876
chr1	8677838	8677849
chr1	8701571	8701603
chr1	8703313	8703322
chr1	8703635	8703735
chr1	8712334	8712456
chr1	8712564	8712971
chr1	8817686	8817797	-102	RERE
chr1	8822782	8822995	-5249	RERE
chr1	8826161	8826170	-8526	RERE
chr1	8826277	8826286	-8642	RERE
chr1	8858139	8858361	8340	MIR6728
chr1	8858505	8858578	8048	MIR6728
chr1	8878258	8878267	423	ENO1
chr1	8878669	8878855	-73	ENO1-AS1
chr1	8879020	8879069	210	ENO1-AS1
chr1	8880270	8880279	1440	ENO1-AS1
chr1	8903991	8904200	25261	ENO1-AS1
chr1	8918268	8918277	-27561	CA6
chr1	8939782	8939791	-6047	CA6
chr1	8986371	8986380	39969	SLC2A7
chr1	9005254	9005346	21045	SLC2A7
chr1	9067368	9067434	2427	SLC2A5
chr1	9100973	9100982	28192	GPR157
chr1	9110867	9110984	18244	GPR157
chr1	9145462	9145471	6310	MIR34A
chr1	9163804	9163834	-12042	MIR34A
chr1	9164050	9164209	-12353	MIR34A
chr1	9196418	9196427	-14085	MIR34AHG
chr1	9196914	9196923	-14581	MIR34AHG
chr1	9207273	9207282	-24940	MIR34AHG
chr1	9211526	9211709	-23186	H6PD
chr1	9267236	9267250	-25639	SPSB1
chr1	9275731	9275740	-17146	SPSB1
chr1	9280547	9280563	-12327	SPSB1
chr1	9290168	9290301	-2647	SPSB1
chr1	9292584	9292593	-293	SPSB1
chr1	9292762	9292776	-113	SPSB1
chr1	9303174	9303378	10394	SPSB1
chr1	9315580	9315589	22703	SPSB1
chr1	9315751	9315927	22957	SPSB1
chr1	9350374	9350506	57558	SPSB1
chr1	9376191	9376200	52720	LOC100506022
chr1	9377032	9377135	51832	LOC100506022
chr1	9428865	9429151	-12	LOC100506022
chr1	9438548	9438557	-9557	LOC100506022
chr1	9438857	9438866	-9866	LOC100506022
chr1	9473159	9473335	-44251	LOC100506022
chr1	9539185	9539543	-105	SLC25A33
chr1	9539897	9539946	453	SLC25A33
chr1	9588320	9588329	-549	TMEM201
chr1	9588511	9588576	-330	TMEM201
chr1	9588682	9588696	-185	TMEM201
chr1	9627077	9627172	-24606	PIK3CD
chr1	9689098	9689107	-442	PIK3CD
chr1	9689557	9689571	19	PIK3CD
chr1	9700419	9700657	9071	PIK3CD
chr1	9702463	9702472	11001	PIK3CD
chr1	9719184	9719387	27819	PIK3CD
chr1	9725177	9725186	33715	PIK3CD
chr1	9766791	9767119	57571	CLSTN1
chr1	9835983	9835992	-11462	CLSTN1
chr1	9875004	9875013	35249	CTNNBIP1
chr1	9890581	9890599	19668	CTNNBIP1
chr1	9893394	9893455	16833	CTNNBIP1
chr1	9910230	9910706	-210	CTNNBIP1
chr1	9943342	9943430	41	LZIC
chr1	9950465	9950534	7072	NMNAT1
chr1	9951418	9951427	7995	NMNAT1
chr1	9978385	9978394	11009	MIR5697
chr1	10032558	10032567	-420	UBE4B
chr1	10032690	10033030	-123	UBE4B
chr1	10033153	10033170	179	UBE4B
chr1	10055847	10055987	22934	UBE4B
chr1	10074499	10074627	41580	UBE4B
chr1	10083227	10083236	50249	UBE4B
chr1	10083343	10083357	50367	UBE4B
chr1	10122830	10122839	-87871	KIF1B
chr1	10123007	10123122	-87641	KIF1B
chr1	10159631	10159640	-51070	KIF1B
chr1	10209902	10210190	-660	KIF1B
chr1	10210310	10210619	-241	KIF1B
chr1	10253888	10253897
chr1	10254004	10254040
chr1	10380730	10380852	-18201	PGD
chr1	10398731	10399123	-65	PGD
chr1	10399329	10399344	219	PGD
chr1	10430309	10430408	257	CENPS-CORT
chr1	10430643	10430798	-26	CENPS-CORT
chr1	10451805	10451814	2091	CORT
chr1	10459277	10459291	9565	CORT
chr1	10472516	10472710	-57	DFFA
chr1	10474826	10474925	-70	PEX14
chr1	10494846	10494855	19905	PEX14
chr1	10495224	10495286	20309	PEX14
chr1	10510718	10510786	35806	PEX14
chr1	10511082	10511110	36150	PEX14
chr1	10528439	10528645	53596	PEX14
chr1	10528879	10528898	53943	PEX14
chr1	10575809	10575818
chr1	10646532	10646546
chr1	10825126	10825135	-28455	CASZ1
chr1	10961149	10961235	20845	C1orf127
chr1	10973790	10973799	8242	C1orf127
chr1	10975762	10975980	6166	C1orf127
chr1	11012325	11012442	-238	TARDBP
chr1	11012568	11012692	8	TARDBP
chr1	11012851	11012875	241	TARDBP
chr1	11013062	11013147	483	TARDBP
chr1	11037813	11037857	9404	MASP2
chr1	11060143	11060232	-154	SRM
chr1	11099385	11099443	-261	LOC105376736
chr1	11099624	11099633	-46	LOC105376736
chr1	11099793	11099964	31	EXOSC10
chr1	11139179	11139188	-4714	MTOR-AS1
chr1	11158703	11158969	14938	MTOR-AS1
chr1	11241827	11241941	20667	MTOR
chr1	11262184	11262193	362	MTOR
chr1	11262507	11262863	-134	MTOR
chr1	11272873	11272929	-297	UBIAD1
chr1	11273160	11273256	10	UBIAD1
chr1	11273396	11273494	247	UBIAD1
chr1	11273733	11273745	541	UBIAD1
chr1	11281829	11281838	8636	UBIAD1
chr1	11282039	11282048	8846	UBIAD1
chr1	11282188	11282313	9053	UBIAD1
chr1	11636048	11636057	-18322	FBXO44
chr1	11642567	11642663	-11760	FBXO44
chr1	11645898	11645907	-8472	FBXO44
chr1	11654894	11654903	42	FBXO44
chr1	11664146	11664247	104	FBXO6
chr1	11665011	11665020	923	FBXO6
chr1	11680694	11680703	515	MAD2L2
chr1	11680913	11680922	296	MAD2L2
chr1	11681123	11681236	34	MAD2L2
chr1	11681415	11681676	-332	MAD2L2
chr1	11719932	11719941	-16148	AGTRAP
chr1	11731974	11731993	-4101	AGTRAP
chr1	11735962	11736101	-53	AGTRAP
chr1	11736521	11736530	441	AGTRAP
chr1	11737085	11737094	1005	AGTRAP
chr1	11785300	11785314	-5688	LOC102724659
chr1	11790973	11791123	-11429	LOC102724659
chr1	11796655	11796664	7017	MTHFR
chr1	11803289	11803299	383	MTHFR
chr1	11803527	11803872	-23	MTHFR
chr1	11805594	11805603	-497	CLCN6
chr1	11805716	11805725	-375	CLCN6
chr1	11805842	11806232	-59	CLCN6
chr1	11822191	11822200	-16093	MTHFR
chr1	11907787	11907924	-298	RNU5E-1
chr1	11908135	11908647	237	RNU5E-1
chr1	11919050	11919068	7369	KIAA2013
chr1	11931190	11931212	-3466	PLOD1
chr1	11934574	11934634	-63	PLOD1
chr1	11934935	11934957	279	PLOD1
chr1	11961348	11961544	-18735	MFN2
chr1	11979912	11980486	18	MFN2
chr1	11980637	11980657	466	MFN2
chr1	12019185	12019542	122	MIIP
chr1	12019662	12019671	425	MIIP
chr1	12040452	12040461	11299	MIR6729
chr1	12040582	12040834	11550	MIR6729
chr1	12052123	12052296	-11167	TNFRSF8
chr1	12067772	12067781	4400	TNFRSF8
chr1	12075816	12075989	12526	TNFRSF8
chr1	12113001	12113010	49629	TNFRSF8
chr1	12121774	12121972	-45070	MIR7846
chr1	12143667	12143930	-23144	MIR7846
chr1	12144137	12144146	-22801	MIR7846
chr1	12153509	12153726	-13325	MIR7846
chr1	12161956	12162128	-4901	MIR7846
chr1	12178279	12178315	11294	TNFRSF1B
chr1	12184489	12184500	-7218	MIR4632
chr1	12208989	12209089	17326	MIR4632
chr1	12229903	12229916	-129	VPS13D
chr1	12230021	12230030	-13	VPS13D
chr1	12296827	12296913	66831	VPS13D
chr1	12415302	12415313	-91938	SNORA59A
chr1	12415438	12415449	-91802	SNORA59A
chr1	12424273	12424282	-82968	SNORA59A
chr1	12454756	12454765	-52485	SNORA59A
chr1	12454940	12454949	-52301	SNORA59A
chr1	12455363	12455377	-51876	SNORA59A
chr1	12457150	12457159	-50091	SNORA59A
chr1	12478206	12478466	-28910	SNORA59A
chr1	12480861	12480986	-26322	SNORA59A
chr1	12499502	12499511	-7739	SNORA59A
chr1	12540548	12540557	33307	SNORA59B
chr1	12549149	12549163	29867	MIR6730
chr1	12549617	12549626	29401	MIR6730
chr1	12549872	12550163	29005	MIR6730
chr1	12591429	12591439	4962	DHRS3
chr1	12596044	12596168	290	DHRS3
chr1	12596339	12596348	52	DHRS3
chr1	12596555	12596735	-249	DHRS3
chr1	12602128	12602160	-5748	DHRS3
chr1	12604451	12604644	-8152	DHRS3
chr1	12616251	12616265	526	DHRS3
chr1	12618339	12618361	-619	DHRS3
chr1	12620073	12620082	-2347	DHRS3
chr1	12650073	12650491	5735	AADACL4
chr1	12659125	12659134	14583	AADACL4
chr1	13665879	13665890	-34355	PRDM2
chr1	13699970	13699984	-263	PRDM2
chr1	13700269	13700278	34	PRDM2
chr1	13700857	13700866	622	PRDM2
chr1	13749140	13749232	-195	PRDM2
chr1	13749340	13749423	1	PRDM2
chr1	13767060	13767344	17821	PRDM2
chr1	13782115	13782180	32767	PRDM2
chr1	13782393	13782416	33024	PRDM2
chr1	14413879	14414094	5986	KAZN-AS1
chr1	14414315	14414324	5653	KAZN-AS1
chr1	14437106	14437129	-17145	KAZN-AS1
chr1	14441563	14441582	-21600	KAZN-AS1
chr1	14466227	14466236	-46259	KAZN-AS1
chr1	14486508	14486517	-66540	KAZN-AS1
chr1	14486649	14486658	-66681	KAZN-AS1
chr1	14486832	14486841	-66864	KAZN-AS1
chr1	14486961	14486986	-67001	KAZN-AS1
chr1	14517465	14517474	-81247	KAZN
chr1	14517594	14517603	-81118	KAZN
chr1	14523016	14523072	-75673	KAZN
chr1	14732034	14732051
chr1	14742309	14742586
chr1	14826259	14826462	-97768	KAZN
chr1	14842586	14842644	-81514	KAZN
chr1	14915567	14915583	-8554	KAZN
chr1	14924025	14924125	-54	KAZN
chr1	14924610	14924624	488	KAZN
chr1	14926370	14926379	2246	KAZN
chr1	14929640	14929725	-117	KAZN
chr1	14940138	14940147	-5776	KAZN
chr1	14943121	14943186	-2765	KAZN
chr1	14945334	14945805	-349	KAZN
chr1	14947126	14947135	1212	KAZN
chr1	14968543	14968839	22772	KAZN
chr1	14970357	14970372	24446	KAZN
chr1	14971992	14972012	26083	KAZN
chr1	14980903	14981035	35050	KAZN
chr1	14981190	14981199	35276	KAZN
chr1	14996259	14996465	50443	KAZN
chr1	14996680	14996689	50766	KAZN
chr1	15027718	15027763	81822	KAZN
chr1	15028295	15028434	82446	KAZN
chr1	15033284	15033293	87370	KAZN
chr1	15046673	15046769
chr1	15088761	15088940	63613	TMEM51-AS1
chr1	15099272	15099281	53187	TMEM51-AS1
chr1	15100584	15100593	51875	TMEM51-AS1
chr1	15128635	15128739	23777	TMEM51-AS1
chr1	15152409	15152584	-33	TMEM51-AS1
chr1	15152783	15152792	256	TMEM51
chr1	15153667	15153734	-10	TMEM51
chr1	15153948	15153962	222	TMEM51
chr1	15158870	15159109	5257	TMEM51
chr1	15162562	15162571	8834	TMEM51
chr1	15168623	15168832	2896	C1orf195
chr1	15178903	15179101	-7378	C1orf195
chr1	15179260	15179451	-7732	C1orf195
chr1	15200624	15200896	-29136	C1orf195
chr1	15206877	15206886	-35258	C1orf195
chr1	15214686	15214811	-32476	FHAD1
chr1	15272646	15272773	25485	FHAD1
chr1	15291873	15291882	44653	FHAD1
chr1	15323644	15323771	20175	LOC101927417
chr1	15323973	15323982	19905	LOC101927417
chr1	15337799	15337870	6048	LOC101927417
chr1	15409760	15409947	-41	EFHD2
chr1	15410160	15410169	270	EFHD2
chr1	15416131	15416151	6246	EFHD2
chr1	15416380	15416389	6490	EFHD2
chr1	15416713	15416722	6823	EFHD2
chr1	15426900	15426932	-11526	CTRC
chr1	15427116	15427202	-11283	CTRC
chr1	15433080	15433089	-5357	CTRC
chr1	15524120	15524347	211	CASP9
chr1	15524850	15524859	-65	CASP9
chr1	15525105	15525121	-323	CASP9
chr1	15526468	15526888	-135	DNAJC16
chr1	15543624	15543923	1608	SCARNA21B
chr1	15603341	15603387	-14094	DDI2
chr1	15603559	15603769	-13794	DDI2
chr1	15616924	15616937	-527	DDI2
chr1	15617154	15617540	-111	DDI2
chr1	15620317	15620338	2870	DDI2
chr1	15620478	15620487	3025	DDI2
chr1	15678815	15678899	-5446	PLEKHM2
chr1	15680789	15680863	-3477	PLEKHM2
chr1	15703674	15703865	19467	PLEKHM2
chr1	15765994	15766008	1502	FBLIM1
chr1	15795209	15795361	12414	UQCRHL
chr1	15799050	15799259	8544	UQCRHL
chr1	15801363	15801372	6331	UQCRHL
chr1	15834376	15834385	-13483	SPEN
chr1	15834918	15834932	-12939	SPEN
chr1	15835805	15836135	-11894	SPEN
chr1	15836359	15836368	-11500	SPEN
chr1	15847549	15847713	-233	SPEN
chr1	15885843	15885852
chr1	15886317	15886338
chr1	15886456	15886552
chr1	15888858	15888867
chr1	15897768	15897777
chr1	15919509	15919537
chr1	15949289	15949364	26805	ZBTB17
chr1	15949663	15950078	26261	ZBTB17
chr1	15952840	15952963	23230	ZBTB17
chr1	15976075	15976178	5	ZBTB17
chr1	15983135	15983216	-7044	ZBTB17
chr1	16009152	16009239	4960	SRARP
chr1	16032953	16033070	-10724	CLCNKB
chr1	16056235	16056244	7478	CLCNKB
chr1	16076145	16076154	-2518	FAM131C
chr1	16139697	16139706	16407	EPHA2
chr1	16145698	16145864	10328	EPHA2
chr1	16146507	16146539	9586	EPHA2
chr1	16156084	16156098	18	EPHA2
chr1	16164334	16164517	-8317	EPHA2
chr1	16176092	16176239	-20057	EPHA2
chr1	16181772	16181786	-25670	EPHA2
chr1	16181944	16182156	-25941	EPHA2
chr1	16206642	16206809	5945	ARHGEF19
chr1	16206962	16207201	5589	ARHGEF19
chr1	16217101	16217184	-4472	ARHGEF19
chr1	16217499	16217676	-4917	ARHGEF19
chr1	16237239	16237316	-114	CPLANE2
chr1	16244639	16244650	-7481	CPLANE2
chr1	16349042	16349098	3421	FBXO42
chr1	16352444	16352639	-51	FBXO42
chr1	16352804	16352813	-318	FBXO42
chr1	16366972	16367289	101	SZRD1
chr1	16367441	16367533	457	SZRD1
chr1	16367682	16367704	663	SZRD1
chr1	16375699	16375894	8767	SZRD1
chr1	16396838	16396847	29813	SZRD1
chr1	16440555	16440755	-17	NECAP2
chr1	16499125	16499358	-6541	CROCCP3
chr1	16506956	16506965	7324	RNU1-2
chr1	16513641	16514299	315	RNU1-2
chr1	16514482	16514557	-235	RNU1-1
chr1	16534730	16534739	917	LINC01783
chr1	16535038	16535152	557	LINC01783
chr1	16535267	16535276	380	LINC01783
chr1	16559858	16559867	10949	MIR3675
chr1	16560817	16560831	11910	MIR3675
chr1	16561732	16561741	12823	MIR3675
chr1	16565509	16565518	16600	MIR3675
chr1	16566108	16566215	17248	MIR3675
chr1	16566588	16566677	17719	MIR3675
chr1	16566968	16567008	18074	MIR3675
chr1	16567182	16567193	18274	MIR3675
chr1	16575827	16575836	26918	MIR3675
chr1	16580666	16580675	31757	MIR3675
chr1	16593186	16593195	20414	NBPF1
chr1	16604536	16604545	9064	NBPF1
chr1	16612682	16612754	887	NBPF1
chr1	16613272	16613897	20	NBPF1
chr1	16614349	16614358	-749	NBPF1
chr1	16621026	16621264	-7540	NBPF1
chr1	16623474	16623483	7427	CROCCP2
chr1	16625111	16625163	5769	CROCCP2
chr1	16637199	16637208	-6298	CROCCP2
chr1	16644088	16644097	-1481	MST1P2
chr1	16644312	16644321	-1257	MST1P2
chr1	16644438	16644508	-1101	MST1P2
chr1	16644634	16644835	-839	MST1P2
chr1	16644941	16644974	-616	MST1P2
chr1	16678184	16678309	-3008	MIR3675
chr1	16681731	16681740	481	MIR3675
chr1	16703262	16703395	16828	ESPNP
chr1	16709712	16709721	10440	ESPNP
chr1	16709901	16709931	10241	ESPNP
chr1	16727773	16727782	6683	LOC102723383
chr1	16757826	16757835	6649	MST1L
chr1	16872513	16872607	-13539	MIR3675
chr1	16872730	16872884	-13786	MIR3675
chr1	16889021	16889030	452	LOC105376805
chr1	16889451	16889618	-57	LOC105376805
chr1	16889771	16889855	-147	LOC105376805
chr1	16896162	16896649	426	RNU1-1
chr1	16903297	16903306	7322	RNU1-1
chr1	16904065	16904163	8134	RNU1-1
chr1	16904787	16905009	8918	RNU1-1
chr1	16905155	16905466	9331	RNU1-1
chr1	16913733	16913742	-8212	CROCC
chr1	16913867	16914238	-7897	CROCC
chr1	16914509	16914528	-7431	CROCC
chr1	16923247	16923256	1302	CROCC
chr1	16943948	16943957	22003	CROCC
chr1	16951635	16951644	29038	MFAP2
chr1	16951798	16951939	28809	MFAP2
chr1	16960917	16960931	19754	MFAP2
chr1	16978821	16978969	1783	MFAP2
chr1	17011917	17012044	-9	ATP13A2
chr1	17012227	17012236	-260	ATP13A2
chr1	17054037	17054428	-63	SDHB
chr1	17059595	17059604	-5430	SDHB
chr1	17063659	17063748	-9534	SDHB
chr1	17125893	17126024	-6506	PADI2
chr1	17128383	17128753	-9115	PADI2
chr1	17155673	17155687	-34109	LOC400743
chr1	17168196	17168289	-21546	LOC400743
chr1	17168622	17168636	-21160	LOC400743
chr1	17168763	17168777	-21019	LOC400743
chr1	17170728	17170911	-18969	LOC400743
chr1	17189996	17190236	327	LOC400743
chr1	17233232	17233257	-15853	PADI3
chr1	17233899	17233937	-15180	PADI3
chr1	17237184	17237277	-11867	PADI3
chr1	17336315	17336324	28125	PADI4
chr1	17406287	17406384	32227	RCC2
chr1	17440015	17440024	-266	RCC2
chr1	17443622	17443648	-3881	RCC2
chr1	17477490	17477592	-37787	RCC2
chr1	17494469	17494482	-45359	ARHGEF10L
chr1	17502448	17502545	-37338	ARHGEF10L
chr1	17536578	17536587	-3252	ARHGEF10L
chr1	17540469	17540478	639	ARHGEF10L
chr1	17540799	17540808	969	ARHGEF10L
chr1	17545543	17545560	5717	ARHGEF10L
chr1	17551224	17551233	11394	ARHGEF10L
chr1	17551812	17552109	12126	ARHGEF10L
chr1	17569368	17569377	-11180	ARHGEF10L
chr1	17569540	17569572	-10997	ARHGEF10L
chr1	17569790	17570072	-10622	ARHGEF10L
chr1	17586347	17586356	5799	ARHGEF10L
chr1	17633785	17633794	15477	ARHGEF10L
chr1	17653919	17653928	35611	ARHGEF10L
chr1	17732655	17732728	-22621	ACTL8
chr1	17765593	17765775	10371	ACTL8
chr1	17766071	17766383	10914	ACTL8
chr1	17768656	17769193	13612	ACTL8
chr1	17866623	17866798
chr1	17874318	17874492
chr1	17874775	17874924
chr1	17879082	17879098
chr1	18213682	18213691
chr1	18820908	18820997	38708	TAS1R2
chr1	18875348	18875485	7858	MIR4695
chr1	18882651	18882739	580	MIR4695
chr1	18902472	18902607	259	ALDH4A1
chr1	18902787	18902995	-92	ALDH4A1
chr1	18903193	18903211	-403	ALDH4A1
chr1	18913152	18913181	-10368	ALDH4A1
chr1	18913288	18913297	-10494	ALDH4A1
chr1	18922430	18922553	-19693	ALDH4A1
chr1	18926702	18926908	-24006	ALDH4A1
chr1	18956654	18956978	-484	IFFO2
chr1	19010076	19010085	-53749	IFFO2
chr1	19011111	19011380	-54914	IFFO2
chr1	19081612	19081621
chr1	19163386	19163415	46851	UBR4
chr1	19208947	19208956	1300	UBR4
chr1	19209706	19209715	541	UBR4
chr1	19210254	19210458	-30	LOC101927895
chr1	19241385	19241480	10126	EMC1
chr1	19251499	19251593	13	EMC1
chr1	19251751	19251811	200	MRTO4
chr1	19260703	19260911	9226	MRTO4
chr1	19311866	19311882	272	AKR7A2
chr1	19312079	19312364	-24	PQLC2
chr1	19312685	19312803	498	PQLC2
chr1	19341622	19341631	29381	PQLC2
chr1	19386065	19386074	73824	PQLC2
chr1	19398340	19398686	86194	CAPZB
chr1	19427225	19427244	57472	CAPZB
chr1	19427398	19427458	57279	CAPZB
chr1	19430324	19430378	54356	CAPZB
chr1	19448639	19448711	36032	CAPZB
chr1	19449006	19449189	35609	CAPZB
chr1	19449322	19449331	35380	CAPZB
chr1	19450941	19451085	33694	CAPZB
chr1	19485638	19485783	-70	CAPZB
chr1	19485955	19486072	-373	CAPZB
chr1	19508951	19509021	-23345	CAPZB
chr1	19559895	19559904	36932	LOC105378614
chr1	19596776	19597060	-59	MINOS1
chr1	19616721	19616730	8919	RPS14P3
chr1	19653905	19653919	6302	NBL1
chr1	19659768	19660059	-5373	HTR6
chr1	19682368	19682513	17154	HTR6
chr1	19704648	19704783	39429	HTR6
chr1	19715653	19715840	50460	HTR6
chr1	19736004	19736141	63276	TMCO4
chr1	19756593	19756602	42751	TMCO4
chr1	19757762	19757771	41582	TMCO4
chr1	19758452	19758580	40833	TMCO4
chr1	19765691	19765939	33534	TMCO4
chr1	19799664	19799682	-324	TMCO4
chr1	19799959	19800027	28	TMCO4
chr1	19800229	19800290	-239	TMCO4
chr1	19800474	19800506	-469	TMCO4
chr1	19867035	19867044	-15355	OTUD3
chr1	19882204	19882469	-58	OTUD3
chr1	19882611	19882706	264	OTUD3
chr1	19882993	19883002	603	OTUD3
chr1	19949204	19949213	-25592	PLA2G2E
chr1	20058685	20058694	-11518	PLA2G5
chr1	20064176	20064252	-5994	PLA2G5
chr1	20152470	20152483	13147	PLA2G2F
chr1	20213054	20213063	-26573	UBXN10-AS1
chr1	20255999	20256008	12909	LINC01757
chr1	20279645	20279793	-11200	VWA5B1
chr1	20282151	20282160	-8763	VWA5B1
chr1	20411286	20411430	17436	LINC01141
chr1	20427035	20427044	1754	LINC01141
chr1	20427157	20427166	1632	LINC01141
chr1	20493935	20494082	-7774	CAMK2N1
chr1	20494565	20494574	-8335	CAMK2N1
chr1	20495070	20495084	-8842	CAMK2N1
chr1	20495202	20495225	-8979	CAMK2N1
chr1	20508061	20508261	20	MUL1
chr1	20575328	20575405	-13584	CDA
chr1	20589818	20589908	912	CDA
chr1	20604270	20604487	15428	CDA
chr1	20613987	20614060	-19431	PINK1
chr1	20633357	20633370	-91	PINK1
chr1	20633473	20633496	30	PINK1
chr1	20633949	20633958	275	MIR6084
chr1	20640332	20640341	6658	MIR6084
chr1	20661370	20661710	4	DDOST
chr1	20661838	20661848	-299	DDOST
chr1	20696553	20696574	21453	KIF17
chr1	20696831	20697109	21047	KIF17
chr1	20697307	20697316	20705	KIF17
chr1	20698682	20698691	19330	KIF17
chr1	20718080	20718094	-70	KIF17
chr1	20732241	20732250	394	SH2D5
chr1	20732715	20732727	-81	SH2D5
chr1	20733093	20733321	-567	SH2D5
chr1	20786440	20786449	243	HP1BP3
chr1	20786636	20786654	43	HP1BP3
chr1	20786759	20786969	-176	HP1BP3
chr1	20787280	20787381	-643	HP1BP3
chr1	20792431	20792442	-5749	HP1BP3
chr1	20974201	20974332	14165	MIR1256
chr1	21022308	21022514	-33979	MIR1256
chr1	21069768	21069777	41610	EIF4G3
chr1	21091265	21091315	20093	EIF4G3
chr1	21125062	21125071	-13684	EIF4G3
chr1	21149913	21150218	17973	EIF4G3
chr1	21176636	21176655	242	EIF4G3
chr1	21176871	21177096	-96	EIF4G3
chr1	21195299	21195327	-18425	EIF4G3
chr1	21212267	21212285	-35388	EIF4G3
chr1	21252299	21252395	27343	ECE1
chr1	21261878	21262147	17677	ECE1
chr1	21262400	21262409	17285	ECE1
chr1	21279966	21279975	-281	ECE1
chr1	21303569	21303683	10336	LOC100506801
chr1	21324487	21324496	21049	ECE1
chr1	21324655	21324679	20874	ECE1
chr1	21324834	21324927	20660	ECE1
chr1	21336241	21336250	9295	ECE1
chr1	21345464	21345624	-3	ECE1
chr1	21345850	21345867	-318	ECE1
chr1	21439789	21439800	-295	NBPF3
chr1	21440011	21440187	9	NBPF3
chr1	21451279	21451492	11296	NBPF3
chr1	21452154	21452163	12069	NBPF3
chr1	21681136	21681145	-11761	RAP1GAP
chr1	21764875	21764942	18290	USP48
chr1	21765148	21765157	18046	USP48
chr1	21783169	21783296	-34	USP48
chr1	21783584	21783736	-461	USP48
chr1	21816997	21817121	4794	LDLRAD2
chr1	21818091	21818100	5831	LDLRAD2
chr1	21818266	21818275	6006	LDLRAD2
chr1	21901692	21901701	35600	HSPG2
chr1	21920681	21920690	16611	HSPG2
chr1	21927754	21927763	9538	HSPG2
chr1	21931244	21931310	6020	HSPG2
chr1	21939828	21939841	-2538	HSPG2
chr1	21966411	21966430	-10473	CELA3B
chr1	22019157	22019234	-5995	LINC00339
chr1	22025371	22025447	-95	LINC00339
chr1	22052507	22052734	-6	CDC42
chr1	22053057	22053066	435	CDC42
chr1	22092454	22092463	39832	CDC42
chr1	22111822	22111831	31199	WNT4
chr1	22112035	22112044	30986	WNT4
chr1	22259681	22259705	-6546	MIR4418
chr1	22259981	22259990	-6253	MIR4418
chr1	22275993	22276002	9759	MIR4418
chr1	22414472	22414481	-37374	ZBTB40
chr1	22416785	22416794	-35061	ZBTB40
chr1	22420657	22420671	-31187	ZBTB40
chr1	22447749	22447831	-4061	ZBTB40
chr1	22451755	22452010	32	ZBTB40
chr1	22656325	22656334	3349	C1QB
chr1	22689554	22689738	-21192	EPHB2
chr1	22704583	22704688	-6202	EPHB2
chr1	22739889	22739961	20408	MIR4684
chr1	22746634	22746643	27122	MIR4684
chr1	22750455	22750517	30969	MIR4684
chr1	22753826	22753835	34314	MIR4684
chr1	22832211	22832230	31005	MIR4253
chr1	22976532	22976650	-11161	LACTBL1
chr1	23019284	23019526	-43	KDM1A
chr1	23098660	23098669
chr1	23100363	23100408
chr1	23167571	23167580	1282	LUZP1
chr1	23168833	23168844	19	LUZP1
chr1	23168961	23168976	-111	LUZP1
chr1	23177882	23177891	-9029	LUZP1
chr1	23188995	23189160	5651	HTR1D
chr1	23194795	23194994	-166	HTR1D
chr1	23197016	23197033	-2296	HTR1D
chr1	23197163	23197178	-2442	HTR1D
chr1	23198328	23198339	-3605	HTR1D
chr1	23198512	23198698	-3876	HTR1D
chr1	23225195	23225204	-30471	HTR1D
chr1	23283965	23283979	1546	LINC01355
chr1	23344302	23344862	-218	HNRNPR
chr1	23368057	23368535	90	ZNF436
chr1	23368832	23368993	-58	ZNF436-AS1
chr1	23369147	23369157	-66	ZNF436-AS1
chr1	23377531	23377680	-7742	ZNF436
chr1	23393730	23393830	-23916	ZNF436
chr1	23394270	23394510	-24526	ZNF436
chr1	23394827	23394836	-24968	ZNF436
chr1	23403104	23403177	21638	TCEA3
chr1	23404073	23404086	20699	TCEA3
chr1	23411716	23411908	12967	TCEA3
chr1	23484281	23484375	-71	ASAP3
chr1	23484577	23484586	-325	ASAP3
chr1	23484765	23484774	-513	ASAP3
chr1	23497286	23497300	-13036	ASAP3
chr1	23528321	23528330	2894	E2F2
chr1	23537807	23537816	-6592	E2F2
chr1	23539943	23539970	-8737	E2F2
chr1	23540114	23540128	-8901	E2F2
chr1	23544902	23544919	-13691	E2F2
chr1	23554574	23554583	5215	ID3
chr1	23555056	23555129	4701	ID3
chr1	23555270	23555279	4519	ID3
chr1	23559484	23559704	200	ID3
chr1	23562547	23562556	-2758	ID3
chr1	23577225	23577292	-17465	ID3
chr1	23577423	23577453	-17644	ID3
chr1	23585684	23585956	-26026	ID3
chr1	23589353	23589362	-29564	ID3
chr1	23635092	23635106	7765	MDS2
chr1	23635216	23635225	7887	MDS2
chr1	23691582	23691827	-74	RPL11
chr1	23743003	23743012	-358	ELOA
chr1	23743434	23743502	102	ELOA
chr1	23743849	23743858	488	ELOA
chr1	23756882	23756891	13521	ELOA
chr1	23778274	23778323	-2	ELOA-AS1
chr1	23778440	23778449	59	PITHD1
chr1	23780141	23780150	1760	PITHD1
chr1	23790176	23790250	-943	LYPLA2
chr1	23791030	23791187	-47	LYPLA2
chr1	23800755	23800764	44	GALE
chr1	23800897	23800951	-120	GALE
chr1	23809864	23809873	-9065	GALE
chr1	23825400	23825453	32	HMGCL
chr1	23825563	23825573	-109	HMGCL
chr1	23868166	23868175	198	FUCA1
chr1	23868311	23868417	5	FUCA1
chr1	23959095	23959230	-648	PNRC2
chr1	23959331	23959439	-426	PNRC2
chr1	23959611	23959806	-102	PNRC2
chr1	23980322	23980540	32	SRSF10
chr1	23986564	23986610	-6124	SRSF10
chr1	23986776	23986785	-6318	SRSF10
chr1	23992786	23992824	-12342	SRSF10
chr1	23992995	23993004	-12537	SRSF10
chr1	24009608	24009617	-29150	SRSF10
chr1	24018928	24019101	-38552	SRSF10
chr1	24028229	24028238	-47771	SRSF10
chr1	24109048	24109112	3095	MYOM3
chr1	24112463	24112472	-293	MYOM3
chr1	24126529	24126538	-14359	MYOM3
chr1	24149965	24150018	-6707	IL22RA1
chr1	24150598	24150607	-7318	IL22RA1
chr1	24202068	24202082	1835	LOC284632
chr1	24266456	24266474	-52857	GRHL3
chr1	24266685	24266694	-52632	GRHL3
chr1	24294463	24294576	-24802	GRHL3
chr1	24322307	24322316	-728	GRHL3
chr1	24365356	24365365	42321	GRHL3
chr1	24384501	24384510	-28981	NIPAL3
chr1	24394154	24394163	-19328	NIPAL3
chr1	24413721	24413787	18	STPG1
chr1	24415605	24415632	-131	NIPAL3
chr1	24415770	24415805	33	NIPAL3
chr1	24417030	24417270	1125	NIPAL3
chr1	24502488	24502560	-142	RCAN3AS
chr1	24502895	24502915	8	RCAN3
chr1	24503498	24503507	606	RCAN3
chr1	24541157	24541181	14855	LOC100506985
chr1	24635294	24635303	-7804	SRRM1
chr1	24642697	24642706	-401	SRRM1
chr1	24642850	24643297	-29	SRRM1
chr1	24683822	24683875	40290	SRRM1
chr1	24688683	24688692	45129	SRRM1
chr1	24705424	24705549	-39782	CLIC4
chr1	24724683	24724697	-20579	CLIC4
chr1	24724912	24724975	-20325	CLIC4
chr1	24725101	24725130	-20153	CLIC4
chr1	24727639	24727705	-17597	CLIC4
chr1	24744911	24745446	-90	CLIC4
chr1	24770451	24770534	25224	CLIC4
chr1	24805716	24805725	60452	CLIC4
chr1	24848064	24848158	71305	MIR6731
chr1	24909625	24909637	9785	MIR6731
chr1	24914918	24915050	4432	MIR6731
chr1	24921579	24921588	-2168	MIR6731
chr1	25022997	25023010	-499	MIR4425
chr1	25101653	25101662	78155	MIR4425
chr1	25185299	25185308	47218	SYF2
chr1	25232453	25232550	20	SYF2
chr1	25233270	25233331	-779	SYF2
chr1	25239699	25239809	-7232	SYF2
chr1	25239996	25240195	7423	RSRP1
chr1	25247097	25247172	384	RSRP1
chr1	25247434	25247830	-113	RSRP1
chr1	25254050	25254177	-6595	RSRP1
chr1	25259981	25259990	7939	RSRP1
chr1	25267999	25268011	-80	RSRP1
chr1	25320410	25320515	17791	RSRP1
chr1	25330135	25330153	8110	RSRP1
chr1	25330312	25330333	7931	RSRP1
chr1	25338322	25338345	36	TMEM50A
chr1	25344114	25344123	5821	TMEM50A
chr1	25430191	25430315	-605	MACO1
chr1	25430653	25430879	-92	MACO1
chr1	25469293	25469302	38440	MACO1
chr1	25543474	25543483	-106	LDLRAP1
chr1	25543586	25543633	25	LDLRAP1
chr1	25569072	25569081	25492	LDLRAP1
chr1	25695116	25695274	77727	MAN1C1
chr1	25696027	25696113	78602	MAN1C1
chr1	25819877	25819968	17	MTFR1L
chr1	25820792	25820806	-29	MTFR1L
chr1	25859502	25859572	-79	AUNIP
chr1	25859796	25859807	-344	AUNIP
chr1	25875188	25875232	-3957	PAQR7
chr1	25875596	25875679	-4385	PAQR7
chr1	25875991	25876000	-4743	PAQR7
chr1	25892353	25892429	13762	STMN1
chr1	25892626	25892725	13477	STMN1
chr1	25895456	25895628	10611	STMN1
chr1	25905100	25905109	1048	STMN1
chr1	25905465	25905605	618	STMN1
chr1	25906409	25906586	4	STMN1
chr1	25922684	25922698	-15814	STMN1
chr1	25958555	25958755	39502	PAFAH2
chr1	25998140	25998373	-100	PAFAH2
chr1	26031848	26031857	10073	EXTL1
chr1	26035245	26035257	10887	SLC30A2
chr1	26035435	26035562	10639	SLC30A2
chr1	26036072	26036177	10013	SLC30A2
chr1	26084255	26084264	-16626	TRIM63
chr1	26100957	26100966	-10203	PDIK1L
chr1	26111114	26111167	-24	PDIK1L
chr1	26111403	26111412	243	PDIK1L
chr1	26111720	26111887	27	PDIK1L
chr1	26112199	26112249	447	PDIK1L
chr1	26123337	26123346	11565	PDIK1L
chr1	26169770	26169956	-34	ZNF593
chr1	26201397	26201406	10774	CATSPER4
chr1	26233903	26234228	-87	CEP85
chr1	26234404	26234472	285	CEP85
chr1	26234830	26234839	682	CEP85
chr1	26275743	26275754	-3973	SH3BGRL3
chr1	26276339	26276493	-3306	SH3BGRL3
chr1	26279717	26279726	0	SH3BGRL3
chr1	26279969	26279978	252	SH3BGRL3
chr1	26284935	26284944	5218	SH3BGRL3
chr1	26303164	26303253	3495	UBXN11
chr1	26306588	26306772	24	UBXN11
chr1	26321625	26321776	-3436	UBXN11
chr1	26326669	26326678	-8409	UBXN11
chr1	26364051	26364103	8717	ZNF683
chr1	26378068	26378241	-5361	ZNF683
chr1	26378490	26378499	-5701	ZNF683
chr1	26417243	26417252	6480	LIN28A
chr1	26432077	26432407	-40	DHDDS
chr1	26471993	26472162	-333	HMGN2
chr1	26472360	26472424	-19	HMGN2
chr1	26472934	26473000	556	HMGN2
chr1	26473141	26473230	775	HMGN2
chr1	26500386	26500395	27980	HMGN2
chr1	26500720	26500798	28348	HMGN2
chr1	26501071	26501090	28670	HMGN2
chr1	26501216	26501265	-28517	RPS6KA1
chr1	26501366	26501381	-28384	RPS6KA1
chr1	26531257	26531266	1504	RPS6KA1
chr1	26620657	26620671	66122	MIR1976
chr1	26620881	26621000	66399	MIR1976
chr1	26621221	26621230	66684	MIR1976
chr1	26621472	26621488	66938	MIR1976
chr1	26692603	26692612	1523	LOC101928728
chr1	26693071	26693279	956	LOC101928728
chr1	26695475	26695484	-553	ARID1A
chr1	26695606	26695745	-357	ARID1A
chr1	26698172	26698352	2229	ARID1A
chr1	26723606	26723926	27733	ARID1A
chr1	26744320	26744329	-43638	PIGV
chr1	26771661	26771837	-16214	PIGV
chr1	26771941	26771967	-16009	PIGV
chr1	26772907	26772974	-15022	PIGV
chr1	26787892	26787922	-56	PIGV
chr1	26788145	26788221	-5	PIGV
chr1	26853235	26853247	-9897	SFN
chr1	26864798	26864830	1676	SFN
chr1	26865056	26865474	2127	SFN
chr1	26878116	26878125	12257	GPN2
chr1	26890269	26890278	104	GPN2
chr1	26900498	26900508	-32	GPATCH3
chr1	26907678	26907774	6350	NR0B2
chr1	26921505	26921765	-87	NUDC
chr1	26922047	26922056	330	NUDC
chr1	26961973	26962170	-1662	KDF1
chr1	26967093	26967102	-6688	KDF1
chr1	26993686	26993695	-13	TRNP1
chr1	26997777	26997882	4126	TRNP1
chr1	26999478	26999711	5891	TRNP1
chr1	27011144	27011153	1693	TENT5B
chr1	27012935	27013108	-180	TENT5B
chr1	27013307	27013316	-470	TENT5B
chr1	27031729	27031892	-18969	TENT5B
chr1	27044742	27044761	-31910	TENT5B
chr1	27046059	27046068	-33222	TENT5B
chr1	27097615	27097624	57510	SLC9A1
chr1	27099975	27100052	55116	SLC9A1
chr1	27112056	27112430	42887	SLC9A1
chr1	27119130	27119157	35986	SLC9A1
chr1	27122811	27122874	32287	SLC9A1
chr1	27145541	27145550	9584	SLC9A1
chr1	27146155	27146164	8970	SLC9A1
chr1	27155083	27155092	42	SLC9A1
chr1	27155207	27155315	-131	SLC9A1
chr1	27155496	27155522	-379	SLC9A1
chr1	27234310	27234727	3	WDTC1
chr1	27284874	27284884	-37266	TMEM222
chr1	27299452	27299470	-22684	TMEM222
chr1	27299599	27299802	-22444	TMEM222
chr1	27300924	27300941	-21212	TMEM222
chr1	27301065	27301074	-21075	TMEM222
chr1	27322025	27322462	99	TMEM222
chr1	27349547	27349567	7565	SYTL1
chr1	27349997	27350037	8025	SYTL1
chr1	27365514	27365550	1334	MAP3K6
chr1	27365683	27365692	1178	MAP3K6
chr1	27366568	27366577	293	MAP3K6
chr1	27366962	27367045	-138	MAP3K6
chr1	27391699	27391708	-940	GPR3
chr1	27392516	27392531	-120	GPR3
chr1	27408322	27408331	15683	GPR3
chr1	27418499	27418522	25867	GPR3
chr1	27436624	27436694	44015	GPR3
chr1	27436951	27436960	44312	GPR3
chr1	27490124	27490353	-52	WASF2
chr1	27490538	27490647	-406	WASF2
chr1	27538987	27539000	-48807	WASF2
chr1	27556868	27556877	46621	AHDC1
chr1	27557516	27557533	45969	AHDC1
chr1	27558084	27558093	45405	AHDC1
chr1	27568434	27568758	34898	AHDC1
chr1	27575563	27575624	27900	AHDC1
chr1	27663292	27663311	-580	LINC02574
chr1	27672166	27672490	-115	IFI6
chr1	27689602	27689897	-17537	IFI6
chr1	27725575	27726023	-180	FAM76A
chr1	27772803	27773299	-132	STX12
chr1	27773435	27773480	275	STX12
chr1	27817318	27817445	-13359	PPP1R8
chr1	27822059	27822169	-8627	PPP1R8
chr1	27830688	27830890	-25	PPP1R8
chr1	27858177	27858279	-14315	THEMIS2
chr1	27858488	27858514	-14042	THEMIS2
chr1	27863296	27863477	-9156	THEMIS2
chr1	27872930	27872939	392	THEMIS2
chr1	27875316	27875421	2826	THEMIS2
chr1	27914520	27914886	94	RPA2
chr1	27937240	27937249	2290	SMPDL3B
chr1	27959677	27959696	225	XKR8
chr1	27959912	27959931	460	XKR8
chr1	27968883	27968899	9429	XKR8
chr1	28029281	28029292	59350	EYA3
chr1	28066195	28066206	22436	EYA3
chr1	28088415	28088424	217	EYA3
chr1	28088563	28088842	-66	EYA3
chr1	28105182	28105344	-16626	EYA3
chr1	28122311	28122320	-33679	EYA3
chr1	28123857	28123866	-35225	EYA3
chr1	28129302	28129311	-40670	EYA3
chr1	28153315	28153417	23578	PTAFR
chr1	28232982	28233076	2	DNAJC8
chr1	28235909	28236140	-66	ATP5IF1
chr1	28236330	28236339	244	ATP5IF1
chr1	28246968	28246979	10883	ATP5IF1
chr1	28247169	28247449	11218	ATP5IF1
chr1	28248604	28248618	-10841	SESN2
chr1	28259200	28259557	-73	SESN2
chr1	28297045	28297054	-31952	MED18
chr1	28328887	28329087	-15	MED18
chr1	28362199	28362241	-7334	PHACTR4
chr1	28362393	28362414	-7150	PHACTR4
chr1	28369582	28369798	136	PHACTR4
chr1	28369968	28370141	501	PHACTR4
chr1	28392091	28392267	22625	PHACTR4
chr1	28437968	28437977	-177	PHACTR4
chr1	28438116	28438130	-27	PHACTR4
chr1	28505833	28506003	-25	SNHG3
chr1	28509250	28509265	700	SNORA73B
chr1	28518101	28518314	-25	RCC1
chr1	28518535	28518544	307	RCC1
chr1	28552836	28553128	-35	TRNAU1AP
chr1	28553301	28553310	289	TRNAU1AP
chr1	28581795	28582026	-38	SNHG12
chr1	28582415	28582424	-547	SNHG12
chr1	28583040	28583049	-62	SNHG12
chr1	28642594	28642603	493	TAF12
chr1	28642835	28642846	251	TAF12
chr1	28643023	28643225	-32	TAF12
chr1	28648322	28648383	-247	RNU11
chr1	28648625	28649091	258	RNU11
chr1	28649242	28649251	647	RNU11
chr1	28736475	28736487	-140	YTHDF2
chr1	28736673	28736972	-117	YTHDF2
chr1	28737147	28737156	212	YTHDF2
chr1	28751606	28751615	14671	YTHDF2
chr1	28755844	28755956	18960	YTHDF2
chr1	28785306	28785320	-26829	OPRD1
chr1	28826127	28826232	14038	OPRD1
chr1	28851428	28851437	-35658	EPB41
chr1	28877331	28877424	-9713	EPB41
chr1	28882192	28882315	-4837	EPB41
chr1	28887103	28887112	17	EPB41
chr1	28914217	28914252	-341	EPB41
chr1	28914380	28914560	-106	EPB41
chr1	28914733	28914762	172	EPB41
chr1	28972409	28972742	58000	EPB41
chr1	29122787	29122858	-322	TMEM200B
chr1	29124566	29124575	-662	TMEM200B
chr1	29124892	29124911	-993	TMEM200B
chr1	29145874	29146189	-22123	TMEM200B
chr1	29147085	29147227	-23247	TMEM200B
chr1	29171277	29171286	10843	SRSF4
chr1	29181418	29181534	649	SRSF4
chr1	29181791	29182212	123	SRSF4
chr1	29182587	29182596	-467	SRSF4
chr1	29196893	29197228	-14936	SRSF4
chr1	29197638	29197647	-15518	SRSF4
chr1	29202866	29203109	-20863	SRSF4
chr1	29230884	29231088	-28	MECR
chr1	29236469	29236478	-42	PTPRU
chr1	29246018	29246027	9507	PTPRU
chr1	29265137	29265221	28663	PTPRU
chr1	29271849	29271933	35375	PTPRU
chr1	29427302	29427311	-77193	LINC01756
chr1	29824366	29824375
chr1	29974508	29974584	63066	LINC01648
chr1	30084055	30084064	-46448	LINC01648
chr1	30708329	30708338	-10438	MATN1-AS1
chr1	30718102	30718149	-646	MATN1-AS1
chr1	30718280	30718393	-435	MATN1-AS1
chr1	30718627	30718854	-31	MATN1-AS1
chr1	30718998	30719017	236	MATN1-AS1
chr1	30719177	30719186	410	MATN1-AS1
chr1	30719335	30719458	625	MATN1-AS1
chr1	30756801	30756836	1017	LAPTM5
chr1	30809784	30809806	-14857	LINC01778
chr1	30816706	30816854	-7872	LINC01778
chr1	30824080	30824275	-474	LINC01778
chr1	30824414	30824667	-111	LINC01778
chr1	30875292	30875301	33336	SDC3
chr1	30888498	30888510	20129	SDC3
chr1	30911474	30911593	-2901	SDC3
chr1	30920964	30920973	-12336	SDC3
chr1	30929554	30929563	6217	SNORD103B
chr1	30934059	30934143	1675	SNORD103B
chr1	30976418	30976427	-8186	SNORD103C
chr1	31007492	31007501	-39260	SNORD103C
chr1	31007633	31007642	-39401	SNORD103C
chr1	31007817	31007868	-39606	SNORD103C
chr1	31038535	31038544	27177	PUM1
chr1	31065673	31065882	-61	PUM1
chr1	31095690	31095723	-29990	PUM1
chr1	31095840	31095901	-30154	PUM1
chr1	31101205	31101214	-35493	PUM1
chr1	31102517	31102705	-36894	PUM1
chr1	31155620	31155629	84262	NKAIN1
chr1	31162885	31162899	76995	NKAIN1
chr1	31170779	31171082	68956	NKAIN1
chr1	31182505	31182532	57368	NKAIN1
chr1	31296718	31297040	-82	SNRNP40
chr1	31306332	31306584	9476	ZCCHC17
chr1	31376790	31377048	-3631	FABP3
chr1	31394770	31394871	-14744	SERINC2
chr1	31397213	31397222	-12347	SERINC2
chr1	31413500	31413509	-308	SERINC2
chr1	31422632	31422654	8830	SERINC2
chr1	31422873	31422892	9070	SERINC2
chr1	31483432	31483610	-16564	LINC01225
chr1	31515230	31515239	-3200	LINC01226
chr1	31531253	31531262	12823	LINC01226
chr1	31549010	31549118	-27421	TINAGL1
chr1	31549324	31549359	-27143	TINAGL1
chr1	31551384	31551393	-25096	TINAGL1
chr1	31573956	31574017	-2498	TINAGL1
chr1	31593973	31593982	15833	TINAGL1
chr1	31625759	31625768	8064	HCRTR1
chr1	31639653	31639662	4959	PEF1
chr1	31639816	31639830	4794	PEF1
chr1	31644424	31644433	188	PEF1
chr1	31644660	31644714	-70	PEF1
chr1	31644827	31645041	303	PEF1
chr1	31645166	31645288	10	PEF1
chr1	31666532	31666541	-21300	PEF1
chr1	31689920	31690095	14159	COL16A1
chr1	31701171	31701310	2926	COL16A1
chr1	31712725	31712895	-8643	COL16A1
chr1	31714991	31715000	-10829	COL16A1
chr1	31715236	31715370	-11136	COL16A1
chr1	31715555	31715564	-11393	COL16A1
chr1	31715726	31715854	-11623	COL16A1
chr1	31788602	31788629	-24553	ADGRB2
chr1	31789423	31789432	-25365	ADGRB2
chr1	31798749	31798925	17214	SPOCD1
chr1	31855653	31855662	-39607	SPOCD1
chr1	31931802	31931811	6580	PTP4A2
chr1	31934864	31934875	3517	PTP4A2
chr1	31938503	31938582	-156	PTP4A2
chr1	31939882	31939990	-1549	PTP4A2
chr1	31944443	31944456	-6063	PTP4A2
chr1	31948535	31948544	-10153	PTP4A2
chr1	31954759	31954841	-16413	PTP4A2
chr1	31956108	31956249	-17792	PTP4A2
chr1	31964222	31964316	-25882	PTP4A2
chr1	32013484	32013887	-8	KHDRBS1
chr1	32032143	32032201	18478	KHDRBS1
chr1	32048462	32048648	-23476	TMEM39B
chr1	32053113	32053122	-18913	TMEM39B
chr1	32072608	32072666	-262	TMEM39B
chr1	32072843	32072975	10	TMEM39B
chr1	32073177	32073226	303	TMEM39B
chr1	32107928	32108066	-46	KPNA6
chr1	32108449	32108458	411	KPNA6
chr1	32133496	32133789	25600	KPNA6
chr1	32139185	32139194	31147	KPNA6
chr1	32142851	32143000	34883	KPNA6
chr1	32151368	32151450	-28335	TXLNA
chr1	32179541	32179755	-96	TXLNA
chr1	32179918	32179969	200	TXLNA
chr1	32180077	32180119	354	TXLNA
chr1	32180514	32180523	775	TXLNA
chr1	32200566	32200575	185	CCDC28B
chr1	32205550	32205564	-78	IQCC
chr1	32222366	32222375	0	TMEM234
chr1	32236105	32236335	5490	MTMR9LP
chr1	32236444	32236458	5259	MTMR9LP
chr1	32241211	32241220	494	MTMR9LP
chr1	32241449	32241458	256	MTMR9LP
chr1	32291921	32292042	-125	HDAC1
chr1	32351543	32351638	10652	FAM229A
chr1	32351839	32351855	10396	FAM229A
chr1	32394485	32394855	-209	BSDC1
chr1	32401044	32401118	-6620	BSDC1
chr1	32414097	32414106	-19641	BSDC1
chr1	32448425	32448568	-16560	ZBTB8B
chr1	32500879	32500927	35846	ZBTB8B
chr1	32520573	32520648	-18534	ZBTB8A
chr1	32543222	32543231	4082	ZBTB8A
chr1	32570909	32570918	31769	ZBTB8A
chr1	32612283	32612413	38242	ZBTB8OS
chr1	32612591	32612664	37962	ZBTB8OS
chr1	32650536	32650634	5	ZBTB8OS
chr1	32650933	32651216	-73	RBBP4
chr1	32651387	32651441	56	RBBP4
chr1	32703591	32703668	-870	SYNC
chr1	32712363	32712406	-9625	SYNC
chr1	32725244	32725412	-16583	KIAA1522
chr1	32753920	32753929	-11709	KIAA1522
chr1	32795939	32795948	-21498	S100PBP
chr1	32798339	32798348	-19098	S100PBP
chr1	32817370	32817616	-25	S100PBP
chr1	32817810	32817822	216	YARS
chr1	32817971	32817980	56	YARS
chr1	32818147	32818161	-122	YARS
chr1	32920046	32920055	-18611	TMEM54
chr1	32939687	32939841	25049	RNF19B
chr1	32953706	32953821	11049	RNF19B
chr1	32964806	32965036	-108	RNF19B
chr1	32981330	32981339	-16522	RNF19B
chr1	32989423	32989521	-24659	RNF19B
chr1	32992494	32992682	-27775	RNF19B
chr1	32997384	32997393	-32576	RNF19B
chr1	32997526	32997828	-32864	RNF19B
chr1	33005859	33005868	31047	AK2
chr1	33007311	33007476	29517	AK2
chr1	33036816	33037100	-47	AK2
chr1	33048163	33048294	-11318	AK2
chr1	33050285	33050333	-13398	AK2
chr1	33055371	33055380	-18465	AK2
chr1	33060766	33060777	-20341	AZIN2
chr1	33060920	33060929	-20188	AZIN2
chr1	33072885	33072954	-8193	AZIN2
chr1	33080989	33081168	-34	AZIN2
chr1	33099308	33099883	17418	AZIN2
chr1	33127225	33127595	45232	AZIN2
chr1	33143892	33144029	32589	TRIM62
chr1	33180859	33180888	1196	TRIM62
chr1	33181016	33181026	1049	TRIM62
chr1	33181651	33181743	373	TRIM62
chr1	33182039	33182095	3	TRIM62
chr1	33218905	33218919	-36842	TRIM62
chr1	33255526	33255535	-1042	ZNF362
chr1	33295605	33295713	25439	A3GALT2
chr1	33298787	33298796	22306	A3GALT2
chr1	33328022	33328225	4368	MIR3605
chr1	33338953	33338962	-6466	MIR3605
chr1	33342278	33342544	7487	PHC2
chr1	33347008	33347173	2807	PHC2
chr1	33350051	33350082	-169	PHC2
chr1	33367902	33368005	7639	PHC2
chr1	33368174	33368184	7414	PHC2
chr1	33389612	33389731	-14079	PHC2
chr1	33390708	33390886	-15204	PHC2
chr1	33421354	33421363	-45766	PHC2
chr1	33424827	33424836	-47799	ZSCAN20
chr1	33431034	33431224	-41502	ZSCAN20
chr1	33433541	33434003	-38859	ZSCAN20
chr1	33443822	33443831	-28804	ZSCAN20
chr1	33443995	33444071	-28598	ZSCAN20
chr1	33458654	33458755	-13926	ZSCAN20
chr1	33459741	33459750	-12885	ZSCAN20
chr1	33459902	33459942	-12709	ZSCAN20
chr1	33470609	33470974	-1839	ZSCAN20
chr1	33472194	33472205	-431	ZSCAN20
chr1	33472341	33472698	-111	ZSCAN20
chr1	33517781	33517790	45155	ZSCAN20
chr1	33646135	33646144
chr1	33697073	33697082
chr1	34067162	34067178	98104	CSMD2
chr1	34163279	34163418	1925	CSMD2
chr1	34742877	34742902	-12157	GJB5
chr1	34786592	34786671	4322	GJB3
chr1	34806575	34806662	13621	GJA4
chr1	34852733	34852950	6203	SMIM12
chr1	34859759	34859930	-29	SMIM12
chr1	34866133	34866142	-6322	SMIM12
chr1	34866452	34866595	-6708	SMIM12
chr1	34885706	34885715	-25895	SMIM12
chr1	34984893	34984914	443	TMEM35B
chr1	34985075	34985141	239	TMEM35B
chr1	34985271	34985382	20	TMEM35B
chr1	34985562	34985571	-220	TMEM35B
chr1	35031686	35032066	92	ZMYM6
chr1	35047520	35047630	-12211	ZMYM1
chr1	35079102	35079122	-251	ZMYM1
chr1	35079308	35079367	-25	ZMYM1
chr1	35079653	35079662	295	ZMYM1
chr1	35120822	35120831	41464	ZMYM1
chr1	35192206	35192215	931	SFPQ
chr1	35193096	35193443	-125	SFPQ
chr1	35202251	35202359	-9160	SFPQ
chr1	35210849	35210858	-17709	SFPQ
chr1	35222878	35222890	-29739	SFPQ
chr1	35223023	35223033	-29883	SFPQ
chr1	35268534	35268729	-335	ZMYM4
chr1	35287965	35287974	19003	ZMYM4
chr1	35431332	35431615	-65397	ZMYM4-AS1
chr1	35448525	35448687	-82529	ZMYM4-AS1
chr1	35449418	35449619	-83442	ZMYM4-AS1
chr1	35451277	35451286	-85205	ZMYM4-AS1
chr1	35454747	35454947	-88770	ZMYM4-AS1
chr1	35505965	35506083	51412	KIAA0319L
chr1	35538555	35538569	18874	KIAA0319L
chr1	35557095	35557177	300	KIAA0319L
chr1	35557346	35557494	16	KIAA0319L
chr1	35557633	35557800	-75	NCDN
chr1	35564851	35564871	7069	NCDN
chr1	35641499	35641763	-80	PSMB2
chr1	35642178	35642187	-339	PSMB2
chr1	35715628	35715709	1242	C1orf216
chr1	35718009	35718081	-1134	C1orf216
chr1	35718663	35718945	385	C1orf216
chr1	35769253	35769262	692	CLSPN
chr1	35769452	35769617	415	CLSPN
chr1	35769943	35770139	-91	CLSPN
chr1	35807946	35807955	-276	AGO4
chr1	35883013	35883251	-63	AGO1
chr1	35930421	35930455	-644	AGO3
chr1	35930627	35930739	-399	AGO3
chr1	35931009	35931330	88	AGO3
chr1	35931522	35931531	445	AGO3
chr1	35943495	35943504	12418	AGO3
chr1	35944732	35944742	13655	AGO3
chr1	35971301	35971313	40225	AGO3
chr1	36088748	36088943	-6	ADPRHL2
chr1	36089073	36089154	262	ADPRHL2
chr1	36089331	36089361	494	ADPRHL2
chr1	36089687	36089696	840	ADPRHL2
chr1	36099742	36099822	10930	ADPRHL2
chr1	36109157	36109166	15922	COL8A2
chr1	36115543	36115600	9512	COL8A2
chr1	36133575	36133776	-8592	COL8A2
chr1	36149110	36149124	397	TRAPPC3
chr1	36149277	36149291	230	TRAPPC3
chr1	36149464	36149884	-160	TRAPPC3
chr1	36150919	36151106	-1499	TRAPPC3
chr1	36155839	36155958	-66	MAP7D1
chr1	36156134	36156166	-97	TRAPPC3
chr1	36161001	36161019	-4957	TRAPPC3
chr1	36167184	36167193	-11136	TRAPPC3
chr1	36188246	36188417	-32279	TRAPPC3
chr1	36224090	36224451	-141	THRAP3
chr1	36224630	36224723	261	THRAP3
chr1	36224880	36224947	498	THRAP3
chr1	36248490	36248584	24121	THRAP3
chr1	36253735	36253744	29324	THRAP3
chr1	36285603	36285674	-20754	SH3D21
chr1	36300077	36300196	-6256	SH3D21
chr1	36306905	36307168	-70	SH3D21
chr1	36321218	36321460	2309	EVA1B
chr1	36321818	36321831	1823	EVA1B
chr1	36323696	36323709	-55	EVA1B
chr1	36351058	36351076	-26913	EVA1B
chr1	36365484	36365493	20438	STK40
chr1	36373596	36373615	12321	STK40
chr1	36373905	36374090	11929	STK40
chr1	36374646	36374949	11129	STK40
chr1	36385881	36386236	-132	STK40
chr1	36386519	36386847	-756	STK40
chr1	36397451	36397460	503	LSM10
chr1	36397647	36397656	307	LSM10
chr1	36397883	36397987	24	LSM10
chr1	36401154	36401197	-3217	LSM10
chr1	36401502	36401584	-3584	LSM10
chr1	36419668	36419737	-1125	SNORA63C
chr1	36420941	36421055	-2420	SNORA63C
chr1	36450031	36450048	445	OSCP1
chr1	36450399	36450668	-49	OSCP1
chr1	36450782	36450852	-332	OSCP1
chr1	36464332	36464538	4	MRPS15
chr1	36464706	36464715	-272	MRPS15
chr1	36497304	36497432	-14054	CSF3R
chr1	36516502	36516568	-33221	CSF3R
chr1	37076876	37076885	-42638	GRIK3
chr1	37454970	37455080	19418	LINC01137
chr1	37464959	37464968	9479	LINC01137
chr1	37465259	37465268	9179	LINC01137
chr1	37471787	37471931	2584	LINC01137
chr1	37474440	37474534	-31	ZC3H12A
chr1	37476701	37476820	2243	ZC3H12A
chr1	37477282	37477291	2769	ZC3H12A
chr1	37479706	37479727	-513	MIR6732
chr1	37479837	37479860	-381	MIR6732
chr1	37487511	37487600	7326	MIR6732
chr1	37514729	37514918	-5	MEAF6
chr1	37515066	37515162	-295	MEAF6
chr1	37529347	37529356	-14533	MEAF6
chr1	37534515	37534727	19723	SNIP1
chr1	37554267	37554409	6	SNIP1
chr1	37556824	37556847	-83	DNALI1
chr1	37556950	37556969	41	DNALI1
chr1	37575013	37575369	18272	DNALI1
chr1	37576796	37576805	19184	GNL2
chr1	37595491	37595500	489	GNL2
chr1	37595675	37595728	283	GNL2
chr1	37595886	37596129	-23	GNL2
chr1	37596323	37596332	-343	GNL2
chr1	37634643	37634652	275	RSPO1
chr1	37690477	37690759	-23	C1orf109
chr1	37692046	37692064	219	C1orf109
chr1	37692210	37692541	-25	CDCA8
chr1	37807639	37807705	-129	C1orf122
chr1	37808152	37808324	-45	YRDC
chr1	37808519	37808640	-387	YRDC
chr1	37808913	37808935	-731	YRDC
chr1	37811272	37811281	-3084	YRDC
chr1	37859563	37859815	-69	MTF1
chr1	37860198	37860320	-639	MTF1
chr1	37896207	37896334	35520	INPP5B
chr1	37931766	37931963	-74	INPP5B
chr1	37946213	37946351	775	INPP5B
chr1	37947017	37947112	-8	INPP5B
chr1	37958729	37959135	-11875	INPP5B
chr1	37975169	37975178	14936	SF3A3
chr1	37989983	37990308	-36	SF3A3
chr1	37995835	37995878	-5747	SF3A3
chr1	37996136	37996334	-6125	SF3A3
chr1	38000654	38000688	4844	FHL3
chr1	38012445	38012803	-88	UTP11
chr1	38012961	38012973	255	UTP11
chr1	38020415	38020613	7802	UTP11
chr1	38020786	38020795	8079	UTP11
chr1	38030085	38030217	16627	POU3F1
chr1	38030407	38030416	16366	POU3F1
chr1	38039078	38039169	7654	POU3F1
chr1	38046911	38047043	-199	POU3F1
chr1	38047293	38047302	-520	POU3F1
chr1	38072085	38072096	-17140	MIR3659
chr1	38138610	38138763	49456	MIR3659
chr1	38818366	38818375	41452	RRAGC
chr1	38835371	38835467	24404	RRAGC
chr1	38859673	38860050	-39	RRAGC
chr1	38873114	38873127	257	MYCBP
chr1	38873289	38873607	47	LOC105378663
chr1	38873761	38873776	368	LOC105378663
chr1	38941846	38941939	-63	RHBDL2
chr1	38962649	38962658	-20824	RHBDL2
chr1	38986766	38986983	-4369	AKIRIN1
chr1	38991094	38991294	-50	AKIRIN1
chr1	38991477	38991486	238	AKIRIN1
chr1	39026216	39026375	1	NDUFS5
chr1	39026555	39026564	265	NDUFS5
chr1	39026714	39026793	459	NDUFS5
chr1	39087218	39087227	3056	MACF1
chr1	39092482	39092491	8320	MACF1
chr1	39098858	39098867	14696	MACF1
chr1	39105378	39105387	21216	MACF1
chr1	39115378	39115387	31216	MACF1
chr1	39142206	39142306	58089	MACF1
chr1	39155148	39155164	70989	MACF1
chr1	39178761	39178776	94602	MACF1
chr1	39178950	39178959	94788	MACF1
chr1	39183896	39183999	99781	MACF1
chr1	39185682	39185698
chr1	39189905	39189914
chr1	39191816	39191840
chr1	39192213	39192367
chr1	39204486	39204727
chr1	39204897	39204977
chr1	39205259	39205268
chr1	39213669	39213685
chr1	39268489	39268498
chr1	39288840	39288978
chr1	39292586	39292595
chr1	39301702	39301867
chr1	39387582	39387687	-21869	KIAA0754
chr1	39392256	39392275	-17238	KIAA0754
chr1	39398508	39398517	-10991	KIAA0754
chr1	39398712	39398914	-10691	KIAA0754
chr1	39408609	39409014	-692	KIAA0754
chr1	39409590	39409599	91	KIAA0754
chr1	39410933	39411116	1521	KIAA0754
chr1	39451363	39451439	-40245	BMP8A
chr1	39453823	39453832	-37818	BMP8A
chr1	39478765	39478774	-12876	BMP8A
chr1	39491576	39491585	-65	BMP8A
chr1	39539330	39539443	20311	PPIEL
chr1	39574359	39574368	2485	PABPC4
chr1	39576611	39576620	233	PABPC4
chr1	39605983	39605992	-29139	PABPC4
chr1	39691498	39691507	-18	HPCAL4
chr1	39738849	39738930	45	PPIE
chr1	39846309	39846318	37197	TRIT1
chr1	39866912	39867051	16529	TRIT1
chr1	39883490	39883589	-29	TRIT1
chr1	39934313	39934325	-20793	MFSD2A
chr1	39934467	39934587	-20585	MFSD2A
chr1	39934742	39934824	-20329	MFSD2A
chr1	39955095	39955203	37	MFSD2A
chr1	39973656	39973665	18549	MFSD2A
chr1	39982140	39982159	27038	MFSD2A
chr1	40015369	40015451	-24655	CAP1
chr1	40032501	40032523	-7553	CAP1
chr1	40039706	40039715	-354	CAP1
chr1	40039900	40040263	17	CAP1
chr1	40040426	40040808	34	CAP1
chr1	40059619	40059635	18776	CAP1
chr1	40076945	40077082	20456	PPT1
chr1	40077187	40077346	20203	PPT1
chr1	40084832	40084954	12577	PPT1
chr1	40085109	40085118	12356	PPT1
chr1	40097030	40097039	435	PPT1
chr1	40097206	40097445	144	PPT1
chr1	40144215	40144224	-17149	RLF
chr1	40161255	40161271	-106	RLF
chr1	40161379	40161418	30	RLF
chr1	40241847	40242092	-5931	TMCO2
chr1	40242359	40242370	-5536	TMCO2
chr1	40257693	40257706	-350	ZMPSTE24
chr1	40257921	40258280	51	ZMPSTE24
chr1	40315384	40315403	1873	COL9A2
chr1	40315507	40315522	1752	COL9A2
chr1	40373506	40373742	-82	SMAP2
chr1	40374354	40374363	-274	SMAP2
chr1	40374861	40374880	238	SMAP2
chr1	40392279	40392371	-1020	SMAP2
chr1	40450013	40450198	-559	ZFP69B
chr1	40450358	40450367	-302	ZFP69B
chr1	40451129	40451138	469	ZFP69B
chr1	40477310	40477319	-315	ZFP69
chr1	40477739	40477763	121	ZFP69
chr1	40508700	40508795	29	EXO5
chr1	40508989	40508998	275	EXO5
chr1	40509190	40509199	476	EXO5
chr1	40531465	40531739	41	ZNF684
chr1	40669103	40669121	-3460	RIMS3
chr1	40691472	40691677	5	NFYC
chr1	40692052	40692250	110	NFYC-AS1
chr1	40692427	40692436	-171	NFYC-AS1
chr1	40692564	40692573	-308	NFYC-AS1
chr1	40703541	40703564	-5770	NFYC
chr1	40708887	40709018	-370	NFYC
chr1	40709163	40709367	-58	NFYC
chr1	40750790	40750799	-3560	MIR30E
chr1	40848748	40848757	13593	CITED4
chr1	40850152	40850161	12189	CITED4
chr1	40862216	40862225	125	CITED4
chr1	40862337	40862557	-101	CITED4
chr1	40868419	40868428	-6078	CITED4
chr1	40868560	40868569	-6219	CITED4
chr1	40875830	40875992	-13565	CITED4
chr1	40967810	40968279	-11254	CTPS1
chr1	40979575	40979754	366	CTPS1
chr1	40979877	40980074	677	CTPS1
chr1	41003737	41003988	-10727	SLFNL1-AS1
chr1	41074207	41074216	-52457	SLFNL1
chr1	41102295	41102501	59034	SCMH1
chr1	41109408	41109560	51948	SCMH1
chr1	41109714	41109855	51647	SCMH1
chr1	41123315	41123462	38043	SCMH1
chr1	41152473	41152482	8954	SCMH1
chr1	41152697	41152967	8600	SCMH1
chr1	41156024	41156034	5403	SCMH1
chr1	41156146	41156174	5272	SCMH1
chr1	41268379	41268401	-26247	SCMH1
chr1	41360984	41361178	-850	FOXO6
chr1	41361411	41361454	-498	FOXO6
chr1	41417309	41417318	-41645	LOC101929901
chr1	41418955	41418964	-43291	LOC101929901
chr1	41432864	41432946	51778	EDN2
chr1	41433179	41433188	51499	EDN2
chr1	41485781	41485799	-1107	EDN2
chr1	41493184	41493193	-8506	EDN2
chr1	41496326	41496452	-11706	EDN2
chr1	41516220	41516312	-31583	EDN2
chr1	41516848	41516857	-32170	EDN2
chr1	41574227	41574250	-89556	EDN2
chr1	41632181	41632190
chr1	41662355	41662364
chr1	41663072	41663086
chr1	41714061	41714145
chr1	41783316	41783345
chr1	41793092	41793101
chr1	41812582	41812591
chr1	41900715	41900724	17987	HIVEP3
chr1	41900846	41900855	17856	HIVEP3
chr1	41918309	41918318	393	HIVEP3
chr1	42036021	42036099	-135	HIVEP3
chr1	42173269	42173278	-8550	GUCA2A
chr1	42177135	42177144	-12416	GUCA2A
chr1	42282220	42282229	52740	FOXJ3
chr1	42319639	42319764	15263	FOXJ3
chr1	42334462	42334471	498	FOXJ3
chr1	42334966	42335037	-37	FOXJ3
chr1	42335156	42335409	-51	FOXJ3
chr1	42456304	42456313	-32	PPCS
chr1	42456457	42456612	41	PPCS
chr1	42456761	42456770	272	PPCS
chr1	42456890	42456977	440	PPCS
chr1	42462918	42463294	-248	CCDC30
chr1	42463472	42463486	125	CCDC30
chr1	42484549	42484617	20867	CCDC30
chr1	42530041	42530050	-2974	CCDC30
chr1	42658036	42658094	-312	PPIH
chr1	42658258	42658450	-23	PPIH
chr1	42658802	42658811	430	PPIH
chr1	42682098	42682475	52	YBX1
chr1	42683064	42683073	82	YBX1
chr1	42764468	42764478	2611	P3H1
chr1	42766144	42766164	930	P3H1
chr1	42766800	42766820	274	P3H1
chr1	42766971	42767317	-60	P3H1
chr1	42767511	42767525	273	C1orf50
chr1	42767693	42767702	453	C1orf50
chr1	42816984	42817132	-47	ERMAP
chr1	42817281	42817496	-1	SVBP
chr1	42823263	42823275	-2309	ERMAP
chr1	42844787	42844796	-1781	ZNF691
chr1	42846199	42846208	-369	ZNF691
chr1	42846374	42846669	-51	ZNF691
chr1	42923074	42923084	-35970	SLC2A1-AS1
chr1	42924304	42924474	-34660	SLC2A1-AS1
chr1	42924608	42924700	-34395	SLC2A1-AS1
chr1	42936368	42936444	-22643	SLC2A1-AS1
chr1	42936651	42936676	-22385	SLC2A1-AS1
chr1	42941123	42941231	-17872	SLC2A1-AS1
chr1	42957946	42957955	-1098	SLC2A1-AS1
chr1	42958194	42958231	-836	SLC2A1-AS1
chr1	42958668	42958677	-376	SLC2A1-AS1
chr1	42958848	42958989	-130	SLC2A1-AS1
chr1	42959099	42959221	16	SLC2A1
chr1	42963733	42963829	-4605	SLC2A1
chr1	42967285	42967356	-8145	SLC2A1
chr1	42971923	42971932	-12752	SLC2A1
chr1	42998449	42998567	-39332	SLC2A1
chr1	43073778	43073787	-74140	FAM183A
chr1	43147630	43147639	-288	FAM183A
chr1	43147832	43147933	-40	FAM183A
chr1	43172274	43172402	8	CFAP57
chr1	43206670	43207342	-34436	EBNA1BP2
chr1	43227391	43227481	-42558	TMEM125
chr1	43232318	43232327	-37671	TMEM125
chr1	43327750	43327769	-10044	MPL
chr1	43330317	43330450	-7420	MPL
chr1	43358225	43358243	-721	CDC20
chr1	43358732	43359000	-89	CDC20
chr1	43367811	43367840	-88	ELOVL1
chr1	43368087	43368239	-89	ELOVL1
chr1	43368412	43368482	-373	ELOVL1
chr1	43373175	43373234	-5131	ELOVL1
chr1	43389813	43389948	-4	SZT2
chr1	43390159	43390168	279	SZT2
chr1	43453612	43453621	372	HYI
chr1	43453888	43454059	15	HYI
chr1	43454629	43454718	-685	HYI
chr1	43472575	43472681	-18639	HYI
chr1	43472920	43473075	-19009	HYI
chr1	43475704	43475713	-21720	HYI
chr1	43523340	43523349	-2692	PTPRF
chr1	43529261	43529280	-1589	PTPRF
chr1	43582257	43582503	51520	PTPRF
chr1	43622565	43622937	-27375	KDM4A
chr1	43649825	43650153	-137	KDM4A
chr1	43650294	43650509	276	KDM4A
chr1	43672103	43672112	21982	KDM4A
chr1	43688621	43688973	18544	KDM4A-AS1
chr1	43707262	43707554	-67	KDM4A-AS1
chr1	43711678	43711695	4154	ST3GAL3
chr1	43720213	43720222	7125	LOC101929592
chr1	43763646	43763660	-36310	LOC101929592
chr1	43800439	43800448	-38178	MIR6079
chr1	43822193	43822274	-16388	MIR6079
chr1	43835226	43835387	-3315	MIR6079
chr1	43835722	43835731	-2895	MIR6079
chr1	43858370	43858430	19778	MIR6079
chr1	43858593	43858743	20046	MIR6079
chr1	43912826	43912838	-20488	ARTN
chr1	43946352	43946361	-449	IPO13
chr1	43946578	43946755	-139	IPO13
chr1	43946872	43946996	128	IPO13
chr1	43969800	43970038	-62	DPH2
chr1	43974786	43974969	230	ATP6V0B
chr1	43991601	43991610	10	CCDC24
chr1	43991825	43991834	-17	CCDC24
chr1	44005785	44005902	11496	SLC6A9
chr1	44030026	44030111	1054	SLC6A9
chr1	44030389	44030435	711	SLC6A9
chr1	44031447	44031456	40	SLC6A9
chr1	44072341	44072350	-40854	SLC6A9
chr1	44213355	44213364	-93	DMAP1
chr1	44220625	44220638	7179	DMAP1
chr1	44238190	44238384	5996	ERI3-IT1
chr1	44276274	44276283	-23720	SNORA110
chr1	44327927	44328109	27261	ERI3
chr1	44328264	44328273	27010	ERI3
chr1	44355227	44355459	-64	ERI3
chr1	44485270	44485393	-60161	MIR5584
chr1	44485741	44485887	-59679	MIR5584
chr1	44523681	44523690	-21807	MIR5584
chr1	44595345	44595354	49857	MIR5584
chr1	44619647	44619656	51404	SNORD145
chr1	44629167	44629176	41884	SNORD145
chr1	44631888	44632005	39109	SNORD145
chr1	44653001	44653010	18050	SNORD145
chr1	44673839	44673848	764	TMEM53
chr1	44674053	44674291	436	TMEM53
chr1	44674404	44674719	46	TMEM53
chr1	44676553	44676562	1836	ARMH1
chr1	44707202	44707417	14591	RNU5F-1
chr1	44715086	44715095	6810	RNU5F-1
chr1	44730617	44730636	541	RNU5D-1
chr1	44730759	44731071	253	RNU5D-1
chr1	44731412	44731519	-298	RNU5D-1
chr1	44739413	44739435	-394	KIF2C
chr1	44739602	44739875	-79	KIF2C
chr1	44775444	44775459	-122	RPS8
chr1	44775594	44775623	35	RPS8
chr1	44786359	44786368	1390	BEST4
chr1	44799792	44799991	-333	PLK3
chr1	44800106	44800388	22	PLK3
chr1	44807358	44807966	-377	TCTEX1D4
chr1	44819485	44819600	11061	BTBD19
chr1	44819711	44819726	11237	BTBD19
chr1	44820221	44820238	11748	BTBD19
chr1	44835989	44835998	6950	PTCH2
chr1	44843309	44843318	-370	PTCH2
chr1	44894753	44894859	-51862	PTCH2
chr1	44924937	44925043	61732	EIF2B3
chr1	44925226	44925252	61483	EIF2B3
chr1	44926187	44926196	60530	EIF2B3
chr1	44926351	44926382	60355	EIF2B3
chr1	44926528	44926537	60189	EIF2B3
chr1	44947488	44947497	39229	EIF2B3
chr1	44968240	44968358	18423	EIF2B3
chr1	44986356	44986365	361	EIF2B3
chr1	44986568	44986782	47	EIF2B3
chr1	45011404	45011423	-59	HECTD3
chr1	45012105	45012257	48	UROD
chr1	45206060	45206074	511	ZSWIM5
chr1	45206555	45206564	18	ZSWIM5
chr1	45244107	45244116	-37534	ZSWIM5
chr1	45246868	45247093	-40403	ZSWIM5
chr1	45266190	45266249	-37690	LINC01144
chr1	45266450	45266587	-37391	LINC01144
chr1	45273201	45273210	-30704	LINC01144
chr1	45303537	45303916	-183	LINC01144
chr1	45304020	45304177	189	LINC01144
chr1	45339671	45339704	18	TOE1
chr1	45339984	45340241	2	MUTYH
chr1	45340436	45340526	-11	MUTYH
chr1	45348208	45348218	-7743	MUTYH
chr1	45348997	45349006	-8532	MUTYH
chr1	45361188	45361206	-20727	MUTYH
chr1	45368828	45368837	-28363	MUTYH
chr1	45442419	45442428	48744	TESK2
chr1	45491101	45491445	-105	TESK2
chr1	45499750	45499760	324	CCDC163
chr1	45500005	45500339	-12	MMACHC
chr1	45512744	45512753	9189	PRDX1
chr1	45521816	45522262	-101	PRDX1
chr1	45550765	45550865	32	AKR1A1
chr1	45551012	45551125	286	AKR1A1
chr1	45551256	45551265	478	AKR1A1
chr1	45570169	45570317	-13745	NASP
chr1	45583367	45583620	-494	NASP
chr1	45583741	45583780	-227	NASP
chr1	45583926	45583965	-42	NASP
chr1	45584653	45584794	736	NASP
chr1	45686495	45686721	22	GPBP1L1
chr1	45687044	45687366	-575	GPBP1L1
chr1	45688156	45688179	-7	TMEM69
chr1	45750346	45750872	204	IPP
chr1	45751042	45751051	-234	IPP
chr1	45802589	45802598	-1013	MAST2
chr1	45802836	45803059	-659	MAST2
chr1	45803482	45803663	-34	MAST2
chr1	45847226	45847235	-17117	MAST2
chr1	45872354	45872472	8065	MAST2
chr1	45892489	45892600	28197	MAST2
chr1	45913213	45913637	49077	MAST2
chr1	45930619	45930635	66279	MAST2
chr1	45930789	45930948	66521	MAST2
chr1	46132613	46132749	27	PIK3R3
chr1	46132894	46133194	-8	PIK3R3
chr1	46133412	46133427	49	LOC101929626
chr1	46179672	46179764	-3223	LOC110117498
chr1	46198193	46198231	237	POMGNT1
chr1	46198402	46198501	-3	POMGNT1
chr1	46203213	46203328	-63	LURAP1
chr1	46203660	46203672	332	LURAP1
chr1	46223605	46223692	-3344	POMGNT1
chr1	46247109	46247127	-577	RAD54L
chr1	46247345	46247381	-332	RAD54L
chr1	46247572	46247702	-58	RAD54L
chr1	46302848	46302857	513	LRRC41
chr1	46303273	46303412	23	LRRC41
chr1	46303560	46303723	29	UQCRH
chr1	46315862	46315871	12254	UQCRH
chr1	46340112	46340200	-21	NSUN4
chr1	46340410	46340419	238	NSUN4
chr1	46340585	46340870	-450	NSUN4
chr1	46340991	46341138	-113	NSUN4
chr1	46348006	46348015	6833	NSUN4
chr1	46348202	46348354	7100	NSUN4
chr1	46406469	46406486	12211	FAAH
chr1	46406608	46406634	12354	FAAH
chr1	46442489	46442498	7210	LINC01398
chr1	46442770	46442920	6859	LINC01398
chr1	46520602	46520759	13685	DMBX1
chr1	46528158	46528258	7307	LOC105378696
chr1	46540199	46540216	1512	MKNK1-AS1
chr1	46603871	46603927	395	MKNK1
chr1	46604037	46604056	247	MKNK1
chr1	46604219	46604444	-31	MKNK1
chr1	46616611	46616630	270	MOB3C
chr1	46616836	46617014	-34	MOB3C
chr1	46617193	46617224	-318	MOB3C
chr1	46643369	46643573	22407	ATPAF1
[truncated: 77,100 more rows]

## Sheet: siNT_ATAC
chr1	629689	630237
chr1	633734	634359
chr1	778399	778413
chr1	778641	778832
chr1	966376	966385
chr1	966948	967012
chr1	967244	967253
chr1	1000464	1000473
chr1	1013365	1013374
chr1	1115874	1115889
chr1	1116082	1116448
chr1	1208174	1208183
chr1	1231960	1232097
chr1	1264857	1265156
chr1	1304795	1304846
chr1	1305069	1305078
chr1	1305439	1305448
chr1	1358538	1358629
chr1	1359403	1359417
chr1	1359966	1359975
chr1	1360721	1360730
chr1	1362152	1362206
chr1	1375197	1375531
chr1	1399322	1399561
chr1	1471705	1471789
chr1	1511776	1511792
chr1	1511934	1512124
chr1	1555053	1555062
chr1	1575181	1575190
chr1	1615362	1615391
chr1	1615761	1615826
chr1	1658956	1659204
chr1	1686451	1686470
chr1	1692810	1692874
chr1	1693139	1693154
chr1	1724377	1724536
chr1	1741216	1741230
chr1	1778442	1778451
chr1	1782817	1782826
chr1	1807666	1807675
chr1	1858839	1858848
chr1	1909096	1909105
chr1	1909364	1909373
chr1	2044967	2044976
chr1	2073535	2073714
chr1	2088448	2088768
chr1	2132346	2132407
chr1	2133072	2133446
chr1	2133562	2133571
chr1	2189552	2189802
chr1	2194870	2194880
chr1	2195083	2195140
chr1	2195323	2195332
chr1	2199400	2199575
chr1	2199729	2199746
chr1	2212549	2212563
chr1	2227738	2227925
chr1	2290884	2290893
chr1	2322334	2322391
chr1	2381887	2381965
chr1	2391506	2391843
chr1	2412345	2412354
chr1	2412519	2412754
chr1	2451986	2452015
chr1	2452216	2452225
chr1	2525995	2526004
chr1	2526244	2526253
chr1	2526613	2526625
chr1	2527032	2527041
chr1	2546132	2546146
chr1	2548211	2548240
chr1	2548955	2548969
chr1	2556793	2556802
chr1	2586374	2586646
chr1	2586812	2586843
chr1	2594146	2594155
chr1	2643017	2643026
chr1	2643227	2643373
chr1	2652270	2652279
chr1	2653949	2653958
chr1	2654154	2654176
chr1	2654436	2654445
chr1	2684182	2684191
chr1	3491425	3491437
chr1	3619127	3619165
chr1	3624525	3624555
chr1	3624725	3624988
chr1	3650049	3650187
chr1	3650372	3650381
chr1	3696040	3696049
chr1	3796434	3796650
chr1	3831880	3831901
chr1	3856996	3857012
chr1	3857156	3857302
chr1	3857445	3857493
chr1	3900253	3900262
chr1	3900594	3900648
chr1	3900787	3900992
chr1	3901308	3901502
chr1	4077280	4077289
chr1	5916190	5916201
chr1	5992239	5992252
chr1	5992438	5992713
chr1	6037455	6037577
chr1	6098613	6098622
chr1	6199548	6199787
chr1	6200025	6200041
chr1	6205412	6205424
chr1	6236002	6236019
chr1	6246848	6246861
chr1	6260124	6260133
chr1	6271691	6271700
chr1	6276515	6276642
chr1	6276806	6276815
chr1	6343564	6343578
chr1	6393535	6393546
chr1	6393729	6393836
chr1	6486604	6486628
chr1	6489988	6490110
chr1	6539161	6539174
chr1	6554509	6554573
chr1	6579800	6580037
chr1	6601171	6601193
chr1	6601306	6601315
chr1	6613166	6613175
chr1	6613431	6613763
chr1	6624809	6624825
chr1	6625155	6625168
chr1	6625401	6625410
chr1	6686374	6686387
chr1	6701767	6701870
chr1	6724592	6724664
chr1	6724768	6724804
chr1	6743936	6744033
chr1	6770899	6770908
chr1	6784545	6784803
chr1	6784974	6785412
chr1	6795735	6795744
chr1	6860123	6860236
chr1	6905328	6905337
chr1	7070621	7070630
chr1	7117643	7117814
chr1	7118049	7118094
chr1	7223784	7223793
chr1	7282079	7282088
chr1	7299375	7299585
chr1	7301043	7301052
chr1	7333827	7333840
chr1	7401952	7402108
chr1	7471036	7471171
chr1	7552578	7552717
chr1	7753033	7753042
chr1	7771295	7771316
chr1	7771533	7771542
chr1	7771744	7771753
chr1	7783935	7784052
chr1	7784188	7784214
chr1	7810546	7810555
chr1	7954254	7954313
chr1	7961384	7961748
chr1	7961907	7961952
chr1	8004947	8005436
chr1	8015127	8015136
chr1	8061463	8061533
chr1	8090288	8090297
chr1	8090576	8090656
chr1	8097618	8097696
chr1	8122759	8122773
chr1	8169902	8169911
chr1	8202294	8202315
chr1	8202546	8202595
chr1	8202740	8202753
chr1	8343515	8343536
chr1	8343641	8343651
chr1	8343754	8343763
chr1	8373974	8373983
chr1	8395032	8395223
chr1	8397002	8397011
chr1	8397112	8397121
chr1	8412286	8412297
chr1	8456481	8456490
chr1	8463248	8463267
chr1	8525977	8526181
chr1	8598235	8598244
chr1	8617001	8617010
chr1	8626596	8626605
chr1	8626756	8626765
chr1	8660714	8660723
chr1	8712564	8712578
chr1	8712691	8712960
chr1	8817686	8817695
chr1	8858147	8858169
chr1	8878258	8878267
chr1	8878669	8878690
chr1	8878822	8878855
chr1	8879044	8879053
chr1	8904094	8904103
chr1	8986371	8986380
chr1	9005254	9005265
chr1	9067368	9067377
chr1	9163804	9163813
chr1	9164098	9164107
chr1	9196418	9196427
chr1	9211605	9211625
chr1	9267241	9267250
chr1	9280547	9280563
chr1	9303197	9303378
chr1	9350397	9350506
chr1	9376191	9376200
chr1	9428913	9429151
chr1	9473219	9473333
chr1	9539261	9539358
chr1	9539460	9539493
chr1	9539897	9539906
chr1	9588511	9588576
chr1	9627163	9627172
chr1	9700519	9700577
chr1	9719184	9719345
chr1	9766791	9767031
chr1	9875004	9875013
chr1	9893446	9893455
chr1	9910317	9910345
chr1	9910497	9910664
chr1	9950467	9950531
chr1	10032558	10032567
chr1	10032716	10032907
chr1	10033013	10033028
chr1	10055901	10055974
chr1	10074613	10074623
chr1	10123007	10123114
chr1	10159631	10159640
chr1	10209902	10210069
chr1	10210316	10210593
chr1	10253888	10253897
chr1	10380785	10380842
chr1	10398744	10399116
chr1	10430309	10430327
chr1	10430757	10430797
chr1	10451805	10451814
chr1	10459280	10459289
chr1	10472517	10472536
chr1	10472653	10472662
chr1	10474881	10474925
chr1	10528439	10528461
chr1	10961149	10961158
chr1	10973790	10973799
chr1	11012325	11012442
chr1	11012575	11012692
chr1	11012862	11012875
chr1	11013066	11013147
chr1	11037813	11037857
chr1	11060151	11060195
chr1	11099434	11099443
chr1	11099624	11099633
chr1	11099799	11099944
chr1	11158793	11158862
chr1	11262533	11262852
chr1	11272920	11272929
chr1	11273161	11273219
chr1	11273406	11273490
chr1	11281829	11281838
chr1	11642570	11642663
chr1	11645898	11645907
chr1	11680913	11680922
chr1	11681170	11681236
chr1	11681501	11681676
chr1	11719932	11719941
chr1	11736076	11736085
chr1	11785300	11785309
chr1	11791097	11791117
chr1	11803653	11803872
chr1	11805716	11805725
chr1	11805882	11806154
chr1	11822191	11822200
chr1	11907832	11907924
chr1	11908141	11908267
chr1	11908379	11908642
chr1	11934578	11934634
chr1	11934935	11934957
chr1	11961425	11961434
chr1	11979912	11980408
chr1	12019221	12019510
chr1	12040452	12040461
chr1	12040588	12040834
chr1	12052258	12052272
chr1	12113001	12113010
chr1	12121774	12121972
chr1	12143710	12143926
chr1	12153582	12153726
chr1	12161956	12162064
chr1	12208989	12209089
chr1	12296877	12296886
chr1	12424273	12424282
chr1	12478209	12478220
chr1	12478381	12478466
chr1	12480967	12480976
chr1	12499502	12499511
chr1	12550112	12550125
chr1	12596555	12596735
chr1	12604456	12604573
chr1	12650174	12650292
chr1	12659125	12659134
chr1	13665879	13665890
chr1	13699970	13699979
chr1	13749205	13749221
chr1	13749341	13749401
chr1	13767063	13767203
chr1	13767323	13767332
chr1	13782117	13782174
chr1	14413879	14413930
chr1	14414075	14414094
chr1	14437120	14437129
chr1	14486508	14486517
chr1	14486975	14486984
chr1	14742309	14742578
chr1	14826261	14826456
chr1	14915569	14915581
chr1	14924615	14924624
chr1	14929640	14929715
chr1	14943121	14943130
chr1	14945334	14945343
chr1	14945495	14945792
chr1	14947126	14947135
chr1	14968647	14968763
chr1	14971992	14972012
chr1	14981016	14981035
chr1	14996268	14996465
chr1	15027754	15027763
chr1	15028295	15028309
chr1	15046673	15046682
chr1	15088761	15088940
chr1	15099272	15099281
chr1	15128638	15128659
chr1	15152515	15152524
chr1	15153948	15153962
chr1	15158954	15158963
chr1	15159086	15159095
chr1	15162562	15162571
chr1	15168690	15168832
chr1	15178927	15179101
chr1	15179285	15179297
chr1	15200634	15200891
chr1	15214686	15214695
chr1	15272646	15272667
chr1	15323677	15323691
chr1	15409760	15409935
chr1	15426900	15426916
chr1	15427116	15427202
chr1	15525107	15525116
chr1	15526490	15526883
chr1	15543820	15543829
chr1	15603631	15603769
chr1	15617162	15617301
chr1	15617464	15617522
chr1	15620478	15620487
chr1	15680854	15680863
chr1	15703701	15703847
chr1	15795265	15795276
chr1	15799237	15799246
chr1	15835898	15835910
chr1	15836111	15836120
chr1	15847555	15847572
chr1	15886468	15886477
chr1	15888858	15888867
chr1	15897768	15897777
chr1	15949345	15949359
chr1	15949664	15949809
chr1	15950004	15950013
chr1	15952936	15952955
chr1	15976090	15976171
chr1	16009152	16009239
chr1	16056235	16056244
chr1	16145720	16145864
chr1	16146507	16146516
chr1	16164335	16164435
chr1	16176092	16176101
chr1	16181952	16182040
chr1	16182142	16182155
chr1	16206668	16206809
chr1	16206970	16207017
chr1	16217101	16217184
chr1	16217499	16217558
chr1	16217662	16217676
chr1	16237239	16237316
chr1	16349042	16349051
chr1	16352449	16352578
chr1	16367004	16367171
chr1	16367466	16367509
chr1	16367690	16367701
chr1	16440555	16440583
chr1	16440685	16440722
chr1	16499236	16499353
chr1	16506956	16506965
chr1	16513777	16513903
chr1	16514008	16514297
chr1	16514548	16514557
chr1	16559858	16559867
chr1	16565509	16565518
chr1	16566178	16566215
chr1	16566598	16566677
chr1	16566968	16567002
chr1	16575827	16575836
chr1	16580666	16580675
chr1	16612737	16612746
chr1	16613272	16613388
chr1	16613506	16613685
chr1	16613821	16613897
chr1	16621136	16621264
chr1	16623474	16623483
chr1	16625154	16625163
chr1	16637199	16637208
chr1	16644312	16644321
chr1	16644438	16644508
chr1	16644640	16644806
chr1	16681731	16681740
chr1	16703262	16703271
chr1	16709901	16709927
chr1	16727773	16727782
chr1	16896166	16896625
chr1	16904154	16904163
chr1	16904831	16905005
chr1	16905155	16905260
chr1	16913867	16914238
chr1	16914509	16914518
chr1	16923247	16923256
chr1	16951817	16951835
chr1	16978821	16978880
chr1	17054037	17054351
chr1	17063675	17063685
chr1	17125893	17125905
chr1	17126015	17126024
chr1	17128383	17128753
chr1	17168222	17168289
chr1	17168622	17168636
chr1	17170898	17170907
chr1	17189996	17190181
chr1	17233234	17233256
chr1	17237184	17237193
chr1	17406375	17406384
chr1	17443639	17443648
chr1	17477490	17477499
chr1	17545543	17545560
chr1	17551812	17551821
chr1	17569794	17569917
chr1	17570019	17570039
chr1	17765654	17765770
chr1	17766141	17766334
chr1	17768670	17768873
chr1	17769060	17769132
chr1	17866624	17866697
chr1	17874318	17874481
chr1	17874851	17874869
chr1	18820971	18820992
chr1	18875354	18875456
chr1	18902527	18902604
chr1	18902788	18902993
chr1	18903193	18903202
chr1	18913152	18913179
chr1	18913288	18913297
chr1	18922530	18922542
chr1	18926784	18926796
chr1	18956750	18956973
chr1	19011113	19011380
chr1	19163391	19163415
chr1	19210254	19210408
chr1	19241385	19241401
chr1	19251578	19251593
chr1	19251751	19251772
chr1	19311873	19311882
chr1	19312096	19312330
chr1	19312705	19312798
chr1	19341622	19341631
chr1	19398340	19398359
chr1	19398482	19398579
chr1	19427398	19427407
chr1	19430324	19430378
chr1	19448696	19448705
chr1	19449006	19449015
chr1	19449144	19449153
chr1	19449322	19449331
chr1	19451066	19451075
chr1	19485670	19485679
chr1	19486055	19486064
chr1	19559895	19559904
chr1	19596826	19597013
chr1	19653905	19653919
chr1	19659768	19660059
chr1	19682368	19682513
chr1	19704757	19704773
chr1	19715661	19715834
chr1	19756593	19756602
chr1	19757762	19757771
chr1	19758452	19758479
chr1	19765749	19765918
chr1	19800018	19800027
chr1	19800281	19800290
chr1	19800474	19800483
chr1	19882204	19882466
chr1	19882696	19882706
chr1	20152470	20152483
chr1	20213054	20213063
chr1	20255999	20256008
chr1	20279645	20279777
chr1	20411349	20411430
chr1	20494565	20494574
chr1	20495202	20495212
chr1	20508099	20508261
chr1	20575396	20575405
chr1	20589818	20589827
chr1	20604369	20604418
chr1	20613987	20614056
chr1	20661455	20661705
chr1	20661838	20661847
chr1	20696553	20696571
chr1	20696848	20696945
chr1	20697098	20697107
chr1	20733134	20733143
chr1	20733292	20733311
chr1	20786760	20786775
chr1	20787372	20787381
chr1	20792431	20792441
chr1	21022394	21022512
chr1	21149913	21150015
chr1	21150160	21150218
chr1	21176871	21177043
chr1	21252381	21252390
chr1	21261948	21261957
chr1	21303674	21303683
chr1	21324834	21324927
chr1	21345615	21345624
chr1	21440014	21440182
chr1	21451352	21451361
chr1	21451483	21451492
chr1	21681136	21681145
chr1	21783169	21783287
chr1	21783641	21783700
chr1	21816997	21817006
chr1	21817112	21817121
chr1	21818091	21818100
chr1	21818266	21818275
chr1	21901692	21901701
chr1	21920681	21920690
chr1	21927754	21927763
chr1	21931244	21931262
chr1	22025425	22025447
chr1	22052507	22052655
chr1	22053057	22053066
chr1	22111822	22111831
chr1	22275993	22276002
chr1	22447808	22447827
chr1	22451755	22451836
chr1	22689594	22689603
chr1	23019284	23019347
chr1	23019468	23019526
chr1	23098660	23098669
chr1	23168833	23168843
chr1	23189020	23189159
chr1	23194797	23194945
chr1	23198330	23198339
chr1	23198633	23198698
chr1	23344302	23344783
chr1	23368255	23368510
chr1	23368832	23368929
chr1	23377539	23377550
chr1	23393816	23393830
chr1	23394459	23394510
chr1	23403166	23403177
chr1	23404077	23404086
chr1	23484281	23484290
chr1	23484577	23484586
chr1	23497286	23497295
chr1	23554574	23554583
chr1	23555056	23555129
chr1	23555270	23555279
chr1	23559522	23559533
chr1	23559650	23559659
chr1	23577279	23577292
chr1	23577423	23577434
chr1	23585734	23585879
chr1	23691667	23691676
chr1	23743003	23743012
chr1	23743476	23743487
chr1	23778274	23778283
chr1	23791030	23791068
chr1	23868389	23868398
chr1	23959193	23959202
chr1	23959617	23959796
chr1	23980328	23980413
chr1	23986564	23986609
chr1	23986776	23986785
chr1	23992786	23992824
chr1	23992995	23993004
chr1	24018928	24018947
chr1	24019080	24019101
chr1	24202068	24202082
chr1	24394154	24394163
chr1	24413721	24413787
chr1	24417030	24417270
chr1	24502488	24502560
chr1	24642920	24643297
chr1	24688683	24688692
chr1	24705532	24705549
chr1	24725106	24725122
chr1	24744911	24744920
chr1	24745087	24745386
chr1	24848132	24848157
chr1	24914918	24914927
chr1	24915041	24915050
chr1	24921579	24921588
chr1	25185299	25185308
chr1	25233275	25233284
chr1	25239715	25239808
chr1	25247434	25247830
chr1	25254156	25254177
chr1	25320496	25320505
chr1	25338322	25338340
chr1	25344114	25344123
chr1	25430304	25430313
chr1	25430653	25430879
chr1	25543474	25543483
chr1	25543624	25543633
chr1	25695124	25695274
chr1	25819877	25819901
chr1	25892626	25892635
chr1	25895534	25895628
chr1	25905486	25905605
chr1	25906414	25906428
chr1	25906577	25906586
chr1	25922689	25922698
chr1	25998140	25998297
chr1	26031848	26031857
chr1	26035461	26035562
chr1	26036073	26036177
chr1	26084255	26084264
chr1	26100957	26100966
chr1	26111720	26111734
chr1	26112199	26112208
chr1	26233903	26234228
chr1	26234412	26234472
chr1	26234830	26234839
chr1	26276406	26276415
chr1	26306592	26306730
chr1	26321686	26321776
chr1	26378068	26378077
chr1	26378186	26378195
chr1	26432077	26432374
chr1	26472153	26472162
chr1	26472370	26472379
chr1	26472991	26473000
chr1	26501071	26501090
chr1	26501256	26501265
chr1	26620881	26620932
chr1	26621221	26621230
chr1	26621479	26621488
chr1	26693157	26693171
chr1	26695606	26695617
chr1	26698241	26698344
chr1	26723662	26723782
chr1	26771683	26771697
chr1	26771817	26771837
chr1	26771948	26771967
chr1	26772965	26772974
chr1	26865056	26865473
chr1	26921526	26921537
chr1	26921652	26921711
chr1	26961992	26962056
chr1	26997785	26997794
chr1	26999478	26999487
chr1	27011144	27011153
chr1	27012946	27013108
chr1	27013307	27013316
chr1	27031802	27031816
chr1	27112101	27112430
chr1	27145541	27145550
chr1	27146155	27146164
chr1	27155083	27155092
chr1	27234310	27234469
chr1	27234662	27234687
chr1	27299599	27299757
chr1	27300924	27300941
chr1	27301065	27301074
chr1	27322147	27322264
chr1	27365514	27365542
chr1	27366568	27366577
chr1	27366962	27367024
chr1	27391699	27391708
chr1	27392516	27392531
chr1	27408322	27408331
chr1	27490229	27490353
chr1	27490545	27490637
chr1	27568564	27568636
chr1	27672174	27672443
chr1	27689602	27689611
chr1	27689759	27689842
chr1	27725591	27725949
chr1	27772894	27773285
chr1	27773461	27773480
chr1	27817361	27817380
chr1	27830693	27830866
chr1	27858250	27858279
chr1	27858488	27858497
chr1	27863381	27863396
chr1	27872930	27872939
chr1	27875327	27875406
chr1	27914590	27914841
chr1	28088563	28088832
chr1	28105247	28105328
chr1	28129302	28129311
chr1	28153315	28153324
chr1	28235909	28236140
chr1	28247176	28247441
chr1	28248609	28248618
chr1	28259205	28259508
chr1	28362232	28362241
chr1	28369582	28369712
chr1	28370008	28370017
chr1	28392165	28392267
chr1	28437968	28437977
chr1	28438116	28438125
chr1	28505853	28505868
chr1	28518138	28518254
chr1	28552843	28552876
chr1	28552982	28552991
chr1	28553107	28553116
chr1	28581923	28582025
chr1	28643023	28643083
chr1	28643204	28643217
chr1	28648336	28648362
chr1	28648734	28648913
chr1	28736852	28736972
chr1	28737147	28737156
chr1	28751606	28751615
chr1	28755844	28755855
chr1	28785306	28785319
chr1	28826127	28826142
chr1	28851428	28851437
chr1	28877410	28877419
chr1	28882279	28882288
chr1	28914227	28914241
chr1	28914406	28914471
chr1	28972496	28972667
chr1	29122787	29122818
chr1	29124566	29124575
chr1	29147145	29147225
chr1	29181440	29181449
chr1	29181864	29182166
chr1	29196970	29197160
chr1	29202884	29203108
chr1	29230884	29231086
chr1	29271849	29271933
chr1	29427302	29427311
chr1	29974575	29974584
chr1	30718284	30718393
chr1	30718687	30718789
chr1	30719008	30719017
chr1	30719345	30719441
chr1	30809784	30809806
chr1	30816845	30816854
chr1	30824104	30824271
chr1	30824421	30824667
chr1	30934134	30934143
chr1	31007492	31007501
chr1	31038535	31038544
chr1	31065763	31065854
chr1	31095702	31095723
chr1	31101205	31101214
chr1	31162885	31162899
chr1	31170825	31170967
chr1	31296766	31297023
chr1	31306396	31306584
chr1	31376873	31377048
chr1	31422873	31422882
chr1	31483432	31483441
chr1	31549010	31549117
chr1	31574008	31574017
chr1	31593973	31593982
chr1	31644424	31644433
chr1	31644660	31644669
chr1	31644827	31645040
chr1	31645166	31645205
chr1	31666532	31666541
chr1	31689930	31689991
chr1	31701197	31701222
chr1	31712725	31712739
chr1	31715253	31715359
chr1	31715742	31715765
chr1	31788610	31788629
chr1	31798749	31798924
chr1	31855653	31855662
chr1	31938503	31938517
chr1	31939976	31939985
chr1	31948535	31948544
chr1	31964222	31964316
chr1	32013487	32013876
chr1	32048547	32048648
chr1	32072851	32072975
chr1	32073215	32073226
chr1	32108449	32108458
chr1	32133557	32133665
chr1	32151368	32151391
chr1	32179590	32179754
chr1	32200566	32200575
chr1	32236209	32236333
chr1	32236449	32236458
chr1	32291921	32292042
chr1	32351545	32351560
chr1	32394485	32394855
chr1	32401062	32401118
chr1	32543222	32543231
chr1	32612285	32612310
chr1	32650546	32650633
chr1	32650937	32651216
chr1	32651387	32651441
chr1	32703591	32703668
chr1	32725384	32725412
chr1	32753920	32753929
chr1	32795939	32795948
chr1	32817370	32817606
chr1	32939814	32939823
chr1	32964901	32965036
chr1	32992528	32992537
chr1	32992654	32992663
chr1	32997535	32997551
chr1	32997744	32997759
chr1	33007311	33007469
chr1	33036864	33037086
chr1	33050324	33050333
chr1	33072943	33072954
chr1	33080990	33081168
chr1	33099308	33099883
chr1	33127225	33127564
chr1	33143936	33144029
chr1	33295605	33295629
chr1	33328103	33328112
chr1	33342368	33342434
chr1	33347158	33347168
chr1	33350051	33350060
chr1	33367968	33368005
chr1	33389612	33389731
chr1	33390736	33390791
chr1	33431092	33431224
chr1	33433649	33433928
chr1	33444052	33444063
chr1	33470609	33470755
chr1	33470896	33470927
chr1	33472343	33472692
chr1	33517781	33517790
chr1	33646135	33646144
chr1	33697073	33697082
chr1	34163288	34163394
chr1	34742877	34742897
chr1	34806585	34806662
chr1	34852734	34852949
chr1	34859766	34859930
chr1	34866452	34866573
chr1	34985075	34985128
chr1	34985271	34985376
chr1	35031703	35032005
chr1	35047621	35047630
chr1	35079102	35079114
chr1	35079308	35079323
chr1	35192206	35192215
chr1	35193214	35193401
chr1	35223023	35223033
chr1	35268534	35268662
chr1	35431332	35431532
chr1	35448562	35448674
chr1	35449519	35449619
chr1	35451277	35451286
chr1	35454747	35454756
chr1	35454872	35454881
chr1	35505965	35505974
chr1	35538560	35538569
chr1	35557154	35557163
chr1	35557375	35557494
chr1	35557684	35557800
chr1	35641616	35641678
chr1	35715628	35715709
chr1	35718072	35718081
chr1	35718853	35718945
chr1	35769477	35769617
chr1	35769947	35770119
chr1	35883037	35883050
chr1	35883158	35883251
chr1	35931020	35931104
chr1	35931227	35931236
chr1	35943495	35943504
chr1	35944732	35944742
chr1	35971301	35971313
chr1	36088850	36088901
chr1	36089135	36089144
chr1	36099742	36099756
chr1	36133756	36133776
chr1	36149282	36149291
chr1	36149464	36149854
chr1	36150929	36151064
chr1	36155878	36155887
chr1	36156149	36156161
chr1	36167184	36167193
chr1	36188246	36188417
chr1	36224100	36224445
chr1	36224630	36224701
chr1	36224899	36224947
chr1	36248491	36248579
chr1	36300099	36300108
chr1	36306975	36307168
chr1	36321218	36321284
chr1	36373910	36374017
chr1	36374646	36374822
chr1	36374934	36374943
chr1	36385885	36385896
chr1	36386083	36386232
chr1	36386519	36386717
chr1	36397451	36397460
chr1	36397883	36397987
chr1	36401159	36401197
chr1	36420953	36420962
chr1	36450416	36450635
chr1	36450782	36450800
chr1	36464386	36464484
chr1	36497423	36497432
chr1	36516502	36516511
chr1	37454978	37455080
chr1	37464959	37464968
chr1	37471787	37471796
chr1	37471902	37471911
chr1	37476806	37476820
chr1	37479840	37479849
chr1	37487591	37487600
chr1	37514741	37514885
chr1	37534627	37534722
chr1	37554272	37554281
chr1	37554400	37554409
chr1	37556950	37556962
chr1	37575013	37575028
chr1	37575177	37575223
chr1	37575326	37575369
chr1	37576796	37576805
chr1	37595701	37595717
chr1	37595964	37596088
chr1	37634643	37634652
chr1	37690477	37690759
chr1	37692046	37692056
chr1	37692224	37692537
chr1	37808154	37808163
chr1	37808264	37808324
chr1	37808519	37808534
chr1	37859588	37859808
chr1	37860225	37860320
chr1	37896210	37896226
chr1	37931781	37931963
chr1	37958733	37958999
chr1	37975169	37975178
chr1	37989983	37990267
chr1	37996254	37996314
chr1	38000666	38000675
chr1	38012521	38012759
chr1	38020486	38020584
chr1	38030085	38030121
chr1	38039078	38039163
chr1	38047034	38047043
chr1	38859679	38859688
chr1	38859792	38860050
chr1	38873424	38873520
chr1	38873763	38873772
chr1	38941846	38941855
chr1	38986836	38986983
chr1	38991094	38991294
chr1	39026216	39026230
chr1	39026340	39026375
chr1	39026742	39026775
chr1	39087218	39087227
chr1	39092482	39092491
chr1	39142297	39142306
chr1	39178950	39178959
chr1	39185689	39185698
chr1	39192246	39192362
chr1	39204917	39204941
chr1	39205259	39205268
chr1	39213669	39213681
chr1	39301755	39301867
chr1	39387644	39387661
chr1	39392264	39392273
chr1	39398712	39398912
chr1	39408708	39408979
chr1	39410938	39411002
chr1	39411107	39411116
chr1	39539330	39539443
chr1	39605983	39605992
chr1	39866955	39866969
chr1	39934313	39934325
chr1	39934495	39934528
chr1	39955194	39955203
chr1	40039706	40039715
chr1	40039989	40040075
chr1	40040436	40040662
chr1	40040775	40040784
chr1	40076953	40077025
chr1	40084900	40084909
chr1	40097030	40097039
chr1	40097206	40097215
chr1	40144215	40144224
chr1	40161379	40161390
chr1	40241918	40242020
chr1	40257921	40258214
chr1	40373628	40373702
chr1	40374354	40374363
chr1	40392355	40392370
chr1	40450027	40450182
chr1	40508731	40508793
chr1	40531470	40531739
chr1	40691485	40691661
chr1	40692052	40692199
chr1	40703555	40703564
chr1	40708897	40709018
chr1	40709198	40709335
chr1	40850152	40850161
chr1	40862337	40862557
chr1	40875835	40875844
chr1	40875966	40875975
chr1	40967847	40968088
chr1	40979591	40979754
chr1	40979877	40980074
chr1	41003740	41003987
chr1	41102297	41102306
chr1	41102449	41102468
chr1	41109413	41109510
chr1	41109714	41109777
chr1	41123401	41123462
chr1	41152702	41152960
chr1	41156024	41156033
chr1	41156165	41156174
chr1	41268379	41268388
chr1	41361045	41361174
chr1	41417309	41417318
chr1	41432924	41432946
chr1	41433179	41433188
chr1	41485781	41485799
chr1	41493184	41493193
chr1	41496435	41496452
chr1	41516228	41516312
chr1	41516848	41516857
chr1	41574233	41574242
chr1	41714062	41714136
chr1	41793092	41793101
chr1	41900715	41900724
chr1	42036021	42036030
chr1	42334968	42335037
chr1	42335156	42335283
chr1	42335390	42335399
chr1	42456457	42456497
chr1	42456601	42456612
chr1	42456761	42456770
chr1	42456913	42456923
chr1	42463023	42463274
chr1	42463477	42463486
chr1	42484604	42484615
chr1	42530041	42530050
chr1	42658276	42658450
chr1	42682165	42682404
chr1	42766144	42766164
chr1	42766975	42767317
chr1	42767515	42767525
chr1	42767693	42767702
chr1	42816984	42817132
chr1	42817406	42817415
chr1	42846374	42846669
chr1	42924332	42924464
chr1	42924608	42924700
chr1	42941204	42941223
chr1	42958222	42958231
chr1	42958856	42958989
chr1	42959120	42959216
chr1	42998449	42998466
chr1	43073778	43073787
chr1	43147832	43147841
chr1	43206774	43207342
chr1	43232318	43232327
chr1	43358742	43358995
chr1	43367811	43367820
chr1	43368087	43368206
chr1	43368473	43368482
chr1	43389813	43389829
chr1	43453969	43453991
chr1	43472998	43473009
chr1	43523340	43523349
chr1	43582305	43582481
chr1	43622692	43622796
chr1	43622917	43622937
chr1	43649845	43650130
chr1	43650378	43650504
chr1	43688625	43688697
chr1	43688798	43688968
chr1	43707355	43707475
chr1	43763646	43763660
chr1	43800439	43800448
chr1	43835226	43835235
chr1	43835722	43835731
chr1	43858389	43858429
chr1	43858593	43858657
chr1	43912826	43912838
chr1	43946578	43946755
chr1	43946924	43946979
chr1	43969899	43969996
chr1	43974853	43974884
chr1	43991825	43991834
chr1	44030039	44030048
chr1	44031447	44031456
chr1	44213355	44213364
chr1	44238360	44238384
chr1	44276274	44276283
chr1	44327927	44327947
chr1	44328067	44328088
chr1	44355263	44355459
chr1	44523681	44523690
chr1	44653001	44653010
chr1	44673839	44673848
chr1	44674112	44674290
chr1	44674405	44674719
chr1	44707202	44707417
chr1	44715086	44715095
chr1	44730617	44730636
chr1	44730759	44730768
chr1	44730902	44731068
chr1	44731494	44731503
chr1	44739638	44739866
chr1	44775445	44775454
chr1	44775596	44775613
chr1	44799793	44799991
chr1	44800106	44800370
chr1	44807358	44807583
chr1	44807744	44807966
chr1	44819589	44819598
chr1	44819711	44819720
chr1	44820226	44820235
chr1	44835989	44835998
chr1	44843309	44843318
chr1	44926528	44926537
chr1	44986356	44986365
chr1	44986568	44986727
chr1	45011404	45011421
chr1	45012211	45012220
chr1	45246923	45247093
chr1	45266237	45266249
chr1	45266473	45266587
chr1	45273201	45273210
chr1	45303546	45303630
chr1	45303809	45303821
chr1	45304020	45304175
chr1	45339984	45340072
chr1	45340232	45340241
chr1	45340436	45340504
chr1	45368828	45368837
chr1	45491128	45491445
chr1	45500017	45500331
chr1	45521887	45521948
chr1	45522073	45522262
chr1	45550765	45550847
chr1	45551012	45551074
chr1	45570308	45570317
chr1	45583394	45583616
chr1	45583751	45583760
chr1	45583932	45583949
chr1	45584653	45584794
chr1	45686544	45686721
chr1	45687059	45687366
chr1	45750696	45750862
chr1	45802852	45803059
chr1	45803608	45803617
chr1	45892495	45892600
chr1	45913213	45913564
chr1	46132727	46132749
chr1	46132973	46133177
chr1	46133416	46133425
chr1	46179742	46179762
chr1	46198490	46198501
chr1	46203319	46203328
chr1	46223605	46223692
chr1	46247372	46247381
chr1	46247591	46247702
chr1	46303282	46303400
chr1	46303599	46303708
chr1	46315862	46315871
chr1	46340112	46340121
chr1	46340643	46340857
chr1	46341021	46341138
chr1	46348329	46348352
chr1	46406474	46406483
chr1	46406613	46406627
chr1	46442841	46442881
chr1	46540207	46540216
chr1	46603871	46603885
chr1	46604219	46604418
chr1	46616619	46616630
chr1	46616836	46616991
chr1	46617193	46617212
chr1	46643369	46643498
chr1	46653558	46653661
chr1	46668591	46668605
chr1	46673951	46673960
chr1	46719075	46719256
chr1	46719412	46719436
chr1	46725373	46725456
chr1	46747918	46747927
chr1	46901292	46901304
chr1	46907637	46907653
chr1	47179242	47179445
chr1	47193103	47193112
chr1	47314119	47314504
chr1	47333566	47333676
chr1	47333802	47333950
chr1	47334211	47334301
chr1	47334699	47334742
chr1	47388977	47388995
chr1	47409402	47409412
chr1	47409837	47409846
chr1	47411601	47411620
chr1	47432529	47432543
chr1	47437471	47437490
chr1	47437695	47437777
chr1	47437932	47438066
chr1	47509139	47509148
chr1	47533380	47533405
chr1	47569900	47570125
chr1	47576079	47576088
chr1	47726404	47726417
chr1	48472150	48472271
chr1	48472389	48472438
chr1	48494404	48494648
chr1	49067852	49067861
chr1	49705358	49705369
chr1	50235696	50235705
chr1	50237787	50237802
chr1	50658887	50658929
chr1	50665559	50665669
chr1	50678374	50678383
chr1	50960252	50960400
chr1	50968250	50968284
chr1	50968499	50968716
chr1	50969795	50969804
chr1	50969958	50970027
chr1	50977432	50977441
chr1	51214679	51214692
chr1	51236170	51236328
chr1	51261375	51261386
chr1	51264549	51264688
chr1	51297003	51297031
chr1	51328482	51328491
chr1	51617320	51617401
chr1	51617604	51617613
chr1	51642958	51642972
chr1	51661210	51661372
chr1	51671892	51672080
chr1	51878771	51879046
chr1	51897674	51897855
chr1	51906471	51906480
chr1	51969471	51969550
chr1	51970601	51970661
chr1	51990710	51990722
chr1	52005599	52005608
chr1	52005713	52005838
chr1	52033762	52033771
chr1	52054955	52054964
chr1	52055155	52055297
chr1	52056100	52056241
chr1	52141974	52141983
chr1	52142149	52142158
chr1	52195365	52195374
chr1	52201599	52201620
chr1	52202797	52202814
chr1	52366116	52366176
chr1	52366314	52366385
chr1	52404232	52404241
chr1	52404516	52404610
chr1	52553504	52553523
chr1	52574652	52574678
chr1	52574781	52574790
chr1	52698316	52698327
chr1	52703105	52703114
chr1	52726501	52726521
chr1	52870228	52870242
chr1	53025272	53025281
chr1	53043360	53043583
chr1	53146280	53146500
chr1	53182229	53182238
chr1	53196793	53196811
chr1	53220296	53220397
chr1	53220568	53220602
chr1	53220755	53220764
chr1	53238578	53238727
chr1	53246304	53246313
chr1	53246690	53246780
chr1	53246924	53246957
chr1	53326102	53326177
chr1	53326326	53326391
chr1	53328448	53328457
chr1	53393447	53393463
chr1	53542419	53542433
chr1	53739290	53739375
chr1	53765813	53765886
chr1	53808062	53808071
chr1	53838277	53838405
chr1	53838529	53838698
chr1	53896731	53896882
chr1	53938532	53938541
chr1	53945369	53945378
chr1	53945788	53945797
chr1	53945915	53946082
chr1	53957313	53957431
chr1	53971831	53971840
chr1	53972029	53972042
chr1	53982644	53982729
chr1	54052792	54052804
chr1	54053199	54053621
chr1	54200045	54200188
chr1	54253684	54253693
chr1	54273050	54273248
chr1	54273460	54273469
chr1	54312991	54313000
chr1	54335235	54335254
chr1	54335968	54335983
chr1	54406508	54406517
chr1	54408416	54408425
chr1	54413288	54413297
chr1	54413555	54413564
chr1	54715723	54715747
chr1	54764519	54764880
chr1	54765046	54765055
chr1	54887199	54887322
chr1	54934942	54935203
chr1	55022129	55022309
chr1	55132060	55132069
chr1	55140678	55140687
chr1	55215326	55215338
chr1	55215628	55215637
chr1	55277682	55277691
chr1	55310609	55310898
chr1	55322083	55322092
chr1	55329846	55330019
chr1	55429087	55429534
chr1	55436753	55436762
chr1	55441045	55441055
chr1	55443571	55443817
chr1	55581026	55581223
chr1	55704043	55704052
chr1	55704244	55704253
chr1	55718812	55718821
chr1	55718932	55719260
chr1	55724706	55724833
chr1	55781993	55782002
chr1	55813691	55813700
chr1	55827474	55827615
chr1	56024596	56024611
chr1	56065864	56065890
chr1	56074072	56074179
chr1	56477418	56477431
chr1	56527682	56527691
chr1	56578803	56578817
chr1	56579415	56579511
chr1	56676807	56676816
chr1	56709513	56709529
chr1	56710837	56710925
chr1	56821237	56821246
chr1	56832484	56832584
chr1	57468886	57468905
chr1	57489887	57489896
chr1	58395468	58395589
chr1	58397570	58397682
chr1	58412221	58412230
chr1	58444190	58444199
chr1	58546237	58546300
chr1	58546639	58546926
chr1	58584590	58584599
chr1	58584704	58584807
chr1	58592765	58592779
chr1	58618365	58618549
chr1	58700052	58700227
chr1	58727525	58727685
chr1	58755529	58755768
chr1	58763337	58763390
chr1	58764467	58764551
chr1	58783998	58784392
chr1	58785201	58785210
chr1	58815292	58815362
chr1	58840399	58840408
chr1	58848960	58849105
chr1	58849299	58849308
chr1	58903746	58904237
chr1	58909290	58909299
chr1	59013948	59013957
chr1	59026787	59026802
chr1	59043876	59043885
chr1	59057306	59057493
chr1	59117133	59117142
chr1	59128570	59128628
chr1	59143149	59143211
chr1	59143315	59143334
chr1	59151039	59151364
chr1	59173855	59173864
chr1	59296609	59296629
chr1	59296803	59297004
chr1	59367830	59368012
chr1	59368123	59368132
chr1	59375312	59375609
chr1	59375809	59375818
chr1	59484262	59484271
chr1	59487592	59487609
chr1	59507293	59507311
chr1	59565662	59565774
chr1	59595957	59596065
chr1	59596538	59596547
chr1	59692848	59692857
chr1	59707436	59707447
chr1	59738927	59738936
chr1	59750893	59750902
chr1	59759554	59759568
chr1	59777392	59777483
chr1	59905771	59905780
chr1	59947551	59947560
chr1	59971590	59971599
chr1	60068807	60068822
chr1	60133084	60133093
chr1	60279943	60279952
chr1	60281553	60281562
chr1	60972864	60972987
chr1	61043079	61043181
chr1	61050009	61050111
chr1	61076977	61077047
chr1	61077391	61077400
chr1	61077925	61078191
chr1	61149395	61149404
chr1	61255076	61255090
chr1	61302412	61302421
chr1	61302533	61302542
chr1	61318585	61318594
chr1	61338159	61338168
chr1	61453486	61453495
chr1	61641848	61641950
chr1	61725081	61725229
chr1	61846922	61846933
chr1	61847037	61847125
chr1	61852274	61852283
chr1	61968053	61968067
chr1	62144464	62144473
chr1	62368773	62368782
chr1	62384879	62384888
chr1	62384995	62385004
chr1	62390991	62391008
chr1	62436261	62436778
chr1	62437004	62437044
chr1	62622006	62622231
chr1	62676944	62677162
chr1	62677278	62677287
chr1	62688147	62688168
chr1	62688383	62688392
chr1	62690485	62690582
chr1	62725481	62725490
chr1	62735959	62736034
chr1	62783719	62783848
chr1	62784008	62784215
chr1	62784569	62784578
chr1	62841803	62841812
chr1	62870287	62870296
chr1	63125101	63125116
chr1	63367275	63367319
chr1	63367442	63367700
chr1	63367852	63367861
chr1	63435242	63435251
chr1	63523241	63523582
chr1	63523842	63523851
chr1	63557545	63557554
chr1	63593614	63593769
chr1	63662303	63662361
chr1	63662549	63662558
chr1	63674563	63674648
chr1	63692070	63692079
chr1	63731744	63731757
chr1	63731898	63731907
chr1	64039621	64039696
chr1	64121103	64121112
chr1	64137218	64137330
chr1	64212261	64212282
chr1	64269275	64269284
chr1	64343588	64343597
chr1	64470129	64470138
chr1	64470622	64470631
chr1	64476685	64476834
chr1	64514320	64514331
chr1	64590514	64590523
chr1	64590633	64590642
chr1	64898193	64898293
chr1	64917449	64917837
chr1	64933326	64933426
chr1	64933641	64933650
chr1	64965943	64966014
chr1	64966259	64966268
chr1	64966477	64966622
chr1	65002570	65002691
chr1	65003076	65003085
chr1	65066856	65066870
chr1	65215760	65215769
chr1	65254436	65254445
chr1	65309957	65309966
chr1	65399291	65399300
chr1	65413047	65413067
chr1	65420155	65420588
chr1	65441022	65441031
chr1	65510070	65510086
chr1	65812140	65812273
chr1	65821085	65821318
chr1	65881190	65881199
chr1	65883719	65883728
chr1	66182733	66182830
chr1	66217152	66217446
chr1	66253440	66253449
chr1	66271380	66271511
chr1	66272155	66272164
chr1	66332209	66332218
chr1	66332325	66332334
chr1	66332475	66332485
chr1	66371456	66371465
chr1	66434356	66434427
chr1	66464877	66465043
chr1	66504007	66504016
chr1	66521944	66521953
chr1	66533396	66533494
chr1	66533626	66533635
chr1	66543096	66543138
chr1	66557302	66557311
chr1	66557415	66557424
chr1	66563537	66563669
chr1	66564409	66564418
chr1	66564580	66564600
chr1	66575994	66576010
chr1	66598869	66598956
chr1	66618544	66618553
chr1	66624558	66624567
chr1	66747775	66747784
chr1	66924830	66925044
chr1	66925199	66925550
chr1	66930183	66930193
chr1	66930366	66930375
chr1	66944751	66944882
chr1	67053828	67053837
chr1	67060892	67061036
chr1	67339809	67339917
chr1	67430429	67430594
chr1	67500588	67500676
chr1	67570531	67570705
chr1	67586694	67586856
chr1	67618869	67618958
chr1	67646143	67646159
chr1	67682794	67682803
chr1	67685052	67685214
chr1	67686769	67686861
chr1	67736167	67736280
chr1	67791804	67791921
chr1	67803815	67803824
chr1	67833167	67833188
chr1	67833548	67833557
chr1	67840544	67840555
chr1	67853804	67853813
chr1	67856069	67856141
chr1	67890165	67890174
chr1	67948274	67948287
chr1	67948399	67948436
chr1	67987471	67987579
chr1	68012062	68012071
chr1	68111954	68112028
chr1	68113150	68113230
chr1	68120400	68120409
chr1	68121676	68121685
chr1	68174161	68174248
chr1	68174928	68174937
chr1	68188454	68188539
chr1	68188819	68188876
chr1	68189061	68189070
chr1	68321240	68321249
chr1	68331170	68331392
chr1	68384437	68384783
chr1	68426716	68426725
chr1	68497076	68497365
chr1	68974034	68974043
chr1	69511586	69511595
chr1	69513834	69513843
chr1	69522988	69523325
chr1	69911296	69911515
chr1	69983259	69983268
chr1	70034707	70034716
chr1	70045097	70045108
chr1	70072308	70072322
chr1	70072532	70072541
chr1	70091061	70091070
chr1	70205540	70205728
chr1	70221290	70221519
chr1	70221659	70221678
chr1	70221861	70221870
chr1	70354504	70354513
chr1	70354704	70354874
chr1	70355038	70355047
chr1	70410829	70410910
chr1	70411016	70411274
chr1	70487293	70487451
chr1	70504901	70504959
chr1	70510197	70510335
chr1	70528684	70528693
chr1	70779520	70779532
chr1	70779703	70779712
chr1	71081018	71081113
chr1	71081259	71081352
chr1	71089776	71089790
chr1	71089995	71090023
chr1	71660580	71660643
chr1	71707554	71707563
chr1	72282772	72282850
chr1	72282957	72282976
chr1	72284708	72285283
chr1	72397926	72397935
chr1	72981389	72981405
chr1	72982658	72982702
chr1	72983396	72983405
chr1	72983658	72983667
chr1	72984804	72984816
chr1	72988785	72988809
chr1	72990666	72990709
chr1	72991646	72991655
chr1	73225686	73225695
chr1	74197849	74197894
chr1	74198043	74198306
chr1	74198461	74198488
chr1	74402891	74402900
chr1	74652980	74653012
chr1	74653153	74653168
chr1	74733047	74733236
chr1	74733384	74733486
chr1	74733857	74733874
chr1	74819295	74819304
chr1	75345938	75346031
chr1	75346176	75346223
chr1	75672958	75672992
chr1	75724302	75724470
chr1	75724621	75724759
chr1	75765897	75765988
chr1	75766147	75766156
chr1	75785889	75785904
chr1	75786046	75786258
chr1	75786485	75786494
chr1	76006378	76006440
chr1	76074720	76074730
chr1	76074919	76074933
chr1	76075129	76075140
chr1	76154260	76154353
chr1	76466045	76466054
chr1	76471761	76471770
chr1	76636023	76636032
chr1	76862607	76862715
chr1	76868243	76868253
chr1	76868472	76868562
chr1	76949708	76949731
chr1	76998754	76998806
chr1	77031476	77031485
chr1	77039788	77040067
chr1	77219495	77219504
chr1	77347728	77347906
chr1	77370902	77370911
chr1	77371032	77371294
chr1	77408280	77408340
chr1	77511472	77511591
chr1	77514604	77514613
chr1	77515548	77515564
chr1	77539139	77539150
chr1	77539287	77539434
chr1	77539770	77539790
chr1	77652477	77652486
chr1	77682919	77682943
chr1	77683594	77683619
chr1	77759207	77759216
chr1	77759801	77759875
chr1	77832947	77833025
chr1	77857755	77857764
chr1	77888518	77888527
chr1	77925629	77925641
chr1	77979093	77979296
chr1	77979497	77979555
chr1	78004785	78004916
chr1	78062105	78062118
chr1	78102231	78102240
chr1	78292471	78292489
chr1	78292721	78292735
chr1	78339593	78339602
chr1	78370925	78370934
chr1	78491726	78491754
chr1	78491865	78491874
chr1	78491977	78491986
chr1	78536697	78536706
chr1	78617746	78617755
chr1	78723149	78723175
chr1	78792943	78792952
chr1	78831882	78831891
chr1	78843718	78843727
chr1	79080012	79080029
chr1	79100630	79100642
chr1	79128961	79128972
chr1	79323199	79323561
chr1	79323749	79323758
chr1	79604011	79604020
chr1	79633676	79633689
chr1	79899993	79900254
chr1	80375734	80375743
chr1	80417881	80417902
chr1	81142306	81142315
chr1	81158770	81158779
chr1	81179264	81179577
chr1	81689775	81689784
chr1	81703001	81703010
chr1	81707373	81707382
chr1	81734100	81734231
chr1	81734891	81734908
chr1	81801364	81801447
chr1	83033911	83033920
chr1	83860510	83860523
chr1	83999125	83999137
chr1	84077760	84077772
chr1	84077978	84078063
chr1	84103511	84103532
chr1	84107788	84107797
chr1	84156569	84156578
chr1	84247519	84247757
chr1	84299311	84299320
chr1	84365546	84365878
chr1	84371128	84371140
chr1	84479271	84479280
chr1	84479555	84479564
chr1	84506153	84506366
chr1	84506564	84506668
chr1	84574024	84574035
chr1	84574204	84574213
chr1	84599227	84599236
chr1	84599642	84599651
chr1	84620779	84620805
chr1	84621050	84621059
chr1	84633069	84633142
chr1	84687995	84688086
chr1	84690629	84690715
chr1	84698279	84698398
chr1	84726753	84726762
chr1	84772487	84772496
chr1	84852101	84852118
chr1	84854502	84854511
chr1	84960479	84960597
chr1	85020309	85020318
chr1	85061931	85061940
chr1	85062163	85062340
chr1	85146928	85147228
chr1	85201132	85201141
chr1	85201693	85201702
chr1	85244870	85244879
chr1	85245020	85245029
chr1	85259439	85259448
chr1	85259650	85259659
chr1	85259777	85259807
chr1	85275393	85275402
chr1	85276409	85276418
chr1	85276540	85276824
chr1	85278963	85279111
chr1	85289705	85289724
chr1	85297931	85298192
chr1	85314082	85314256
chr1	85330443	85330454
chr1	85330977	85331080
chr1	85343909	85343918
chr1	85366702	85366711
chr1	85374355	85374364
chr1	85407398	85407407
chr1	85525799	85525808
chr1	85527322	85527339
chr1	85551334	85551343
chr1	85578644	85578688
chr1	85607199	85607658
chr1	85611954	85612170
chr1	85612883	85612892
chr1	85613040	85613059
chr1	85708410	85708429
chr1	85708534	85708620
chr1	85850354	85850439
chr1	86396244	86396427
chr1	86487174	86487543
chr1	86633672	86633681
chr1	86704218	86704227
chr1	86704458	86704564
chr1	86704684	86704906
chr1	86705344	86705353
chr1	86793251	86793260
chr1	86833856	86833865
chr1	86866837	86866846
chr1	86914130	86914171
chr1	86914311	86914584
chr1	87115630	87115752
chr1	87117992	87118001
chr1	87131869	87131979
chr1	87152145	87152156
chr1	87224310	87224501
chr1	87226375	87226635
chr1	87328298	87328570
chr1	87363226	87363235
chr1	87826785	87826876
chr1	87968495	87968504
chr1	88180665	88180742
chr1	88327588	88327597
chr1	88327763	88327975
chr1	88683940	88684178
chr1	88684288	88684329
chr1	88685024	88685033
chr1	88731556	88731807
chr1	88763790	88763860
chr1	88841861	88841884
chr1	88891612	88891621
chr1	88892591	88892698
chr1	88983986	88983995
chr1	88992581	88993117
chr1	88998829	88998838
chr1	89022840	89022849
chr1	89065356	89065365
chr1	89126168	89126182
chr1	89198915	89198926
chr1	89200630	89200639
chr1	89203273	89203342
chr1	89262714	89262934
chr1	89271710	89271782
chr1	89358437	89358446
chr1	89483470	89483479
chr1	89519099	89519108
chr1	89524369	89524378
chr1	89524768	89524891
chr1	89599177	89599186
chr1	89632746	89632755
chr1	89633056	89633074
chr1	89633344	89633353
chr1	89633527	89633536
chr1	89694281	89694290
chr1	89739391	89739400
chr1	89763090	89763228
chr1	89809734	89809798
chr1	89820918	89820993
chr1	89821587	89821596
chr1	89843650	89843659
chr1	89866168	89866287
chr1	89874032	89874041
chr1	89894312	89894438
chr1	89910914	89911054
chr1	89953366	89953482
chr1	89978939	89978948
chr1	89994774	89995178
chr1	90851247	90851256
chr1	90851603	90851637
chr1	90851751	90851773
chr1	90974579	90974588
chr1	90995402	90995426
chr1	91021454	91021463
chr1	91021793	91021850
chr1	91022021	91022402
chr1	91039893	91039916
chr1	91045872	91045887
chr1	91084191	91084231
chr1	91084469	91084478
chr1	91090653	91090695
chr1	91165403	91165486
chr1	91278972	91278981
chr1	91290762	91290772
chr1	91299526	91299535
chr1	91404538	91404553
chr1	91500592	91500601
chr1	91500784	91500920
chr1	91501054	91501137
chr1	91501381	91501390
chr1	91537367	91537381
chr1	91537495	91537554
chr1	91582749	91582812
chr1	91611855	91611864
chr1	91650832	91651088
chr1	91699700	91699817
chr1	91701055	91701064
chr1	91726065	91726204
chr1	91737092	91737234
chr1	91757821	91757957
chr1	91781524	91781617
chr1	91830418	91830433
chr1	91845006	91845412
chr1	91851430	91851439
chr1	91886002	91886342
chr1	91924272	91924338
chr1	92080232	92080563
chr1	92298715	92298997
chr1	92411702	92411718
chr1	92754192	92754208
chr1	92784752	92784761
chr1	92784872	92784881
chr1	92785079	92785513
chr1	92804865	92805095
chr1	92820344	92820353
chr1	92831868	92832084
chr1	92832239	92832277
chr1	92917032	92917041
chr1	92960551	92960573
chr1	93079313	93079322
chr1	93179877	93179963
chr1	93180382	93180711
chr1	93282420	93282429
chr1	93338535	93338556
chr1	93338685	93338710
chr1	93567557	93567566
chr1	93580040	93580090
chr1	93580231	93580240
chr1	93664832	93664841
chr1	93680890	93680919
chr1	93681832	93681841
chr1	93693539	93693548
chr1	93804553	93804647
chr1	93847506	93847614
chr1	93847878	93847893
chr1	93879116	93879125
chr1	93879274	93879288
chr1	93909302	93909316
chr1	93909493	93909697
chr1	94045658	94045795
chr1	94325665	94326137
chr1	94375889	94375898
chr1	94418006	94418271
chr1	94418396	94418472
chr1	94541942	94542014
chr1	94542499	94542508
chr1	94579956	94580167
chr1	94622940	94622964
chr1	94633229	94633238
chr1	94648415	94648486
chr1	94673074	94673083
chr1	94738548	94738636
chr1	94755783	94755798
chr1	94755904	94755955
chr1	94783777	94783793
chr1	94784048	94784057
chr1	94802202	94802211
chr1	94854505	94854607
chr1	94864136	94864145
chr1	94884271	94884280
chr1	94927095	94927330
chr1	94927580	94927589
chr1	94939522	94939531
chr1	95012465	95012609
chr1	95023833	95023845
chr1	95041725	95041736
chr1	95072597	95072722
chr1	95072887	95073036
chr1	95073231	95073255
chr1	95087144	95087153
chr1	95087337	95087412
chr1	95094894	95094903
chr1	95233955	95234228
chr1	95234413	95234425
chr1	96362667	96362846
chr1	96370923	96371146
chr1	96416131	96416482
chr1	96560219	96560552
chr1	96721650	96721822
chr1	96721971	96722024
chr1	96865772	96866188
chr1	97145521	97145688
chr1	97193059	97193096
chr1	97332964	97332973
chr1	97334594	97334608
chr1	97334709	97334718
chr1	97350341	97350353
chr1	97581691	97581700
chr1	97921030	97921039
chr1	97921146	97921279
chr1	97921478	97921504
chr1	97938070	97938079
chr1	97999477	97999619
chr1	98030664	98030673
chr1	98086861	98087064
chr1	98102757	98102766
chr1	98147269	98147278
chr1	98323968	98323977
chr1	98324092	98324101
chr1	98324319	98324328
chr1	98388590	98388599
chr1	98661548	98661739
chr1	98794424	98794523
chr1	98903443	98903457
chr1	98940879	98940945
chr1	99180486	99180498
chr1	99266846	99266894
chr1	99457460	99457469
chr1	99457801	99457810
chr1	99465472	99465481
chr1	99465601	99465761
chr1	99558038	99558050
chr1	99599660	99599886
chr1	99662720	99662849
chr1	99662952	99662961
[truncated: 43,230 more rows]

## Sheet: siVDR_ATAC
chr1	629646	630237
chr1	633734	634359
chr1	778588	778968
chr1	817304	817333
chr1	827475	827566
chr1	904748	904757
chr1	906934	906943
chr1	959246	959255
chr1	959357	959434
chr1	966426	966526
chr1	966738	966747
chr1	966948	967032
chr1	1000167	1000176
chr1	1000792	1000848
chr1	1013365	1013374
chr1	1013478	1013487
chr1	1020110	1020119
chr1	1079678	1079690
chr1	1116089	1116464
chr1	1157550	1157680
chr1	1208134	1208196
chr1	1232013	1232174
chr1	1264857	1265192
chr1	1274224	1274233
chr1	1282240	1282341
chr1	1304801	1304896
chr1	1305064	1305073
chr1	1308102	1308111
chr1	1308462	1308471
chr1	1318357	1318366
chr1	1318468	1318482
chr1	1324623	1324635
chr1	1324742	1324831
chr1	1345060	1345069
chr1	1358538	1358629
chr1	1358828	1358845
chr1	1359408	1359417
chr1	1360639	1360648
chr1	1360757	1360824
chr1	1362218	1362229
chr1	1372201	1372210
chr1	1375197	1375590
chr1	1399323	1399566
chr1	1407307	1407316
chr1	1462601	1462665
chr1	1471705	1471784
chr1	1505707	1505718
chr1	1511694	1511799
chr1	1511933	1512150
chr1	1540600	1540612
chr1	1554968	1555128
chr1	1574597	1574606
chr1	1574906	1574952
chr1	1575349	1575358
chr1	1614424	1614433
chr1	1615173	1615182
chr1	1615354	1615391
chr1	1615743	1615790
chr1	1658958	1659222
chr1	1686279	1686290
chr1	1686448	1686470
chr1	1692790	1693033
chr1	1693140	1693228
chr1	1724311	1724536
chr1	1728718	1728740
chr1	1741051	1741230
chr1	1746501	1746510
chr1	1782817	1782826
chr1	1858748	1858966
chr1	1859156	1859165
chr1	1906437	1906470
chr1	1908853	1908895
chr1	1909061	1909116
chr1	1909330	1909373
chr1	1919679	1919688
chr1	2073534	2073714
chr1	2074065	2074079
chr1	2088482	2088791
chr1	2132377	2132386
chr1	2133056	2133695
chr1	2140248	2140257
chr1	2174417	2174426
chr1	2174681	2174690
chr1	2176183	2176192
chr1	2189374	2189383
chr1	2189499	2189870
chr1	2189990	2190001
chr1	2194825	2194834
chr1	2195057	2195151
chr1	2195316	2195412
chr1	2199265	2199531
chr1	2199732	2199746
chr1	2204815	2204824
chr1	2212547	2212678
chr1	2212848	2212857
chr1	2213160	2213169
chr1	2213270	2213279
chr1	2214293	2214302
chr1	2227721	2227761
chr1	2227872	2227926
chr1	2232140	2232149
chr1	2234635	2234644
chr1	2246223	2246328
chr1	2290766	2291030
chr1	2322272	2322391
chr1	2330987	2331096
chr1	2381876	2381965
chr1	2391139	2391164
chr1	2391529	2391879
chr1	2412344	2412354
chr1	2412519	2412759
chr1	2412975	2413060
chr1	2451904	2452016
chr1	2525993	2526002
chr1	2526216	2526302
chr1	2526535	2526622
chr1	2526988	2526997
chr1	2533598	2533610
chr1	2546132	2546141
chr1	2546347	2546390
chr1	2546946	2547064
chr1	2547972	2547981
chr1	2548139	2548246
chr1	2548411	2548420
chr1	2548688	2548984
chr1	2556365	2556374
chr1	2578581	2578590
chr1	2585543	2585636
chr1	2586376	2586646
chr1	2586756	2586848
chr1	2642617	2642696
chr1	2643020	2643031
chr1	2643165	2643373
chr1	2654122	2654135
chr1	3313255	3313283
chr1	3619141	3619163
chr1	3624356	3624378
chr1	3624532	3624563
chr1	3624724	3624989
chr1	3649881	3649894
chr1	3650049	3650194
chr1	3650372	3650381
chr1	3695841	3695850
chr1	3747134	3747143
chr1	3796113	3796122
chr1	3796237	3796271
chr1	3796452	3796672
chr1	3801574	3801591
chr1	3811474	3811527
chr1	3831860	3832032
chr1	3856928	3857012
chr1	3857159	3857517
chr1	3857646	3857688
chr1	3900251	3900265
chr1	3900395	3901004
chr1	3901302	3901542
chr1	5448626	5448635
chr1	5916192	5916206
chr1	5938490	5938621
chr1	5975371	5975380
chr1	5983458	5983467
chr1	5983607	5983618
chr1	5992011	5992029
chr1	5992236	5992250
chr1	5992375	5992709
chr1	5992896	5992911
chr1	6037406	6037430
chr1	6037559	6037613
chr1	6098376	6098385
chr1	6098657	6098666
chr1	6116397	6116406
chr1	6199042	6199051
chr1	6199162	6199171
chr1	6199543	6199813
chr1	6200024	6200043
chr1	6205300	6205439
chr1	6205998	6206107
chr1	6206374	6206383
chr1	6236005	6236075
chr1	6260124	6260133
chr1	6276514	6276815
chr1	6317587	6317596
chr1	6343559	6343685
chr1	6359818	6359832
chr1	6363253	6363305
chr1	6393196	6393235
chr1	6393377	6393554
chr1	6393727	6393848
chr1	6394082	6394137
chr1	6414452	6414521
chr1	6438241	6438250
chr1	6475718	6475727
chr1	6486596	6486711
chr1	6490010	6490107
chr1	6490556	6490644
chr1	6497774	6497789
chr1	6539054	6539170
chr1	6554502	6554675
chr1	6579779	6580038
chr1	6601160	6601382
chr1	6602634	6602666
chr1	6602874	6602898
chr1	6603005	6603081
chr1	6603296	6603322
chr1	6613165	6613225
chr1	6613431	6613788
chr1	6624878	6624907
chr1	6625152	6625164
chr1	6625401	6625434
chr1	6686381	6686392
chr1	6701772	6701876
chr1	6701994	6702003
chr1	6711642	6711651
chr1	6724592	6724898
chr1	6743938	6744037
chr1	6784541	6784804
chr1	6784953	6785442
chr1	6795707	6795746
chr1	6795860	6796107
chr1	6860108	6860117
chr1	6860222	6860236
chr1	6870380	6870389
chr1	6991434	6991443
chr1	7070519	7070528
chr1	7117608	7117889
chr1	7118022	7118148
chr1	7223775	7223793
chr1	7282004	7282181
chr1	7299375	7299587
chr1	7300192	7300201
chr1	7300984	7301142
chr1	7333708	7333717
chr1	7401880	7402113
chr1	7471009	7471173
chr1	7471438	7471447
chr1	7479073	7479082
chr1	7552507	7552715
chr1	7580682	7580691
chr1	7595586	7595595
chr1	7667657	7667666
chr1	7704587	7704602
chr1	7770804	7770813
chr1	7770998	7771012
chr1	7771295	7771328
chr1	7771791	7771800
chr1	7783536	7783545
chr1	7783834	7784226
chr1	7810493	7810502
chr1	7810625	7810646
chr1	7954034	7954043
chr1	7954190	7954308
chr1	7961156	7961241
chr1	7961384	7961750
chr1	7961906	7961952
chr1	7975406	7975510
chr1	8004756	8004765
chr1	8004903	8005440
chr1	8015078	8015136
chr1	8026333	8026465
chr1	8040779	8040860
chr1	8061419	8061458
chr1	8077340	8077383
chr1	8083189	8083203
chr1	8090288	8090387
chr1	8090519	8090656
chr1	8097497	8097701
chr1	8122375	8122384
chr1	8122754	8122778
chr1	8134179	8134201
chr1	8137944	8137953
chr1	8169895	8169912
chr1	8197745	8197763
chr1	8202238	8202303
chr1	8202552	8202566
chr1	8202689	8202699
chr1	8238205	8238440
chr1	8314542	8314551
chr1	8342300	8342309
chr1	8343501	8343697
chr1	8394824	8395223
chr1	8397026	8397136
chr1	8412279	8412424
chr1	8424410	8424419
chr1	8439315	8439324
chr1	8456505	8456521
chr1	8463354	8463366
chr1	8497531	8497765
chr1	8525888	8525897
chr1	8526002	8526185
chr1	8540474	8540568
chr1	8540683	8540742
chr1	8616905	8616914
chr1	8626496	8626765
chr1	8647807	8647816
chr1	8660585	8660594
chr1	8660714	8660727
chr1	8661861	8661876
chr1	8677838	8677849
chr1	8701571	8701603
chr1	8703313	8703322
chr1	8703635	8703735
chr1	8712334	8712456
chr1	8712564	8712971
chr1	8817686	8817797
chr1	8822782	8822995
chr1	8826161	8826170
chr1	8826277	8826286
chr1	8858139	8858361
chr1	8858505	8858578
chr1	8878258	8878267
chr1	8878675	8878848
chr1	8879020	8879069
chr1	8880270	8880279
chr1	8903991	8904200
chr1	8918268	8918277
chr1	8939782	8939791
chr1	8986371	8986380
chr1	9005254	9005346
chr1	9067368	9067434
chr1	9100973	9100982
chr1	9110867	9110984
chr1	9145462	9145471
chr1	9163804	9163834
chr1	9164050	9164209
chr1	9196914	9196923
chr1	9207273	9207282
chr1	9211526	9211709
chr1	9267236	9267250
chr1	9275731	9275740
chr1	9280548	9280561
chr1	9290168	9290301
chr1	9292584	9292593
chr1	9292762	9292776
chr1	9303174	9303378
chr1	9315580	9315589
chr1	9315751	9315927
chr1	9350374	9350501
chr1	9377032	9377135
chr1	9428865	9429149
chr1	9438548	9438557
chr1	9438857	9438866
chr1	9473159	9473335
chr1	9539185	9539543
chr1	9539937	9539946
chr1	9588320	9588329
chr1	9588511	9588576
chr1	9588682	9588696
chr1	9627077	9627162
chr1	9689098	9689107
chr1	9689557	9689571
chr1	9700419	9700657
chr1	9702463	9702472
chr1	9719192	9719387
chr1	9725177	9725186
chr1	9766791	9766969
chr1	9767094	9767119
chr1	9835983	9835992
chr1	9875004	9875013
chr1	9890581	9890599
chr1	9893394	9893403
chr1	9910230	9910706
chr1	9943342	9943430
chr1	9950465	9950534
chr1	9951418	9951427
chr1	9978385	9978394
chr1	10032558	10032567
chr1	10032690	10033030
chr1	10033153	10033170
chr1	10055847	10055987
chr1	10074499	10074627
chr1	10083227	10083236
chr1	10083343	10083357
chr1	10122830	10122839
chr1	10123011	10123122
chr1	10210003	10210190
chr1	10210310	10210619
chr1	10253888	10253897
chr1	10254004	10254040
chr1	10380730	10380852
chr1	10398731	10399123
chr1	10399329	10399344
chr1	10430318	10430408
chr1	10430643	10430798
chr1	10451805	10451814
chr1	10459277	10459291
chr1	10472516	10472710
chr1	10474826	10474924
chr1	10494846	10494855
chr1	10495224	10495286
chr1	10510718	10510786
chr1	10511082	10511110
chr1	10528450	10528645
chr1	10528879	10528898
chr1	10575809	10575818
chr1	10646532	10646546
chr1	10825126	10825135
chr1	10961150	10961235
chr1	10975762	10975980
chr1	11012325	11012442
chr1	11012568	11012692
chr1	11012851	11012875
chr1	11013062	11013146
chr1	11060143	11060232
chr1	11099385	11099443
chr1	11099793	11099964
chr1	11139179	11139188
chr1	11158703	11158815
chr1	11158922	11158969
chr1	11241827	11241941
chr1	11262184	11262193
chr1	11262507	11262863
chr1	11272873	11272922
chr1	11273160	11273256
chr1	11273396	11273494
chr1	11273733	11273745
chr1	11282039	11282048
chr1	11282188	11282313
chr1	11636048	11636057
chr1	11642567	11642579
chr1	11645898	11645907
chr1	11654894	11654903
chr1	11664146	11664247
chr1	11665011	11665020
chr1	11680694	11680703
chr1	11680913	11680922
chr1	11681123	11681231
chr1	11681415	11681518
chr1	11681640	11681649
chr1	11731974	11731993
chr1	11735962	11736101
chr1	11736521	11736530
chr1	11737085	11737094
chr1	11785300	11785314
chr1	11790973	11791123
chr1	11796655	11796664
chr1	11803289	11803299
chr1	11803527	11803872
chr1	11805594	11805603
chr1	11805842	11806232
chr1	11907787	11907923
chr1	11908135	11908647
chr1	11919050	11919068
chr1	11931190	11931212
chr1	11934574	11934634
chr1	11934935	11934952
chr1	11961348	11961544
chr1	11979912	11980486
chr1	11980637	11980657
chr1	12019185	12019542
chr1	12019662	12019671
chr1	12040582	12040784
chr1	12052123	12052296
chr1	12067772	12067781
chr1	12075816	12075989
chr1	12121779	12121972
chr1	12143667	12143930
chr1	12144137	12144146
chr1	12153509	12153591
chr1	12153717	12153726
chr1	12161956	12162128
chr1	12178279	12178315
chr1	12184489	12184500
chr1	12229903	12229916
chr1	12230021	12230030
chr1	12296827	12296913
chr1	12415302	12415313
chr1	12415438	12415449
chr1	12454756	12454765
chr1	12454940	12454949
chr1	12455363	12455377
chr1	12457150	12457159
chr1	12478206	12478466
chr1	12480861	12480986
chr1	12540548	12540557
chr1	12549149	12549163
chr1	12549617	12549626
chr1	12549872	12550163
chr1	12591429	12591439
chr1	12596044	12596168
chr1	12596339	12596348
chr1	12596560	12596667
chr1	12602128	12602160
chr1	12604451	12604644
chr1	12616251	12616265
chr1	12618339	12618361
chr1	12620073	12620082
chr1	12650073	12650491
chr1	12659125	12659134
chr1	13699975	13699984
chr1	13700269	13700278
chr1	13700857	13700866
chr1	13749140	13749232
chr1	13749340	13749423
chr1	13767060	13767344
chr1	13782115	13782180
chr1	13782393	13782416
chr1	14413879	14414094
chr1	14414315	14414324
chr1	14437106	14437129
chr1	14441563	14441582
chr1	14466227	14466236
chr1	14486508	14486517
chr1	14486649	14486658
chr1	14486832	14486841
chr1	14486961	14486986
chr1	14517465	14517474
chr1	14517594	14517603
chr1	14523016	14523072
chr1	14732034	14732051
chr1	14742309	14742586
chr1	14826259	14826462
chr1	14842586	14842644
chr1	14915567	14915583
chr1	14924025	14924125
chr1	14924610	14924624
chr1	14926370	14926379
chr1	14929640	14929725
chr1	14940138	14940147
chr1	14943121	14943186
chr1	14945334	14945805
chr1	14968543	14968839
chr1	14970357	14970372
chr1	14980903	14981020
chr1	14981190	14981199
chr1	14996259	14996465
chr1	14996680	14996689
chr1	15027718	15027763
chr1	15028338	15028434
chr1	15033284	15033293
chr1	15046758	15046769
chr1	15088761	15088938
chr1	15100584	15100593
chr1	15128635	15128739
chr1	15152409	15152584
chr1	15152783	15152792
chr1	15153667	15153734
chr1	15158870	15159109
chr1	15168623	15168832
chr1	15178903	15179101
chr1	15179260	15179451
chr1	15200624	15200896
chr1	15206877	15206886
chr1	15214686	15214811
chr1	15272658	15272773
chr1	15291873	15291882
chr1	15323644	15323771
chr1	15323973	15323982
chr1	15337799	15337870
chr1	15409842	15409947
chr1	15410160	15410169
chr1	15416131	15416151
chr1	15416380	15416389
chr1	15416713	15416722
chr1	15426902	15426932
chr1	15433080	15433089
chr1	15524120	15524347
chr1	15524850	15524859
chr1	15525105	15525121
chr1	15526468	15526888
chr1	15543624	15543923
chr1	15603341	15603387
chr1	15603559	15603756
chr1	15616924	15616937
chr1	15617154	15617540
chr1	15620317	15620338
chr1	15620478	15620487
chr1	15678815	15678899
chr1	15680789	15680860
chr1	15703674	15703865
chr1	15765994	15766008
chr1	15795209	15795361
chr1	15799050	15799259
chr1	15801363	15801372
chr1	15834376	15834385
chr1	15834918	15834932
chr1	15835805	15836135
chr1	15836359	15836368
chr1	15847549	15847713
chr1	15885843	15885852
chr1	15886317	15886338
chr1	15886456	15886552
chr1	15919509	15919537
chr1	15949289	15949364
chr1	15949663	15950078
chr1	15952840	15952963
chr1	15976075	15976178
chr1	15983135	15983216
chr1	16032953	16033070
chr1	16076145	16076154
chr1	16139697	16139706
chr1	16145698	16145858
chr1	16146530	16146539
chr1	16156084	16156098
chr1	16164334	16164517
chr1	16176092	16176239
chr1	16181772	16181786
chr1	16181944	16182156
chr1	16206642	16206809
chr1	16206962	16207201
chr1	16217499	16217676
chr1	16237273	16237316
chr1	16244639	16244650
chr1	16349074	16349098
chr1	16352444	16352639
chr1	16352804	16352813
chr1	16366972	16367289
chr1	16367441	16367533
chr1	16367682	16367704
chr1	16375699	16375894
chr1	16396838	16396847
chr1	16440555	16440755
chr1	16499125	16499358
chr1	16513641	16514299
chr1	16514482	16514557
chr1	16534730	16534739
chr1	16535038	16535152
chr1	16535267	16535276
chr1	16560817	16560831
chr1	16561732	16561741
chr1	16565509	16565518
chr1	16566108	16566198
chr1	16566588	16566617
chr1	16566968	16567008
chr1	16567182	16567193
chr1	16593186	16593195
chr1	16604536	16604545
chr1	16612682	16612754
chr1	16613272	16613894
chr1	16614349	16614358
chr1	16621026	16621253
chr1	16625111	16625132
chr1	16637199	16637208
chr1	16644088	16644097
chr1	16644438	16644508
chr1	16644634	16644835
chr1	16644941	16644974
chr1	16678184	16678309
chr1	16703324	16703395
chr1	16709712	16709721
chr1	16709901	16709931
chr1	16757826	16757835
chr1	16872513	16872607
chr1	16872730	16872884
chr1	16889021	16889030
chr1	16889451	16889618
chr1	16889771	16889855
chr1	16896162	16896649
chr1	16903297	16903306
chr1	16904065	16904076
chr1	16904787	16905009
chr1	16905155	16905466
chr1	16913733	16913742
chr1	16913869	16914225
chr1	16914509	16914528
chr1	16943948	16943957
chr1	16951635	16951644
chr1	16951798	16951939
chr1	16960917	16960931
chr1	16978905	16978969
chr1	17011917	17012044
chr1	17012227	17012236
chr1	17054039	17054428
chr1	17059595	17059604
chr1	17063659	17063748
chr1	17125965	17125989
chr1	17128384	17128747
chr1	17155673	17155687
chr1	17168196	17168236
chr1	17168622	17168631
chr1	17168763	17168777
chr1	17170728	17170911
chr1	17190025	17190236
chr1	17233232	17233257
chr1	17233899	17233937
chr1	17237184	17237277
chr1	17336315	17336324
chr1	17406287	17406384
chr1	17440015	17440024
chr1	17443622	17443643
chr1	17477490	17477592
chr1	17494469	17494482
chr1	17502448	17502545
chr1	17536578	17536587
chr1	17540469	17540478
chr1	17540799	17540808
chr1	17545543	17545552
chr1	17551224	17551233
chr1	17551846	17552109
chr1	17569368	17569377
chr1	17569540	17569572
chr1	17569790	17570072
chr1	17586347	17586356
chr1	17633785	17633794
chr1	17653919	17653928
chr1	17732655	17732728
chr1	17765593	17765775
chr1	17766071	17766383
chr1	17768656	17769193
chr1	17866623	17866798
chr1	17874318	17874492
chr1	17874775	17874924
chr1	17879082	17879098
chr1	18213682	18213691
chr1	18820908	18820997
chr1	18875348	18875485
chr1	18882651	18882739
chr1	18902472	18902607
chr1	18902787	18902995
chr1	18903200	18903211
chr1	18913154	18913181
chr1	18922430	18922553
chr1	18926702	18926908
chr1	18956654	18956978
chr1	19010076	19010085
chr1	19011111	19011380
chr1	19081612	19081621
chr1	19163386	19163414
chr1	19208947	19208956
chr1	19209706	19209715
chr1	19210256	19210458
chr1	19241390	19241480
chr1	19251499	19251593
chr1	19251753	19251811
chr1	19260703	19260911
chr1	19311866	19311882
chr1	19312079	19312364
chr1	19312685	19312803
chr1	19341622	19341631
chr1	19386065	19386074
chr1	19398350	19398686
chr1	19427225	19427244
chr1	19427446	19427458
chr1	19448639	19448711
chr1	19449006	19449189
chr1	19450941	19451085
chr1	19485638	19485783
chr1	19485955	19486072
chr1	19508951	19509021
chr1	19596776	19597060
chr1	19616721	19616730
chr1	19653909	19653919
chr1	19659768	19660058
chr1	19682378	19682485
chr1	19704648	19704783
chr1	19715653	19715840
chr1	19736004	19736141
chr1	19758452	19758580
chr1	19765691	19765939
chr1	19799664	19799682
chr1	19799959	19799968
chr1	19800229	19800245
chr1	19800476	19800506
chr1	19867035	19867044
chr1	19882209	19882469
chr1	19882611	19882620
chr1	19882993	19883002
chr1	19949204	19949213
chr1	20058685	20058694
chr1	20064176	20064252
chr1	20152470	20152481
chr1	20279645	20279793
chr1	20282151	20282160
chr1	20411286	20411295
chr1	20427035	20427044
chr1	20427157	20427166
chr1	20493935	20494082
chr1	20495070	20495084
chr1	20495210	20495225
chr1	20508061	20508223
chr1	20575328	20575405
chr1	20589899	20589908
chr1	20604270	20604487
chr1	20613994	20614060
chr1	20633357	20633370
chr1	20633473	20633496
chr1	20633949	20633958
chr1	20640332	20640341
chr1	20661370	20661710
chr1	20661839	20661848
chr1	20696553	20696574
chr1	20696831	20697109
chr1	20697307	20697316
chr1	20698682	20698691
chr1	20718080	20718094
chr1	20732241	20732250
chr1	20732715	20732727
chr1	20733093	20733321
chr1	20786440	20786449
chr1	20786636	20786654
chr1	20786759	20786969
chr1	20787280	20787291
chr1	20792432	20792442
chr1	20974201	20974332
chr1	21022308	21022514
chr1	21069768	21069777
chr1	21091265	21091315
chr1	21125062	21125071
chr1	21149913	21150171
chr1	21176636	21176655
chr1	21176871	21177096
chr1	21195299	21195327
chr1	21212267	21212285
chr1	21252299	21252395
chr1	21261878	21262147
chr1	21262400	21262409
chr1	21279966	21279975
chr1	21303569	21303578
chr1	21324487	21324496
chr1	21324655	21324679
chr1	21324834	21324927
chr1	21336241	21336250
chr1	21345464	21345624
chr1	21345850	21345867
chr1	21439789	21439800
chr1	21440011	21440187
chr1	21451279	21451492
chr1	21452154	21452163
chr1	21764875	21764942
chr1	21765148	21765157
chr1	21783169	21783296
chr1	21783584	21783736
chr1	21817100	21817121
chr1	21931244	21931310
chr1	21939828	21939841
chr1	21966411	21966430
chr1	22019157	22019234
chr1	22025371	22025447
chr1	22052507	22052734
chr1	22092454	22092463
chr1	22112035	22112044
chr1	22259681	22259705
chr1	22259981	22259990
chr1	22414472	22414481
chr1	22416785	22416794
chr1	22420657	22420671
chr1	22447749	22447831
chr1	22451755	22452010
chr1	22656325	22656334
chr1	22689554	22689738
chr1	22704583	22704688
chr1	22739889	22739961
chr1	22746634	22746643
chr1	22750455	22750517
chr1	22753826	22753835
chr1	22832211	22832230
chr1	22976532	22976650
chr1	23019284	23019516
chr1	23100363	23100408
chr1	23167571	23167580
chr1	23168833	23168844
chr1	23168961	23168976
chr1	23177882	23177891
chr1	23188995	23189160
chr1	23194795	23194994
chr1	23197016	23197033
chr1	23197163	23197178
chr1	23198328	23198339
chr1	23198512	23198698
chr1	23225195	23225204
chr1	23283965	23283979
chr1	23344307	23344862
chr1	23368057	23368535
chr1	23368832	23368993
chr1	23369147	23369157
chr1	23377531	23377680
chr1	23393730	23393830
chr1	23394270	23394508
chr1	23394827	23394836
chr1	23403104	23403116
chr1	23404073	23404086
chr1	23411716	23411908
chr1	23484361	23484375
chr1	23484765	23484774
chr1	23497286	23497300
chr1	23528321	23528330
chr1	23537807	23537816
chr1	23539943	23539970
chr1	23540114	23540128
chr1	23544902	23544919
chr1	23555056	23555065
chr1	23559484	23559704
chr1	23562547	23562556
chr1	23577225	23577234
chr1	23577444	23577453
chr1	23585684	23585956
chr1	23589353	23589362
chr1	23635092	23635106
chr1	23635216	23635225
chr1	23691582	23691827
chr1	23743003	23743012
chr1	23743434	23743502
chr1	23743849	23743858
chr1	23756882	23756891
chr1	23778274	23778323
chr1	23778440	23778449
chr1	23780141	23780150
chr1	23790176	23790250
chr1	23791030	23791187
chr1	23800755	23800764
chr1	23800897	23800951
chr1	23809864	23809873
chr1	23825400	23825453
chr1	23825563	23825573
chr1	23868166	23868175
chr1	23868311	23868417
chr1	23959095	23959230
chr1	23959331	23959439
chr1	23959611	23959806
chr1	23980322	23980540
chr1	23986575	23986610
chr1	23992786	23992804
chr1	23992995	23993004
chr1	24009608	24009617
chr1	24018928	24019089
chr1	24028229	24028238
chr1	24109048	24109112
chr1	24112463	24112472
chr1	24126529	24126538
chr1	24149965	24150018
chr1	24150598	24150607
chr1	24266456	24266474
chr1	24266685	24266694
chr1	24294463	24294576
chr1	24322307	24322316
chr1	24365356	24365365
chr1	24384501	24384510
chr1	24413755	24413764
chr1	24415605	24415632
chr1	24415770	24415805
chr1	24417030	24417262
chr1	24502488	24502560
chr1	24502895	24502915
chr1	24503498	24503507
chr1	24541157	24541181
chr1	24635294	24635303
chr1	24642697	24642706
chr1	24642850	24643297
chr1	24683822	24683875
chr1	24705424	24705499
chr1	24724683	24724697
chr1	24724912	24724975
chr1	24725101	24725130
chr1	24727639	24727705
chr1	24744911	24745446
chr1	24770451	24770534
chr1	24805716	24805725
chr1	24848064	24848158
chr1	24909625	24909637
chr1	24914923	24915050
chr1	24921579	24921588
chr1	25022997	25023010
chr1	25101653	25101662
chr1	25232453	25232550
chr1	25233270	25233331
chr1	25239699	25239809
chr1	25239996	25240195
chr1	25247097	25247172
chr1	25247444	25247825
chr1	25254050	25254165
chr1	25259981	25259990
chr1	25267999	25268011
chr1	25320410	25320515
chr1	25330135	25330153
chr1	25330312	25330333
chr1	25338322	25338345
chr1	25430191	25430315
chr1	25430653	25430879
chr1	25469293	25469302
chr1	25543586	25543607
chr1	25569072	25569081
chr1	25695116	25695274
chr1	25696027	25696113
chr1	25819877	25819968
chr1	25820792	25820806
chr1	25859502	25859572
chr1	25859796	25859807
chr1	25875188	25875232
chr1	25875596	25875679
chr1	25875991	25876000
chr1	25892353	25892429
chr1	25892626	25892725
chr1	25895456	25895628
chr1	25905100	25905109
chr1	25905465	25905543
chr1	25906409	25906586
chr1	25922684	25922693
chr1	25958555	25958755
chr1	25998181	25998373
chr1	26035245	26035257
chr1	26035435	26035562
chr1	26036072	26036103
chr1	26111114	26111167
chr1	26111403	26111412
chr1	26111720	26111887
chr1	26112240	26112249
chr1	26123337	26123346
chr1	26169770	26169956
chr1	26201397	26201406
chr1	26233903	26234227
chr1	26234404	26234472
chr1	26275743	26275754
chr1	26276339	26276493
chr1	26279717	26279726
chr1	26279969	26279978
chr1	26284935	26284944
chr1	26303164	26303253
chr1	26306588	26306772
chr1	26321625	26321695
chr1	26326669	26326678
chr1	26364051	26364103
chr1	26378068	26378241
chr1	26378490	26378499
chr1	26417243	26417252
chr1	26432083	26432407
chr1	26471993	26472162
chr1	26472360	26472424
chr1	26472934	26473000
chr1	26473141	26473230
chr1	26500386	26500395
chr1	26500720	26500798
chr1	26501071	26501080
chr1	26501216	26501225
chr1	26501366	26501381
chr1	26531257	26531266
chr1	26620657	26620671
chr1	26620903	26621000
chr1	26621221	26621230
chr1	26621472	26621486
chr1	26692603	26692612
chr1	26693071	26693279
chr1	26695475	26695484
chr1	26695613	26695745
chr1	26698172	26698352
chr1	26723606	26723926
chr1	26744320	26744329
chr1	26771661	26771837
chr1	26771941	26771952
chr1	26772907	26772974
chr1	26787892	26787922
chr1	26788145	26788221
chr1	26853235	26853247
chr1	26864798	26864830
chr1	26865056	26865474
chr1	26878116	26878125
chr1	26890269	26890278
chr1	26900498	26900508
chr1	26907678	26907774
chr1	26921505	26921765
chr1	26922047	26922056
chr1	26961973	26962170
chr1	26967093	26967102
chr1	26993686	26993695
chr1	26997777	26997882
chr1	26999514	26999711
chr1	27012935	27013108
chr1	27031729	27031892
chr1	27044742	27044761
chr1	27046059	27046068
chr1	27097615	27097624
chr1	27099975	27100052
chr1	27112056	27112430
chr1	27119130	27119157
chr1	27122811	27122874
chr1	27155207	27155315
chr1	27155496	27155522
chr1	27234310	27234727
chr1	27284874	27284884
chr1	27299452	27299470
chr1	27299599	27299802
chr1	27300924	27300941
chr1	27301065	27301074
chr1	27322025	27322462
chr1	27349547	27349567
chr1	27349997	27350037
chr1	27365541	27365550
chr1	27365683	27365692
chr1	27367005	27367045
chr1	27392517	27392531
chr1	27418499	27418522
chr1	27436624	27436694
chr1	27436951	27436960
chr1	27490124	27490353
chr1	27490538	27490647
chr1	27538987	27539000
chr1	27556868	27556877
chr1	27557516	27557533
chr1	27558084	27558093
chr1	27568434	27568758
chr1	27575563	27575624
chr1	27663292	27663311
chr1	27672166	27672490
chr1	27689602	27689897
chr1	27725575	27726023
chr1	27772803	27773299
chr1	27773435	27773480
chr1	27817318	27817445
chr1	27822059	27822169
chr1	27830688	27830890
chr1	27858177	27858279
chr1	27858488	27858514
chr1	27863296	27863477
chr1	27875316	27875421
chr1	27914520	27914886
chr1	27937240	27937249
chr1	27959677	27959696
chr1	27959912	27959931
chr1	27968883	27968899
chr1	28029281	28029292
chr1	28066195	28066206
chr1	28088415	28088424
chr1	28088563	28088842
chr1	28105182	28105344
chr1	28122311	28122320
chr1	28123857	28123866
chr1	28153315	28153417
chr1	28232982	28233076
chr1	28235956	28236140
chr1	28236330	28236339
chr1	28246968	28246979
chr1	28247169	28247449
chr1	28248604	28248618
chr1	28259200	28259557
chr1	28297045	28297054
chr1	28328887	28329087
chr1	28362199	28362218
chr1	28362393	28362414
chr1	28369638	28369798
chr1	28369968	28370141
chr1	28392091	28392260
chr1	28437968	28437977
chr1	28438116	28438130
chr1	28505833	28506003
chr1	28509250	28509265
chr1	28518101	28518314
chr1	28518535	28518544
chr1	28552836	28553128
chr1	28553301	28553310
chr1	28581795	28582026
chr1	28582415	28582424
chr1	28583040	28583049
chr1	28642594	28642603
chr1	28642835	28642846
chr1	28643047	28643225
chr1	28648322	28648383
chr1	28648625	28649091
chr1	28649242	28649251
chr1	28736475	28736487
chr1	28736673	28736972
chr1	28737147	28737156
chr1	28751606	28751615
chr1	28755947	28755956
chr1	28785311	28785320
chr1	28826223	28826232
chr1	28877331	28877424
chr1	28882192	28882315
chr1	28887103	28887112
chr1	28914217	28914252
chr1	28914380	28914560
chr1	28914733	28914762
chr1	28972409	28972742
chr1	29122787	29122858
chr1	29124892	29124911
chr1	29145874	29146189
chr1	29147085	29147227
chr1	29171277	29171286
chr1	29181418	29181534
chr1	29181791	29182212
chr1	29182587	29182596
chr1	29196893	29197228
chr1	29197638	29197647
chr1	29202866	29203109
chr1	29230884	29231088
chr1	29236469	29236478
chr1	29246018	29246027
chr1	29265137	29265221
chr1	29271849	29271908
chr1	29824366	29824375
chr1	29974508	29974584
chr1	30084055	30084064
chr1	30708329	30708338
chr1	30718102	30718149
chr1	30718280	30718389
chr1	30718627	30718854
chr1	30718998	30719017
chr1	30719177	30719186
chr1	30719335	30719458
chr1	30756801	30756836
chr1	30816706	30816832
chr1	30824080	30824275
chr1	30824414	30824667
chr1	30875292	30875301
chr1	30888498	30888510
chr1	30911474	30911593
chr1	30920964	30920973
chr1	30929554	30929563
chr1	30934059	30934143
chr1	30976418	30976427
chr1	31007633	31007642
chr1	31007817	31007868
chr1	31065673	31065882
chr1	31095690	31095723
chr1	31095840	31095901
chr1	31102517	31102705
chr1	31155620	31155629
chr1	31162890	31162899
chr1	31170779	31171082
chr1	31182505	31182532
chr1	31296718	31297040
chr1	31306332	31306584
chr1	31376790	31377038
chr1	31394770	31394871
chr1	31397213	31397222
chr1	31413500	31413509
chr1	31422632	31422654
chr1	31422878	31422892
chr1	31483432	31483610
chr1	31515230	31515239
chr1	31531253	31531262
chr1	31549010	31549118
chr1	31549324	31549359
chr1	31551384	31551393
chr1	31573956	31574017
chr1	31625759	31625768
chr1	31639653	31639662
chr1	31639816	31639830
chr1	31644424	31644433
chr1	31644665	31644714
chr1	31644829	31645041
chr1	31645166	31645288
chr1	31689920	31690095
chr1	31701171	31701310
chr1	31712794	31712895
chr1	31714991	31715000
chr1	31715236	31715370
chr1	31715555	31715564
chr1	31715726	31715854
chr1	31788602	31788619
chr1	31789423	31789432
chr1	31798796	31798925
chr1	31931802	31931811
chr1	31934864	31934875
chr1	31938503	31938582
chr1	31939882	31939990
chr1	31944443	31944456
chr1	31954759	31954841
chr1	31956108	31956249
chr1	32013484	32013598
chr1	32013702	32013887
chr1	32032143	32032201
chr1	32048462	32048478
chr1	32053113	32053122
chr1	32072608	32072666
chr1	32072843	32072975
chr1	32073177	32073226
chr1	32107928	32108066
chr1	32133496	32133789
chr1	32139185	32139194
chr1	32142851	32143000
chr1	32151436	32151450
chr1	32179541	32179755
chr1	32179918	32179969
chr1	32180077	32180119
chr1	32180514	32180523
chr1	32205550	32205564
chr1	32222366	32222375
chr1	32236105	32236335
chr1	32236444	32236458
chr1	32241211	32241220
chr1	32241449	32241458
chr1	32291926	32292041
chr1	32351543	32351638
chr1	32351839	32351855
chr1	32394485	32394849
chr1	32401044	32401118
chr1	32414097	32414106
chr1	32448425	32448568
chr1	32500879	32500927
chr1	32520573	32520648
chr1	32570909	32570918
chr1	32612283	32612413
chr1	32612591	32612664
chr1	32650536	32650634
chr1	32650933	32651216
chr1	32651389	32651436
chr1	32703591	32703610
chr1	32712363	32712406
chr1	32725244	32725412
chr1	32753920	32753929
chr1	32798339	32798348
chr1	32817375	32817616
chr1	32817810	32817822
chr1	32817971	32817980
chr1	32818147	32818161
chr1	32920046	32920055
chr1	32939687	32939841
chr1	32953706	32953821
chr1	32964806	32965033
chr1	32981330	32981339
chr1	32989423	32989521
chr1	32992494	32992682
chr1	32997384	32997393
chr1	32997526	32997828
chr1	33005859	33005868
chr1	33007311	33007476
chr1	33036816	33037100
chr1	33048163	33048294
chr1	33050285	33050296
chr1	33055371	33055380
chr1	33060766	33060777
chr1	33060920	33060929
chr1	33072885	33072900
chr1	33080989	33081163
chr1	33099308	33099861
chr1	33127225	33127595
chr1	33143892	33143971
chr1	33180859	33180888
chr1	33181016	33181026
chr1	33181651	33181743
chr1	33182039	33182095
chr1	33218905	33218919
chr1	33255526	33255535
chr1	33295605	33295713
chr1	33298787	33298796
chr1	33328022	33328225
chr1	33338953	33338962
chr1	33342278	33342544
chr1	33347008	33347173
chr1	33350051	33350082
chr1	33367902	33368005
chr1	33368174	33368184
chr1	33389701	33389710
chr1	33390708	33390886
chr1	33421354	33421363
chr1	33424827	33424836
chr1	33431034	33431223
chr1	33433541	33434003
chr1	33443822	33443831
chr1	33443995	33444071
chr1	33458654	33458755
chr1	33459741	33459750
chr1	33459902	33459942
chr1	33470680	33470974
chr1	33472194	33472205
chr1	33472341	33472698
chr1	34067162	34067178
chr1	34163279	34163418
chr1	34742893	34742902
chr1	34786592	34786671
chr1	34806575	34806658
chr1	34852733	34852950
chr1	34859759	34859877
chr1	34866133	34866142
chr1	34866466	34866595
chr1	34885706	34885715
chr1	34984893	34984914
chr1	34985119	34985141
chr1	34985274	34985382
chr1	34985562	34985571
chr1	35031686	35032066
chr1	35047520	35047583
chr1	35079108	35079122
chr1	35079314	35079367
chr1	35079653	35079662
chr1	35120822	35120831
chr1	35192206	35192215
chr1	35193096	35193443
chr1	35202251	35202359
chr1	35210849	35210858
chr1	35222878	35222890
chr1	35223024	35223033
chr1	35268534	35268729
chr1	35287965	35287974
chr1	35431332	35431615
chr1	35448525	35448687
chr1	35449418	35449616
chr1	35454782	35454947
chr1	35505965	35506083
chr1	35538555	35538564
chr1	35557095	35557177
chr1	35557346	35557484
chr1	35557633	35557800
chr1	35564851	35564871
chr1	35641499	35641763
chr1	35642178	35642187
chr1	35718009	35718081
chr1	35718663	35718913
chr1	35769253	35769262
chr1	35769452	35769617
chr1	35769943	35770139
chr1	35807946	35807955
chr1	35883013	35883251
chr1	35930421	35930455
chr1	35930627	35930739
chr1	35931009	35931195
chr1	35931321	35931330
chr1	35931522	35931531
chr1	36088748	36088943
chr1	36089073	36089154
chr1	36089331	36089361
chr1	36089687	36089696
chr1	36099810	36099822
chr1	36109157	36109166
chr1	36115543	36115600
chr1	36133575	36133760
chr1	36149110	36149124
chr1	36149277	36149291
chr1	36149464	36149884
chr1	36150919	36151106
chr1	36155839	36155958
chr1	36156134	36156166
chr1	36161001	36161019
chr1	36167184	36167193
chr1	36188246	36188417
chr1	36224090	36224451
chr1	36224630	36224723
chr1	36224880	36224947
chr1	36248490	36248584
chr1	36253735	36253744
chr1	36285603	36285674
chr1	36300077	36300196
chr1	36306905	36307168
chr1	36321218	36321460
chr1	36321818	36321831
chr1	36323696	36323709
chr1	36351058	36351076
chr1	36365484	36365493
chr1	36373596	36373615
chr1	36373905	36374090
chr1	36374650	36374949
chr1	36385881	36386236
chr1	36386521	36386847
chr1	36397647	36397656
chr1	36397883	36397987
chr1	36401154	36401197
chr1	36401502	36401584
chr1	36419668	36419737
chr1	36420941	36421055
chr1	36450031	36450048
chr1	36450399	36450668
chr1	36450786	36450852
chr1	36464332	36464538
chr1	36464706	36464715
chr1	36497304	36497343
chr1	36516504	36516568
chr1	37076876	37076885
chr1	37454970	37455059
chr1	37465259	37465268
chr1	37471814	37471931
chr1	37474440	37474534
chr1	37476701	37476820
chr1	37477282	37477291
chr1	37479706	37479727
chr1	37479837	37479860
chr1	37487511	37487529
chr1	37514729	37514918
chr1	37515066	37515162
chr1	37529347	37529356
chr1	37534515	37534727
chr1	37554267	37554409
chr1	37556824	37556847
chr1	37556950	37556969
chr1	37575053	37575355
chr1	37595491	37595500
chr1	37595675	37595728
chr1	37595886	37596129
chr1	37596323	37596332
chr1	37690487	37690695
chr1	37692048	37692064
chr1	37692210	37692541
chr1	37807639	37807705
chr1	37808152	37808319
chr1	37808519	37808640
chr1	37808913	37808935
chr1	37811272	37811281
chr1	37859563	37859815
chr1	37860198	37860320
chr1	37896207	37896216
chr1	37896325	37896334
chr1	37931766	37931963
chr1	37946213	37946351
chr1	37947017	37947112
chr1	37958729	37959135
chr1	37975169	37975178
chr1	37989988	37990308
chr1	37995835	37995878
chr1	37996136	37996334
chr1	38000654	38000688
chr1	38012445	38012803
chr1	38012961	38012973
chr1	38020415	38020613
chr1	38020786	38020795
chr1	38030102	38030217
chr1	38030407	38030416
chr1	38039078	38039169
chr1	38046911	38046965
chr1	38047293	38047302
chr1	38072085	38072096
chr1	38138610	38138763
chr1	38818366	38818375
chr1	38835371	38835467
chr1	38859673	38860013
chr1	38873114	38873127
chr1	38873289	38873607
chr1	38873761	38873776
chr1	38941846	38941939
chr1	38962649	38962658
chr1	38986766	38986983
chr1	38991151	38991293
chr1	38991477	38991486
chr1	39026216	39026354
chr1	39026555	39026564
chr1	39026714	39026793
chr1	39092482	39092491
chr1	39098858	39098867
chr1	39105378	39105387
chr1	39115378	39115387
chr1	39142206	39142215
chr1	39155148	39155164
chr1	39178761	39178776
chr1	39183896	39183999
chr1	39185682	39185696
chr1	39189905	39189914
chr1	39191816	39191840
chr1	39192213	39192367
chr1	39204486	39204727
chr1	39204897	39204977
chr1	39213676	39213685
chr1	39268489	39268498
chr1	39288840	39288978
chr1	39292586	39292595
chr1	39301702	39301718
chr1	39387582	39387687
chr1	39392256	39392275
chr1	39398508	39398517
chr1	39398712	39398914
chr1	39408609	39409014
chr1	39409590	39409599
chr1	39410933	39411116
chr1	39451363	39451439
chr1	39453823	39453832
chr1	39478765	39478774
chr1	39491576	39491585
chr1	39539348	39539435
chr1	39574359	39574368
chr1	39576611	39576620
chr1	39691498	39691507
chr1	39738849	39738930
chr1	39846309	39846318
chr1	39866912	39867051
chr1	39883490	39883589
chr1	39934313	39934322
chr1	39934467	39934587
chr1	39934742	39934824
chr1	39955095	39955203
chr1	39973656	39973665
chr1	39982140	39982159
chr1	40015369	40015451
chr1	40032501	40032523
chr1	40039900	40040263
chr1	40040426	40040808
chr1	40059619	40059635
chr1	40076945	40077082
chr1	40077187	40077346
chr1	40084832	40084954
chr1	40085109	40085118
chr1	40097030	40097039
chr1	40097206	40097445
chr1	40144215	40144224
chr1	40161255	40161271
chr1	40161381	40161418
chr1	40241847	40242092
chr1	40242359	40242370
chr1	40257693	40257706
chr1	40257985	40258280
chr1	40315384	40315403
chr1	40315507	40315522
chr1	40373506	40373742
chr1	40374861	40374880
chr1	40392279	40392371
chr1	40450013	40450198
chr1	40450358	40450367
chr1	40451129	40451138
chr1	40477310	40477319
chr1	40477739	40477763
chr1	40508700	40508795
chr1	40508989	40508998
chr1	40509190	40509199
chr1	40531465	40531718
chr1	40669103	40669121
chr1	40691472	40691677
chr1	40692052	40692250
chr1	40692427	40692436
chr1	40692564	40692573
chr1	40703541	40703564
chr1	40708887	40709013
chr1	40709163	40709367
chr1	40750790	40750799
chr1	40848748	40848757
chr1	40850152	40850161
chr1	40862216	40862225
chr1	40862337	40862557
chr1	40868419	40868428
chr1	40868560	40868569
chr1	40875830	40875992
chr1	40967810	40968279
chr1	40979575	40979754
chr1	40979890	40980072
chr1	41003737	41003988
chr1	41074207	41074216
chr1	41102295	41102501
chr1	41109408	41109560
chr1	41109714	41109855
chr1	41123315	41123462
chr1	41152473	41152482
chr1	41152697	41152967
chr1	41156025	41156034
chr1	41156146	41156164
chr1	41268379	41268401
chr1	41360984	41361178
chr1	41361411	41361454
chr1	41418955	41418964
chr1	41432864	41432939
chr1	41496326	41496452
chr1	41516220	41516311
chr1	41574227	41574250
chr1	41632181	41632190
chr1	41662355	41662364
chr1	41663072	41663086
chr1	41714061	41714145
chr1	41783316	41783345
chr1	41812582	41812591
chr1	41900715	41900724
chr1	41900846	41900855
chr1	41918309	41918318
chr1	42036039	42036099
chr1	42173269	42173278
chr1	42177135	42177144
chr1	42282220	42282229
chr1	42319639	42319764
chr1	42334462	42334471
chr1	42334966	42335011
chr1	42335162	42335409
chr1	42456304	42456313
chr1	42456462	42456612
chr1	42456761	42456770
chr1	42456890	42456977
chr1	42462918	42463294
chr1	42463472	42463485
chr1	42484549	42484617
chr1	42530041	42530050
chr1	42658036	42658094
chr1	42658258	42658450
chr1	42658802	42658811
chr1	42682098	42682475
chr1	42683064	42683073
chr1	42764468	42764478
chr1	42766800	42766820
chr1	42766971	42767317
chr1	42767511	42767523
chr1	42816984	42817132
chr1	42817281	42817496
chr1	42823263	42823275
chr1	42844787	42844796
chr1	42846199	42846208
chr1	42846374	42846669
chr1	42923074	42923084
chr1	42924304	42924474
chr1	42924608	42924628
chr1	42936368	42936444
chr1	42936651	42936676
chr1	42941123	42941231
chr1	42957946	42957955
chr1	42958194	42958209
chr1	42958668	42958677
chr1	42958848	42958989
chr1	42959099	42959221
chr1	42963733	42963829
chr1	42967285	42967356
chr1	42971923	42971932
chr1	42998455	42998567
chr1	43147630	43147639
chr1	43147870	43147933
chr1	43172274	43172402
chr1	43206670	43207320
chr1	43227391	43227481
chr1	43232318	43232327
chr1	43327750	43327769
chr1	43330317	43330450
chr1	43358225	43358243
chr1	43358732	43359000
chr1	43367816	43367840
chr1	43368087	43368239
chr1	43368412	43368475
chr1	43373175	43373234
chr1	43389813	43389948
chr1	43390159	43390168
chr1	43453612	43453621
chr1	43453888	43454059
chr1	43454629	43454718
chr1	43472575	43472681
chr1	43472920	43473075
chr1	43475704	43475713
chr1	43529261	43529280
chr1	43582257	43582503
chr1	43622565	43622936
chr1	43649825	43650153
chr1	43650294	43650509
chr1	43672103	43672112
chr1	43688621	43688973
chr1	43707262	43707554
chr1	43711678	43711695
chr1	43720213	43720222
chr1	43763651	43763660
chr1	43822193	43822274
chr1	43835226	43835387
chr1	43835722	43835731
chr1	43858370	43858430
chr1	43858593	43858743
chr1	43912826	43912835
chr1	43946352	43946361
chr1	43946578	43946753
chr1	43946872	43946996
chr1	43969800	43970038
chr1	43974786	43974969
chr1	43991601	43991610
chr1	44005785	44005902
chr1	44030026	44030111
chr1	44030389	44030435
chr1	44072341	44072350
chr1	44213355	44213364
chr1	44220625	44220638
chr1	44238190	44238384
chr1	44327927	44328109
chr1	44328264	44328273
chr1	44355227	44355450
chr1	44485270	44485393
chr1	44485741	44485887
chr1	44595345	44595354
chr1	44619647	44619656
chr1	44629167	44629176
chr1	44631888	44632005
chr1	44674053	44674291
chr1	44674404	44674719
chr1	44676553	44676562
chr1	44707212	44707403
chr1	44730617	44730636
chr1	44730759	44731071
chr1	44731412	44731519
chr1	44739413	44739435
chr1	44739602	44739875
chr1	44775444	44775459
chr1	44775594	44775623
chr1	44786359	44786368
chr1	44799792	44799966
chr1	44800141	44800388
chr1	44807358	44807925
chr1	44819485	44819600
chr1	44819711	44819726
chr1	44820221	44820238
chr1	44843309	44843318
chr1	44894753	44894859
chr1	44924937	44925043
chr1	44925226	44925252
chr1	44926187	44926196
chr1	44926351	44926382
chr1	44926528	44926537
chr1	44947488	44947497
chr1	44968240	44968358
chr1	44986356	44986365
chr1	44986603	44986782
chr1	45011404	45011423
chr1	45012105	45012124
chr1	45012246	45012257
chr1	45206060	45206074
chr1	45206555	45206564
chr1	45244107	45244116
chr1	45246868	45247083
chr1	45266190	45266241
chr1	45266450	45266587
chr1	45303537	45303916
chr1	45304020	45304177
chr1	45339671	45339704
chr1	45339984	45340226
chr1	45340437	45340526
chr1	45348208	45348218
chr1	45348997	45349006
chr1	45361188	45361206
chr1	45442419	45442428
chr1	45491101	45491445
chr1	45499750	45499760
chr1	45500005	45500339
chr1	45512744	45512753
chr1	45521816	45522262
chr1	45550765	45550865
chr1	45551012	45551125
chr1	45551256	45551265
chr1	45570169	45570317
chr1	45583367	45583620
chr1	45583741	45583780
chr1	45583926	45583965
chr1	45584653	45584673
chr1	45686495	45686698
chr1	45687044	45687341
chr1	45688156	45688179
chr1	45750346	45750872
chr1	45751042	45751051
chr1	45802589	45802598
chr1	45802836	45803059
chr1	45803482	45803663
chr1	45847226	45847235
chr1	45872354	45872472
chr1	45892489	45892599
chr1	45913283	45913637
chr1	45930619	45930635
chr1	45930789	45930948
chr1	46132613	46132720
chr1	46132894	46133194
chr1	46133412	46133427
chr1	46179672	46179764
chr1	46198193	46198231
chr1	46198402	46198499
chr1	46203213	46203328
chr1	46203660	46203672
chr1	46223612	46223687
chr1	46247109	46247127
chr1	46247345	46247381
chr1	46247572	46247701
chr1	46302848	46302857
chr1	46303273	46303412
chr1	46303560	46303723
chr1	46340112	46340200
chr1	46340410	46340419
chr1	46340585	46340870
chr1	46340991	46341138
chr1	46348006	46348015
chr1	46348202	46348354
chr1	46406469	46406486
chr1	46406608	46406634
chr1	46442489	46442498
chr1	46442770	46442920
chr1	46520602	46520759
chr1	46528158	46528258
chr1	46540199	46540208
chr1	46603897	46603927
chr1	46604037	46604056
chr1	46604219	46604444
chr1	46616611	46616630
chr1	46616836	46617014
chr1	46617203	46617224
chr1	46643432	46643573
chr1	46647040	46647070
chr1	46647173	46647195
chr1	46653301	46653310
chr1	46653471	46653701
chr1	46667978	46667992
chr1	46668316	46668687
chr1	46673950	46673963
chr1	46719075	46719256
chr1	46719405	46719436
chr1	46725366	46725458
chr1	46747918	46747932
chr1	47173986	47173995
chr1	47179150	47179445
chr1	47179558	47179572
chr1	47193098	47193111
chr1	47313934	47313950
chr1	47314120	47314515
chr1	47333566	47333982
chr1	47334211	47334301
chr1	47334678	47334831
chr1	47388889	47388995
chr1	47407132	47407166
chr1	47409394	47409506
chr1	47411659	47411671
chr1	47424571	47424580
chr1	47437471	47438108
chr1	47508825	47508834
chr1	47509095	47509104
chr1	47533376	47533515
chr1	47569905	47570147
chr1	47704126	47704135
chr1	47710707	47710719
chr1	47726404	47726501
chr1	48470287	48470296
chr1	48471913	48471999
chr1	48472169	48472445
chr1	48494403	48494650
chr1	48498318	48498327
chr1	50333226	50333240
chr1	50348950	50348969
chr1	50368583	50368597
chr1	50552877	50553035
chr1	50553190	50553298
chr1	50603742	50603751
chr1	50605719	50605728
chr1	50644812	50644821
chr1	50658489	50658568
chr1	50658790	50658929
chr1	50661837	50661896
chr1	50665554	50665669
chr1	50841930	50841939
chr1	50960202	50960482
chr1	50968252	50968285
chr1	50968499	50968716
chr1	50969542	50969551
chr1	50969793	50969804
chr1	50969978	50970151
chr1	50977432	50977441
chr1	50978407	50978416
chr1	51063235	51063355
chr1	51070734	51070743
chr1	51070896	51070905
chr1	51192424	51192433
chr1	51214680	51214786
chr1	51235968	51235982
chr1	51236127	51236332
chr1	51236872	51236896
chr1	51261323	51261469
chr1	51264592	51264721
chr1	51314417	51314426
chr1	51422134	51422234
chr1	51444239	51444248
chr1	51558637	51558646
chr1	51617305	51617406
chr1	51617605	51617620
chr1	51637230	51637245
chr1	51637364	51637377
chr1	51642770	51642835
chr1	51642955	51643043
chr1	51661140	51661480
chr1	51671826	51672174
chr1	51729612	51729707
chr1	51878692	51879051
chr1	51879228	51879299
chr1	51897676	51897846
chr1	51898284	51898293
chr1	51898396	51898410
chr1	51898633	51898642
chr1	51906471	51906480
chr1	51927205	51927214
chr1	51969464	51969480
chr1	51970642	51970661
chr1	51990665	51990729
chr1	52005657	52005848
chr1	52033328	52033450
chr1	52033762	52033771
chr1	52055154	52055297
chr1	52056167	52056250
chr1	52127581	52127590
chr1	52142697	52142731
chr1	52192615	52192692
chr1	52366105	52366177
chr1	52366304	52366469
chr1	52403738	52403747
chr1	52403876	52403894
chr1	52404459	52404605
chr1	52523478	52523585
chr1	52574700	52574800
chr1	52686375	52686384
chr1	52698098	52698175
chr1	52698300	52698502
chr1	52703038	52703114
chr1	52703362	52703385
chr1	52726316	52726521
chr1	52842659	52842767
chr1	52921743	52921752
chr1	52927740	52927749
chr1	53025218	53025311
chr1	53043286	53043575
chr1	53107767	53107807
chr1	53135902	53136080
chr1	53146280	53146523
chr1	53172969	53172978
chr1	53182229	53182238
chr1	53182441	53182599
chr1	53196758	53196862
chr1	53220209	53220405
chr1	53220568	53220706
chr1	53220885	53220924
chr1	53238477	53238747
chr1	53246690	53246778
chr1	53246906	53246974
chr1	53254000	53254009
chr1	53326104	53326473
chr1	53326599	53326608
chr1	53328403	53328412
chr1	53393447	53393554
chr1	53413732	53413744
chr1	53470220	53470230
chr1	53470374	53470385
chr1	53542326	53542335
chr1	53572674	53572683
chr1	53655082	53655091
chr1	53656551	53656582
chr1	53685417	53685426
chr1	53733174	53733276
chr1	53739246	53739370
chr1	53739609	53739618
chr1	53765818	53765827
chr1	53781728	53781792
[truncated: 71,238 more rows]
