# Supplementary material for: Impact of vitamin D deficiency on defective endometrial decidualization and the repressive role of vitamin D receptor (VDR) in the epigenomic network
Source: bioRxiv. 2025 Nov 18:2025.11.14.688535. Preprint. [Version 2] doi: 10.1101/2025.11.14.688535 (PMC12642428; doi:10.1101/2025.11.14.688535)
Supplement: Supplement 6 — Supplementary Table 5. Information on peaks and motifs in the human kidney (GSE129585) and overlay peaks and motifs between human kidney and lentiviral transduced T-HESCs treated with either vehicle or 1,25(OH)2D3. [file media-6.xlsx]

## Sheet: pLentiVeh
					chrom	start	end	distance	tssDistance	relativeLocation	geneOverlap	promoterOverlap
1	chr1	629222	630090		1	629222	630090	-214	-213	promoter	OR4F16 MIR12136 LOC101928626 OR4F29 OR4F3 LOC100288069	LOC101928626
2	chr1	630849	631463		1	630849	631463	1152	1222	promoter	OR4F16 MIR12136 LOC101928626 OR4F29 OR4F3 LOC100288069	LOC101928626
3	chr1	631989	632958		1	631989	632958	0	0	promoter	OR4F16 MIR12136 LOC101928626 OR4F29 OR4F3 LOC100288069	MIR12136
4	chr1	633258	635004		1	633258	635004	-574	-573	promoter	OR4F16 MIR12136 LOC101928626 OR4F29 OR4F3 LOC100288069	MIR12136
5	chr1	6613005	6613209		1	6613005	6613209	522	-521	promoter	PLEKHG5 PHF13 DNAJC11 ZBTB48 TAS1R1 THAP3 KLHL21 NOL9	PHF13
6	chr1	8096999	8097539		1	8096999	8097539	-70691	-70690	intergenic	ERRFI1	.
7	chr1	10471937	10472312		1	10471937	10472312	0	217	intron	PGD CENPS-CORT CENPS CORT DFFA KIF1B PEX14	.
8	chr1	12549688	12549968		1	12549688	12549968	17942	29055	intergenic	SNORA59A DHRS3 VPS13D AADACL4 MIR6730 SNORA59B	.
9	chr1	16903918	16904326		1	16903918	16904326	-7776	7939	intergenic	RNU1-2 LOC105376805 RNU1-1 LOC112267871 RNU1-4 CROCC MFAP2 MIR3675 RNVU1-18 RNU1-3	.
10	chr1	17168066	17168500		1	17168066	17168500	21289	-21288	intergenic	PADI2 LINC02783 PADI1 PADI3	.
11	chr1	17233258	17233774		1	17233258	17233774	0	-15323	intron	PADI4 MIR3972 PADI1 LINC02783 PADI3	.
12	chr1	19398193	19398800		1	19398193	19398800	0	85495	intron	CAPZB AKR7A2 SLC66A1	.
13	chr1	23194976	23195439		1	23194976	23195439	0	22063	5' UTR	LINC01355 LUZP1 HTR1D	.
14	chr1	23556482	23556697		1	23556482	23556697	1229	2804	intergenic	ID3 E2F2 LOC101928163 ASAP3 MDS2	.
15	chr1	26275851	26276229		1	26275851	26276229	0	-3856	intron	CATSPER4 ZNF683 UBXN11 CRYBG2 CD52 CEP85 SH3BGRL3 ZPLD2P	.
16	chr1	26692420	26693056		1	26692420	26693056	0	1075	3' UTR	ARID1A PIGV LOC101928728	.
17	chr1	26771828	26772564		1	26771828	26772564	0	-14489	exon	ARID1A PIGV ZDHHC18	.
18	chr1	37859777	37860722		1	37859777	37860722	0	-185	promoter	MTF1 INPP5B	MTF1
19	chr1	39178871	39179282		1	39178871	39179282	0	94705	intron	MACF1	.
20	chr1	42959285	42959595		1	42959285	42959595	0	237	promoter	SLC2A1-AS1 LOC339539 SLC2A1	SLC2A1
21	chr1	50959635	50960607		1	50959635	50960607	0	0	promoter	MIR6500 FAF1 CDKN2C MIR4421	FAF1
22	chr1	50968288	50968641		1	50968288	50968641	54	-53	promoter	MIR6500 FAF1 CDKN2C MIR4421	CDKN2C
23	chr1	55429345	55429739		1	55429345	55429739	-195169	203705	intergenic	.	.
24	chr1	58815396	58815896		1	58815396	58815896	0	30246	5' UTR	LINC01135 JUN	.
25	chr1	58848986	58849542		1	58848986	58849542	0	63836	5' UTR	LINC01135 JUN	.
26	chr1	59375586	59375973		1	59375586	59375973	0	65555	5' UTR	FGGY	.
27	chr1	67685209	67685603		1	67685209	67685603	0	9	5' UTR	GADD45A GNG12	.
28	chr1	72283809	72284110		1	72283809	72284110	-1271	-1270	promoter	NEGR1	NEGR1
29	chr1	77371219	77371428		1	77371219	77371428	0	88133	intron	AK5	.
30	chr1	77889521	77889821		1	77889521	77889821	0	0	promoter	MIGA1 NEXN-AS1 NEXN FUBP1	NEXN-AS1
31	chr1	85580211	85580434		1	85580211	85580434	327	-326	promoter	DDAH1 ZNHIT6 CCN1	CCN1
32	chr1	89952237	89953640		1	89952237	89953640	-15627	41326	intergenic	LRRC8D GEMIN8P4 ZNF326	.
33	chr1	91387353	91387601		1	91387353	91387601	0	17134	3' UTR	HFM1	.
34	chr1	91726136	91726953		1	91726136	91726953	0	159198	3' UTR	TGFBR3	.
35	chr1	92960043	92961112		1	92960043	92961112	0	350	intron	DIPK1A	.
36	chr1	92961613	92962134		1	92961613	92962134	-92	-91	promoter	DIPK1A	DIPK1A
37	chr1	94209536	94210052		1	94209536	94210052	0	27532	intron	ARHGAP29 ABCA4	.
38	chr1	94325919	94326528		1	94325919	94326528	-78174	-78173	intergenic	ARHGAP29 ABCD3	.
39	chr1	94710208	94710638		1	94710208	94710638	0	35262	3' UTR	SLC44A3-AS1 MIR378G	.
40	chr1	94975043	94975436		1	94975043	94975436	0	47016	3' UTR	CNN3-DT CNN3 ALG14 SLC44A3	.
41	chr1	109197721	109197921		1	109197721	109197921	0	11173	intron	CELSR2 PSRC1 ELAPOR1 SARS1	.
42	chr1	109283235	109283458		1	109283235	109283458	-68	-67	promoter	CELSR2 MYBPHL PSRC1 SORT1	PSRC1
43	chr1	111191211	111191574		1	111191211	111191574	0	9072	intron	CHI3L2 CEPT1 DRAM2 DENND2D	.
44	chr1	112404532	112404778		1	112404532	112404778	0	8319	5' UTR	CTTNBP2NL WNT2B MIR4256	.
45	chr1	124438089	124438504		1	124438089	124438504	-2866202	2918978	intergenic	.	.
46	chr1	124714814	124715080		1	124714814	124715080	-3142927	3195703	intergenic	.	.
47	chr1	125167702	125168031		1	125167702	125168031	-3595815	3648591	intergenic	.	.
48	chr1	125178950	125180873		1	125178950	125180873	-3607063	3659839	intergenic	.	.
49	chr1	125181491	125181923		1	125181491	125181923	-3609604	3662380	intergenic	.	.
50	chr1	125182164	125183211		1	125182164	125183211	-3610277	3663053	intergenic	.	.
51	chr1	125183549	125184204		1	125183549	125184204	-3611662	3664438	intergenic	.	.
52	chr1	143184733	143185465		1	143184733	143185465	214506	237127	intergenic	.	.
53	chr1	143185872	143186346		1	143185872	143186346	213625	236246	intergenic	.	.
54	chr1	143186797	143187461		1	143186797	143187461	212510	235131	intergenic	.	.
55	chr1	143190408	143190877		1	143190408	143190877	209094	231715	intergenic	.	.
56	chr1	143192301	143194522		1	143192301	143194522	205449	228070	intergenic	.	.
57	chr1	143194970	143195798		1	143194970	143195798	204173	226794	intergenic	.	.
58	chr1	143200306	143200958		1	143200306	143200958	199013	221634	intergenic	.	.
59	chr1	143202549	143202934		1	143202549	143202934	197037	219658	intergenic	.	.
60	chr1	143203301	143203656		1	143203301	143203656	196315	218936	intergenic	.	.
61	chr1	143206157	143207276		1	143206157	143207276	192695	215316	intergenic	.	.
62	chr1	143212281	143214045		1	143212281	143214045	185926	208547	intergenic	.	.
63	chr1	143214325	143215512		1	143214325	143215512	184459	207080	intergenic	.	.
64	chr1	143215709	143215993		1	143215709	143215993	183978	206599	intergenic	.	.
65	chr1	143216683	143217140		1	143216683	143217140	182831	205452	intergenic	.	.
66	chr1	143217336	143218149		1	143217336	143218149	181822	204443	intergenic	.	.
67	chr1	143218863	143219334		1	143218863	143219334	180637	203258	intergenic	.	.
68	chr1	143219719	143220697		1	143219719	143220697	179274	201895	intergenic	.	.
69	chr1	143220954	143221221		1	143220954	143221221	178750	201371	intergenic	.	.
70	chr1	143221513	143221766		1	143221513	143221766	178205	200826	intergenic	.	.
71	chr1	143222122	143223140		1	143222122	143223140	176831	199452	intergenic	.	.
72	chr1	143230144	143230612		1	143230144	143230612	169359	191980	intergenic	.	.
73	chr1	143231157	143231615		1	143231157	143231615	168356	190977	intergenic	.	.
74	chr1	143232873	143233714		1	143232873	143233714	166257	188878	intergenic	.	.
75	chr1	143235792	143236274		1	143235792	143236274	163697	186318	intergenic	.	.
76	chr1	143237056	143238353		1	143237056	143238353	161618	184239	intergenic	.	.
77	chr1	143238864	143239097		1	143238864	143239097	160874	183495	intergenic	.	.
78	chr1	143239432	143240634		1	143239432	143240634	159337	181958	intergenic	.	.
79	chr1	143240903	143241634		1	143240903	143241634	158337	180958	intergenic	.	.
80	chr1	143246907	143247527		1	143246907	143247527	152444	175065	intergenic	.	.
81	chr1	143249847	143250138		1	143249847	143250138	149833	172454	intergenic	.	.
82	chr1	143251693	143252356		1	143251693	143252356	147615	170236	intergenic	.	.
83	chr1	143252787	143253261		1	143252787	143253261	146710	169331	intergenic	.	.
84	chr1	143253819	143255070		1	143253819	143255070	144901	167522	intergenic	.	.
85	chr1	143255362	143256140		1	143255362	143256140	143831	166452	intergenic	.	.
86	chr1	143261925	143263838		1	143261925	143263838	136133	158754	intergenic	.	.
87	chr1	143264081	143264339		1	143264081	143264339	135632	158253	intergenic	.	.
88	chr1	143264565	143264894		1	143264565	143264894	135077	157698	intergenic	.	.
89	chr1	143265522	143266098		1	143265522	143266098	133873	156494	intergenic	.	.
90	chr1	143266568	143267636		1	143266568	143267636	132335	154956	intergenic	.	.
91	chr1	145957587	145957800		1	145957587	145957800	0	217	exon	POLR3GL GNRHR2 RBM8A TXNIP ANKRD34A LIX1L-AS1 LIX1L PEX11B	.
92	chr1	161749807	161750253		1	161749807	161750253	0	22	exon	FCRLA DUSP12 ATF6 FCRLB	.
93	chr1	164748143	164748791		1	164748143	164748791	0	25850	intron	PBX1-AS1 PBX1	.
94	chr1	169999283	170000058		1	169999283	170000058	0	68857	intron	KIFAP3	.
95	chr1	170662104	170663046		1	170662104	170663046	1085	-1084	promoter	PRRX1	PRRX1
96	chr1	170665096	170665354		1	170665096	170665354	0	966	intron	PRRX1	.
97	chr1	172146078	172146408		1	172146078	172146408	0	-1243	promoter	DNM3 MIR214 DNM3OS MIR3120 MIR199A2	MIR199A2 DNM3OS
98	chr1	172746198	172746793		1	172746198	172746793	-79323	87096	intergenic	FASLG	.
99	chr1	183279444	183280355		1	183279444	183280355	0	24519	intron	LAMC2 NMNAT2	.
100	chr1	201625385	201625695		1	201625385	201625695	22627	-22626	intergenic	IPO9-AS1 LOC107985246 NAV1 MIR5191	.
101	chr1	212667707	212668295		1	212667707	212668295	18122	31545	intergenic	NSL1 ATF3 BATF3 FAM71A	.
102	chr1	214445989	214446648		1	214445989	214446648	0	104954	intron	PTPN14	.
103	chr1	223707476	223707712		1	223707476	223707712	0	-4826	intron	TP53BP2 CAPN8 CAPN2	.
104	chr1	233113670	233113888		1	233113670	233113888	0	162829	intron	PCNX2	.
105	chr1	234612853	234613778		1	234612853	234613778	-3329	-3328	intergenic	LINC00184 LINC01354 LOC101927787 IRF2BP2	.
106	chr1	234723472	234723740		1	234723472	234723740	302	-301	promoter	PP2672 LINC00184 LINC01132 LOC101927787	LINC01132
107	chr1	234866432	234866632		1	234866432	234866632	90711	97367	intergenic	LOC101927851	.
108	chr1	234970819	234971204		1	234970819	234971204	-6821	-6820	intergenic	LOC101927851 LINC01348	.
109	chr1	234980449	234981161		1	234980449	234981161	-16451	-16450	intergenic	LOC101927851 LINC01348	.
110	chr1	235074797	235076167		1	235074797	235076167	-4980	-4979	intergenic	ARID4B SNORA14B TOMM20 RBM34 LINC01348	.
111	chr10	10171	10419		10	10171	10419	788	-787	promoter	TUBB8 LINC02564 LOC102723376	LINC02564 LOC102723376
112	chr10	3227354	3227600		10	3227354	3227600	21414	-21413	intergenic	PITRM1 LOC105376353	.
113	chr10	6748920	6749695		10	6748920	6749695	-9982	11539	intergenic	LINC00706 LINP1 LINC00707	.
114	chr10	14605059	14605293		10	14605059	14605293	0	-658	promoter	FAM107B	FAM107B
115	chr10	17029857	17030111		10	17029857	17030111	0	99700	intron	CUBN	.
116	chr10	17062755	17063103		10	17062755	17063103	0	66708	intron	CUBN TRDMT1	.
117	chr10	18627117	18628032		10	18627117	18628032	0	23555	5' UTR	CACNB2 NSUN6 ARL5B	.
118	chr10	26487135	26488335		10	26487135	26488335	0	48795	5' UTR	LOC101929117 APBB1IP	.
119	chr10	27621137	27621828		10	27621137	27621828	51046	116834	intergenic	RAB18 MKX	.
120	chr10	32980753	32980989		10	32980753	32980989	-22524	-22523	intergenic	IATPR CCDC7 SNORA86 ITGB1	.
121	chr10	41859331	41859610		10	41859331	41859610	472256	508435	intergenic	.	.
122	chr10	41859916	41860133		10	41859916	41860133	471733	507912	intergenic	.	.
123	chr10	41874961	41875196		10	41874961	41875196	456670	492849	intergenic	.	.
124	chr10	41879431	41879642		10	41879431	41879642	452224	488403	intergenic	.	.
125	chr10	41883194	41883599		10	41883194	41883599	448267	484446	intergenic	.	.
126	chr10	41889239	41889698		10	41889239	41889698	442168	478347	intergenic	.	.
127	chr10	41898912	41899455		10	41898912	41899455	432411	468590	intergenic	.	.
128	chr10	46524392	46525330		10	46524392	46525330	16406	31086	intergenic	GPRIN2	.
129	chr10	62583214	62583414		10	62583214	62583414	-102926	-208087	intergenic	.	.
130	chr10	63629692	63631035		10	63629692	63631035	-4565	-107802	intergenic	REEP3	.
131	chr10	73730002	73730406		10	73730002	73730406	0	100	promoter	FUT11 BMS1P4 AGAP5 GLUD1P3 SEC24C ZSWIM8 BMS1P4-AGAP5 CHCHD1	GLUD1P3
132	chr10	78972757	78973574		10	78972757	78973574	0	93874	3' UTR	ZMIZ1 ZMIZ1-AS1	.
133	chr10	83522886	83523447		10	83522886	83523447	148959	153642	intergenic	.	.
134	chr10	87861746	87863851		10	87861746	87863851	0	0	promoter	PTEN ATAD1 CFL1P1 KLLN	KLLN PTEN
135	chr10	88038401	88038762		10	88038401	88038762	-66472	174777	intergenic	PTEN	.
136	chr10	91614316	91614602		10	91614316	91614602	-2857	-2856	intergenic	HECTD2-AS1 HECTD2 PPP1R3C	.
137	chr10	96991214	96991876		10	96991214	96991876	0	-110879	3' UTR	LCOR SLIT1	.
138	chr10	99395973	99396542		10	99395973	99396542	328	34082	intergenic	GOT1 CNNM1	.
139	chr10	101938496	101938927		10	101938496	101938927	0	-94576	intron	KCNIP2 ARMH3	.
140	chr10	102803432	102803668		10	102803432	102803668	0	27212	intron	AS3MT CYP17A1 WBP1L BORCS7-ASMT BORCS7 ARL3 SFXN2 LOC107984265	.
141	chr10	102918250	102918627		10	102918250	102918627	0	0	promoter	AS3MT CYP17A1 BORCS7-ASMT LOC107984265 BORCS7 CNNM2	CNNM2 LOC107984265
142	chr10	108802030	108802515		10	108802030	108802515	-732738	-732737	intergenic	.	.
143	chr10	117541228	117541959		10	117541228	117541959	0	-485	promoter	EMX2 EMX2OS	EMX2
144	chr10	124906884	124907084		10	124906884	124907084	35039	-35038	intergenic	CTBP2 ZRANB1 ABRAXAS2	.
145	chr10	126243685	126244563		10	126243685	126244563	0	143914	intron	ADAM12	.
146	chr10	133687857	133688897		10	133687857	133688897	-61063	-61062	intergenic	FRG2B	.
147	chr10	133689207	133690100		10	133689207	133690100	-62413	-62412	intergenic	FRG2B	.
148	chr11	5619106	5619499		11	5619106	5619499	0	-444	promoter	OR52B6 TRIM22 OR52H1 TRIM34 TRIM5 TRIM6 TRIM6-TRIM34	TRIM34
149	chr11	10509356	10509821		11	10509356	10509821	-171	-170	promoter	IRAG1 MTRNR2L8 MIR4485 LYVE1 AMPD3 IRAG1-AS1 RNF141	MIR4485 MTRNR2L8
150	chr11	10809121	10809684		11	10809121	10809684	0	0	promoter	CTR9 SNORD97 EIF4G2 ZBED5-AS1 ZBED5 LOC101928053	EIF4G2 LOC101928053
151	chr11	12086558	12087070		11	12086558	12087070	23506	-23505	intergenic	MICAL2	.
152	chr11	12164400	12164697		11	12164400	12164697	0	2322	5' UTR	MICAL2	.
153	chr11	12810161	12810665		11	12810161	12810665	0	135741	intron	TEAD1	.
154	chr11	19367047	19367303		11	19367047	19367303	0	21812	intron	NAV2	.
155	chr11	27218071	27219050		11	27218071	27219050	0	0	promoter	BBOX1 BBOX1-AS1	BBOX1-AS1
156	chr11	27934263	27935237		11	27934263	27935237	85382	-121577	intergenic	KIF18A	.
157	chr11	36361354	36362063		11	36361354	36362063	0	-13921	5' UTR	COMMD9 PRR5L	.
158	chr11	57657606	57657861		11	57657606	57657861	0	0	promoter	MIR130A ZDHHC5 YPEL4 CLP1 TMX2 TMX2-CTNND1 SERPING1 MED19	CLP1
159	chr11	62727543	62727832		11	62727543	62727832	-87	-86	promoter	HNRNPUL2 BSCL2 GNG3 TTC9C HNRNPUL2-BSCL2 ZBTB3	TTC9C HNRNPUL2 HNRNPUL2-BSCL2
160	chr11	62839674	62840059		11	62839674	62840059	0	-15	promoter	SNHG1 WDR74 STX5 LOC105369332	WDR74
161	chr11	65314882	65315112		11	65314882	65315112	0	17	5' UTR	DPF2 POLA2 TIGD3 SLC25A45 CDC42EP2	.
162	chr11	65418919	65419477		11	65418919	65419477	3321	-3320	intergenic	LOC101927789 FRMD8 MIR612 NEAT1 SLC25A45	.
163	chr11	67353734	67354033		11	67353734	67354033	0	-138	promoter	TBC1D10C PPP1CA CLCF1 LOC100130987 POLD4 RAD9A SSH3	POLD4
164	chr11	67373815	67374780		11	67373815	67374780	0	0	promoter	TBC1D10C PPP1CA CLCF1 LOC100130987 POLD4 RAD9A	CLCF1
165	chr11	70244929	70245140		11	70244929	70245140	25550	-25549	intergenic	FADD PPFIA1 MIR548K ANO1	.
166	chr11	72223226	72223649		11	72223226	72223649	1118	-1117	promoter	INPPL1 FOLR2 FOLR3 PHOX2A FOLR1 CLPB	INPPL1
167	chr11	79236933	79237196		11	79236933	79237196	0	164913	5' UTR	TENM4	.
168	chr11	86069411	86069799		11	86069411	86069799	0	61	promoter	PICALM	PICALM
169	chr11	86592445	86592755		11	86592445	86592755	0	79443	3' UTR	ME3	.
170	chr11	88337912	88338369		11	88337912	88338369	-177	-176	promoter	CTSC	CTSC
171	chr11	88420366	88420816		11	88420366	88420816	-82631	-82630	intergenic	CTSC GRM5-AS1 GRM5	.
172	chr11	96155829	96157257		11	96155829	96157257	0	-184180	intron	MAML2	.
173	chr11	101793329	101793573		11	101793329	101793573	97101	-121436	intergenic	ANGPTL5	.
174	chr11	101915079	101915397		11	101915079	101915397	0	70	5' UTR	CEP126 ANGPTL5	.
175	chr11	102225641	102226368		11	102225641	102226368	0	-91115	intron	YAP1 BIRC3	.
176	chr11	102599847	102600461		11	102599847	102600461	0	24871	intron	MMP7 MMP20 MMP27	.
177	chr11	103892768	103893102		11	103892768	103893102	14089	42863	intergenic	PDGFD MIR4693	.
178	chr11	108873188	108873416		11	108873188	108873416	0	208120	intron	DDX10	.
179	chr11	108873638	108873854		11	108873638	108873854	0	208570	intron	DDX10	.
180	chr11	110715747	110715988		11	110715747	110715988	-2559	-2558	intergenic	ARHGAP20	.
181	chr11	112293075	112293275		11	112293075	112293275	0	22327	5' UTR	PTS LINC02762 LOC100132686 PLET1 BCO2	.
182	chr11	118919368	118919704		11	118919368	118919704	0	6222	5' UTR	MIR4492 BCL9L RPL23AP64 CENATAC UPK2 CXCR5 FOXR1 RPS25	.
183	chr11	119121484	119121684		11	119121484	119121684	0	0	promoter	HINFP	HINFP
184	chr11	122140529	122141444		11	122140529	122141444	0	5149	3' UTR	MIR100HG MIRLET7A2	.
185	chr11	122180626	122181214		11	122180626	122181214	0	0	promoter	MIR100HG MIR100	MIR100HG
186	chr11	122202046	122202791		11	122202046	122202791	0	318	3' UTR	MIR100HG MIR100	.
187	chr11	122203063	122203753		11	122203063	122203753	0	0	promoter	MIR100HG MIR100	MIR100HG
188	chr11	122214847	122215081		11	122214847	122215081	0	-11738	3' UTR	MIR100HG MIR100	.
189	chr11	124644649	124644990		11	124644649	124644990	0	21786	intron	OR8A1 NRGN TBRG1 PANX3 SPA17 SIAE	.
190	chr11	125887693	125888159		11	125887693	125888159	0	26	5' UTR	PUS3 PATE4 HYLS1 DDX25 CDON VSIG10L2 PATE3	.
191	chr11	130798491	130798797		11	130798491	130798797	45396	63313	intergenic	SNX19 LINC02551 LINC02873	.
192	chr11	130873228	130873499		11	130873228	130873499	0	-11118	3' UTR	SNX19 LINC02551	.
193	chr12	6335195	6336211		12	6335195	6336211	0	5865	5' UTR	PLEKHG6 SCNN1A TNFRSF1A	.
194	chr12	8243130	8243562		12	8243130	8243562	-185	-184	promoter	LINC02449 FAM66C FAM90A1 ZNF705A FAM86FP	FAM86FP
195	chr12	12716499	12716914		12	12716499	12716914	454	-453	promoter	CDKN1B MIR613 CREBL2 DDX47 GPR19 APOLD1	CDKN1B
196	chr12	12725539	12726088		12	12725539	12726088	0	0	promoter	CDKN1B MIR613 CREBL2 DDX47 GPR19 APOLD1	APOLD1
197	chr12	12726443	12727183		12	12726443	12727183	0	527	intron	CDKN1B MIR613 CREBL2 DDX47 GPR19 APOLD1	.
198	chr12	13173704	13174098		12	13173704	13174098	22628	-22627	intergenic	EMP1 GSG1	.
199	chr12	22528285	22528492		12	22528285	22528492	0	15705	5' UTR	C2CD5	.
200	chr12	24840270	24840495		12	24840270	24840495	0	61727	intron	BCAT1	.
201	chr12	26298972	26299367		12	26298972	26299367	35985	103400	intergenic	SSPN ITPR2	.
202	chr12	42981603	42981923		12	42981603	42981923	173392	-173391	intergenic	.	.
203	chr12	43210694	43211089		12	43210694	43211089	-47585	55380	intergenic	LINC02461	.
204	chr12	46388844	46389240		12	46388844	46389240	0	4738	5' UTR	SLC38A2 LOC100288798	.
205	chr12	46430102	46431183		12	46430102	46431183	0	45996	5' UTR	SLC38A2 LOC100288798	.
206	chr12	47080548	47080799		12	47080548	47080799	0	-589	promoter	PCED1B AMIGO2	AMIGO2
207	chr12	57129391	57130351		12	57129391	57130351	0	909	intron	STAT6 MIR1228 NEMP1 LRP1-AS LRP1 MYO1A NAB2	.
208	chr12	57522270	57522686		12	57522270	57522686	138	-137	promoter	MIR616 MBD6 MARS1 DDIT3 DCTN2	DDIT3 MBD6
209	chr12	58529208	58529892		12	58529208	58529892	36067	-61809	intergenic	LOC100506869 LINC02388	.
210	chr12	63918381	63918734		12	63918381	63918734	0	73682	intron	SRGAP1 RXYLT1-AS1 MIR10527	.
211	chr12	64178352	64178598		12	64178352	64178598	7714	43698	intergenic	SRGAP1 C12orf66 C12orf56	.
212	chr12	65524864	65525102		12	65524864	65525102	0	32209	3' UTR	LOC105369187 LOC100507065 LINC02454 MSRB3	.
213	chr12	65537089	65537449		12	65537089	65537449	0	19862	3' UTR	LOC105369187 LOC100507065 LINC02454 MSRB3	.
214	chr12	65631750	65632191		12	65631750	65632191	0	10181	3' UTR	LOC105369187 LOC100507065 LINC02454	.
215	chr12	75725255	75725574		12	75725255	75725574	-213647	-213646	intergenic	.	.
216	chr12	75944407	75944609		12	75944407	75944609	80838	87167	intergenic	NAP1L1 PHLDA1	.
217	chr12	76020991	76021399		12	76020991	76021399	4048	10377	intergenic	NAP1L1 PHLDA1	.
218	chr12	87440116	87440636		12	87440116	87440636	-107796	109378	intergenic	.	.
219	chr12	87813395	87813639		12	87813395	87813639	-7647	-28684	intergenic	LINC02258 MKRN9P	.
220	chr12	87813902	87814437		12	87813902	87814437	-8154	-29191	intergenic	LINC02258 MKRN9P	.
221	chr12	89948218	89948784		12	89948218	89948784	0	526	5' UTR	LINC02399	.
222	chr12	92143952	92145351		12	92143952	92145351	0	495	promoter	BTG1 LINC01619 LOC101928617	LINC01619 LOC101928617
223	chr12	92145991	92146403		12	92145991	92146403	0	0	promoter	BTG1 LINC01619 LOC101928617	BTG1 LOC101928617
224	chr12	93784179	93784992		12	93784179	93784992	0	-46356	5' UTR	CRADD LOC101928731	.
225	chr12	94984006	94984368		12	94984006	94984368	0	19329	intron	FGD6 NR2C1 NDUFA12	.
226	chr12	100868380	100868580		12	100868380	100868580	0	-33065	5' UTR	ANO4	.
227	chr12	102539822	102540344		12	102539822	102540344	-59260	-59259	intergenic	IGF1	.
228	chr12	104286304	104287851		12	104286304	104287851	0	0	promoter	TXNRD1 EID3	TXNRD1
229	chr12	124545753	124546459		12	124545753	124546459	0	21153	5' UTR	NCOR2	.
230	chr12	127984531	127984747		12	127984531	127984747	-641	-640	promoter	LINC02441 LINC00508 LINC02393 LINC00507	LINC00508
231	chr12	133037201	133038211		12	133037201	133038211	0	0	promoter	ZNF605 ZNF140 ZNF26 ZNF84-DT ZNF84	ZNF84 ZNF84-DT
232	chr12	133265079	133265339		12	133265079	133265339	-29203	-29202	intergenic	ZNF268 ANHX	.
233	chr13	29583567	29584088		13	29583567	29584088	0	11600	5' UTR	MTUS2-AS1 SLC7A1 LOC102723345 MTUS2	.
234	chr13	30865283	30866028		13	30865283	30866028	16534	-16533	intergenic	TEX26-AS1 TEX26 LINC00545 LINC00398 MEDAG	.
235	chr13	30870622	30870908		13	30870622	30870908	11654	-11653	intergenic	TEX26-AS1 TEX26 LINC00545 LINC00398 MEDAG	.
236	chr13	37618701	37618919		13	37618701	37618919	13144	-19857	intergenic	TRPC4 POSTN	.
237	chr13	38398920	38399403		13	38398920	38399403	-35302	49070	intergenic	UFM1	.
238	chr13	43804730	43805495		13	43804730	43805495	-17759	-17758	intergenic	ENOX1 CCDC122	.
239	chr13	48976047	48976353		13	48976047	48976353	0	136	promoter	FNDC3A	FNDC3A
240	chr13	97255067	97255463		13	97255067	97255463	0	32735	5' UTR	MBNL2	.
241	chr13	97258083	97258631		13	97258083	97258631	0	35751	5' UTR	MBNL2	.
242	chr13	98253157	98253526		13	98253157	98253526	0	44634	intron	RNF113B FARP1 MIR3170	.
243	chr13	107669614	107669852		13	107669614	107669852	0	-138366	intron	FAM155A	.
244	chr13	113837221	113837648		13	113837221	113837648	0	21612	5' UTR	GAS6-AS1 GAS6 GAS6-DT LINC00452 LINC00454 LINC00565 GRK1 TMEM255B LINC00552	.
245	chr14	16093135	16093538		14	16093135	16093538	2507579	-2507578	intergenic	.	.
246	chr14	24242766	24243010		14	24242766	24243010	-93	-92	promoter	GMPR2 TINF2	TINF2
247	chr14	32620524	32620906		14	32620524	32620906	0	291227	intron	AKAP6	.
248	chr14	34547404	34547839		14	34547404	34547839	-528	691	intergenic	RNU1-2 RNU1-1 RNU1-4 SNX6 EAPP RNVU1-18 RNU1-3	.
249	chr14	34554964	34555889		14	34554964	34555889	337	500	intergenic	RNU1-2 RNU1-1 RNU1-4 SNX6 RNVU1-18 RNU1-3	.
250	chr14	34700026	34700275		14	34700026	34700275	8838	13542	intergenic	CFL2 SNX6 BAZ1A	.
251	chr14	35122108	35123170		14	35122108	35123170	0	0	promoter	SRP54 LOC101927178 PPP2R3C PRORP FAM177A1	PPP2R3C PRORP
252	chr14	35292416	35292751		14	35292416	35292751	0	35	5' UTR	PRORP PSMA6	.
253	chr14	44897301	44897505		14	44897301	44897505	0	27	5' UTR	LINC02302 TOGARAM1 LOC101927418 KLHL28 C14orf28	.
254	chr14	49908123	49908326		14	49908123	49908326	-11070	15042	intergenic	ARF6 RN7SL3 RN7SL2 NEMF MIR6076 LINC01599 LINC01588	.
255	chr14	51367717	51367969		14	51367717	51367969	-2161	29166	intergenic	LINC00640 FRMD6-AS2 LINC02310 LINC00519	.
256	chr14	54564952	54565165		14	54564952	54565165	1963	-1962	promoter	CGRRF1 SAMD4A GMFB	SAMD4A
257	chr14	59482155	59483411		14	59482155	59483411	0	164	promoter	JKAMP L3HYPDH GPR135	JKAMP
258	chr14	61103256	61104412		14	61103256	61104412	-19524	-121566	intergenic	SLC38A6	.
259	chr14	61594625	61594947		14	61594625	61594947	0	-23972	5' UTR	LINC01303 FLJ22447 HIF1A-AS1 PRKCH	.
260	chr14	61934472	61934792		14	61934472	61934792	0	6778	5' UTR	SYT16	.
261	chr14	72608615	72609043		14	72608615	72609043	10253	285073	intergenic	RGS6 DPF3	.
262	chr14	75176697	75177191		14	75176697	75177191	-86	-85	promoter	NEK9 TMED10 ZC2HC1C	TMED10
263	chr14	79370020	79370222		14	79370020	79370222	0	90641	5' UTR	NRXN3	.
264	chr14	79583486	79584674		14	79583486	79584674	0	304107	5' UTR	NRXN3	.
265	chr14	80165280	80165632		14	80165280	80165632	31894	-45786	intergenic	DIO2-AS1 DIO2	.
266	chr14	81401145	81401697		14	81401145	81401697	0	26078	5' UTR	LINC02308 SEL1L STON2	.
267	chr14	92647102	92647660		14	92647102	92647660	0	70869	intron	RIN3 LGMN	.
268	chr15	30625883	30626249		15	30625883	30626249	0	0	promoter	LOC102725021 GOLGA8T GOLGA8N LOC100288637 ULK4P1 GOLGA8H GOLGA8IP ARHGAP11B ULK4P2	LOC102725021 ARHGAP11B
269	chr15	38894178	38895348		15	38894178	38895348	-194141	197581	intergenic	.	.
270	chr15	39933670	39934513		15	39933670	39934513	0	0	promoter	GPR176 EIF2AK4	EIF2AK4
271	chr15	51228192	51229109		15	51228192	51229109	0	-13080	5' UTR	MIR7973-2 MIR4713 MIR4713HG CYP19A1 MIR7973-1	.
272	chr15	51846412	51847397		15	51846412	51847397	0	16760	5' UTR	TMOD3 TMOD2 LYSMD2 LOC100422556 LEO1	.
273	chr15	58361574	58361789		15	58361574	58361789	70202	-70201	intergenic	LIPC-AS1 LIPC	.
274	chr15	58469977	58470455		15	58469977	58470455	0	28280	3' UTR	LIPC-AS1 LIPC	.
275	chr15	67042020	67042299		15	67042020	67042299	0	21883	3' UTR	LINC02206 LOC102723493 SMAD3	.
276	chr15	67049777	67049977		15	67049777	67049977	0	14205	3' UTR	LINC02206 LOC102723493 SMAD3	.
277	chr15	67125755	67126324		15	67125755	67126324	0	40	5' UTR	AAGAB LOC102723493 SMAD3	.
278	chr15	67128205	67128407		15	67128205	67128407	0	2490	5' UTR	AAGAB LOC102723493 SMAD3	.
279	chr15	68277792	68278170		15	68277792	68278170	0	48	5' UTR	FEM1B ITGA11 CALML4 CLN6 PIAS1	.
280	chr15	70788077	70789176		15	70788077	70789176	-24520	-24519	intergenic	LRRC49 UACA THAP10 LARP6	.
281	chr15	70800178	70800570		15	70800178	70800570	28561	-36620	intergenic	LRRC49 UACA THAP10 LARP6	.
282	chr15	82261553	82262618		15	82261553	82262618	0	0	promoter	SAXO2 EFL1	SAXO2 EFL1
283	chr15	82444996	82445944		15	82444996	82445944	-128	-127	promoter	RPS17 UBE2Q2P2 GOLGA6L10 GOLGA6L17P LOC727751 LOC102724034 GOLGA6L9 GOLGA2P10	LOC102724034
284	chr15	84172328	84173055		15	84172328	84173055	0	0	promoter	GOLGA2P7 DNM1P41 EFL1P1 LOC440300 GOLGA6L4 LOC102724135 UBE2Q2L	DNM1P41 UBE2Q2L
285	chr15	84422076	84422441		15	84422076	84422441	78	-77	promoter	DNM1P41 GOLGA6L5P LOC103171574 LOC102724034 LOC102724135 GOLGA6L4	LOC103171574 LOC102724034
286	chr15	84570241	84571596		15	84570241	84571596	0	0	promoter	LINC00933 GOLGA6L5P DNM1P41 ZSCAN2 SCAND2P UBE2Q2P1 WDR73 GOLGA6L4	LINC00933 UBE2Q2P1
287	chr15	89142091	89142400		15	89142091	89142400	0	53636	intron	ABHD2 RLBP1	.
288	chr15	90552517	90552725		15	90552517	90552725	0	22595	intron	CRTC3-AS1 IQGAP1 CRTC3	.
289	chr15	92801651	92802125		15	92801651	92802125	-4544	6168	intergenic	CHASERR CHD2 ASB9P1	.
290	chr15	96284903	96285857		15	96284903	96285857	0	-40188	3' UTR	MIR1469 NR2F2-AS1 NR2F2	.
291	chr15	96325929	96326500		15	96325929	96326500	0	0	promoter	MIR1469 NR2F2-AS1 NR2F2	NR2F2
292	chr15	100687397	100687907		15	100687397	100687907	-35699	84809	intergenic	LINS1 ASB7	.
293	chr15	101295450	101295695		15	101295450	101295695	-203	-202	promoter	CHSY1 PCSK6-AS1 LOC100507472 SNRPA1 SELENOS PCSK6	SNRPA1
294	chr16	4183296	4183576		16	4183296	4183576	5798	58504	intergenic	TFAP4 LINC01569 SRL ADCY9	.
295	chr16	8797883	8798301		16	8797883	8798301	0	45	promoter	LOC100130283 TMEM186 ABAT PMM2 CARHSP1	TMEM186
296	chr16	11741971	11743150		16	11741971	11743150	0	0	promoter	SNN TXNDC11 ZC3H7A BCAR4	TXNDC11
297	chr16	20911052	20911347		16	20911052	20911347	0	9791	5' UTR	LYRM1	.
298	chr16	21517867	21518195		16	21517867	21518195	0	2249	5' UTR	METTL9 LOC100190986 SLC7A5P2 SMG1P3 MIR3680-2 RRN3P3 LOC101927814 MIR3680-1 NPIPB3	.
299	chr16	21520086	21520490		16	21520086	21520490	0	0	promoter	METTL9 LOC100190986 SLC7A5P2 SMG1P3 MIR3680-2 RRN3P3 LOC101927814 MIR3680-1 NPIPB3	SLC7A5P2
300	chr16	22695073	22695296		16	22695073	22695296	-118209	-118865	intergenic	.	.
301	chr16	30658842	30659237		16	30658842	30659237	0	412	5' UTR	ZNF688 ZNF689 SNORA30 PRR14 TMEM265 SRCAP ZNF785 FBRS LOC730183	.
302	chr16	34572672	34573385		16	34572672	34573385	-191193	-191192	intergenic	.	.
303	chr16	34574038	34574484		16	34574038	34574484	-192559	-192558	intergenic	.	.
304	chr16	34576125	34576765		16	34576125	34576765	-194646	-194645	intergenic	.	.
305	chr16	34581088	34581792		16	34581088	34581792	-199609	-199608	intergenic	.	.
306	chr16	34582023	34582547		16	34582023	34582547	-200544	-200543	intergenic	.	.
307	chr16	34582768	34583972		16	34582768	34583972	-201289	-201288	intergenic	.	.
308	chr16	34584785	34585154		16	34584785	34585154	-203306	-203305	intergenic	.	.
309	chr16	34585670	34586113		16	34585670	34586113	-204191	-204190	intergenic	.	.
310	chr16	34586523	34587316		16	34586523	34587316	-205044	-205043	intergenic	.	.
311	chr16	34588073	34588638		16	34588073	34588638	-206594	-206593	intergenic	.	.
312	chr16	34592684	34593729		16	34592684	34593729	-211205	-211204	intergenic	.	.
313	chr16	34594880	34596141		16	34594880	34596141	-213401	-213400	intergenic	.	.
314	chr16	36751124	36751393		16	36751124	36751393	-994501	1004573	intergenic	.	.
315	chr16	36853563	36853788		16	36853563	36853788	-1096940	1107012	intergenic	.	.
316	chr16	38064525	38064868		16	38064525	38064868	-2307902	2317974	intergenic	.	.
317	chr16	38276310	38276515		16	38276310	38276515	-2519687	2529759	intergenic	.	.
318	chr16	38279261	38279508		16	38279261	38279508	-2522638	2532710	intergenic	.	.
319	chr16	46386269	46391453		16	46386269	46391453	77884	177644	intergenic	ANKRD26P1	.
320	chr16	46391684	46391947		16	46391684	46391947	77390	177150	intergenic	ANKRD26P1	.
321	chr16	46394256	46395220		16	46394256	46395220	74117	173877	intergenic	ANKRD26P1	.
322	chr16	46397172	46397513		16	46397172	46397513	71824	171584	intergenic	ANKRD26P1	.
323	chr16	46398354	46401700		16	46398354	46401700	67637	167397	intergenic	ANKRD26P1	.
324	chr16	51392926	51393306		16	51392926	51393306	0	-241656	5' UTR	MIR548AI	.
325	chr16	68402158	68402575		16	68402158	68402575	0	45933	5' UTR	SMPD3 PRMT7	.
326	chr16	71895558	71895916		16	71895558	71895916	0	28	5' UTR	IST1 ZNF821	.
327	chr16	83952906	83953429		16	83952906	83953429	0	0	promoter	SLC38A8 MLYCD OSGIN1 NECAB2	OSGIN1
328	chr16	85172772	85173164		16	85172772	85173164	-23330	-34631	intergenic	LINC02139 MIR12128 CIBAR2 KIAA0513	.
329	chr16	86223269	86223717		16	86223269	86223717	1863	27089	intergenic	LINC02135 LINC01082 LINC01081	.
330	chr16	88770788	88771489		16	88770788	88771489	0	13731	intron	GALNS MIR4722 APRT LOC100289580 LOC339059 CDT1 CTU2 RNF166 PIEZO1	.
331	chr17	927672	927876		17	927672	927876	0	18041	intron	LOC101927727 TIMM22 ABR NXN MIR3183	.
332	chr17	1716549	1717850		17	1716549	1717850	0	27	promoter	TLCD2 SERPINF2 MIR22HG WDR81 MIR22 SERPINF1 PRPF8	MIR22HG
333	chr17	2213139	2213742		17	2213139	2213742	0	-18935	intron	SMG6 LOC101927839 SRR	.
334	chr17	4949121	4949896		17	4949121	4949896	-592	-591	promoter	RNF167 PFN1 ENO3	PFN1 ENO3
335	chr17	5486439	5486697		17	5486439	5486697	0	0	promoter	DHX33-DT DERL2 MIS12 DHX33 LOC728392 NLRP1	DERL2 MIS12
336	chr17	7351832	7352329		17	7351832	7352329	0	0	promoter	ACAP1 TNK1 NEURL4 TMEM256-PLSCR3 GPS2 TMEM95 KCTD11 PLSCR3	KCTD11
337	chr17	7686577	7686790		17	7686577	7686790	0	507	promoter	TP53 WRAP53	WRAP53
338	chr17	7835675	7836261		17	7835675	7836261	-1965	-3644	intergenic	NAA38 CHD3 KDM6B CYB5D1 TMEM88 DNAH2 SCARNA21	.
339	chr17	7916123	7916601		17	7916123	7916601	0	0	promoter	CHD3 SCARNA21 CNTROB RNF227 KCNAB3 TRAPPC1	RNF227
340	chr17	12727341	12727541		17	12727341	12727541	0	-21206	intron	LOC100128006 LINC00670 MYOCD MYOCD-AS1 ARHGAP44	.
341	chr17	13347268	13347519		17	13347268	13347519	-40509	-40508	intergenic	LINC02093	.
342	chr17	14300988	14301275		17	14300988	14301275	0	0	promoter	HS3ST3B1 CDRT15 MGC12916 COX10	HS3ST3B1
343	chr17	21970273	21970473		17	21970273	21970473	232522	-232521	intergenic	.	.
344	chr17	21975972	21976265		17	21975972	21976265	226730	-226729	intergenic	.	.
345	chr17	23016416	23016617		17	23016416	23016617	-491752	493306	intergenic	.	.
346	chr17	26140686	26141094		17	26140686	26141094	931295	948147	intergenic	.	.
347	chr17	26594565	26595061		17	26594565	26595061	477328	494180	intergenic	.	.
348	chr17	26603821	26604413		17	26603821	26604413	467976	484828	intergenic	.	.
349	chr17	26619334	26620194		17	26619334	26620194	452195	469047	intergenic	.	.
350	chr17	26880987	26881588		17	26880987	26881588	190801	207653	intergenic	.	.
351	chr17	26882317	26882745		17	26882317	26882745	189644	206496	intergenic	.	.
352	chr17	26882978	26884396		17	26882978	26884396	187993	204845	intergenic	.	.
353	chr17	26885381	26885970		17	26885381	26885970	186419	203271	intergenic	.	.
354	chr17	27540368	27540707		17	27540368	27540707	0	68405	5' UTR	KSR1 LGALS9	.
355	chr17	39063292	39063511		17	39063292	39063511	0	6274	5' UTR	FBXO47 LINC02079 LRRC37A11P PLXDC1 ARL5C RDM1P5	.
356	chr17	40485975	40486754		17	40485975	40486754	0	14869	intron	TOP2A IGFBP4 TNS4 CCR7	.
357	chr17	41380242	41380605		17	41380242	41380605	0	1779	intron	KRT33A KRT34 LOC100505782 KRTAP17-1 KRTAP29-1 KRT32 KRT33B KRT37 KRT38 KRTAP16-1 KRT35 KRT31	.
358	chr17	41894956	41895172		17	41894956	41895172	0	23779	intron	NT5C3B ACLY KLHL11 TTC25 KLHL10	.
359	chr17	43171630	43171888		17	43171630	43171888	0	417	promoter	LOC101929767 TMEM106A NBR1 NBR2 BRCA1	LOC101929767
360	chr17	43239705	43239962		17	43239705	43239962	0	149	5' UTR	NBR1 CCDC200 RNU2-1 TMEM106A	.
361	chr17	43246150	43246860		17	43246150	43246860	-287	-286	promoter	NBR1 CCDC200 RNU2-1 TMEM106A	RNU2-1
362	chr17	43266708	43267129		17	43266708	43267129	0	0	promoter	CCDC200 RNU2-1 TMEM106A	RNU2-1
363	chr17	43273615	43273880		17	43273615	43273880	4101	4288	intergenic	CCDC200 RNU2-1 TMEM106A	.
364	chr17	43278272	43278739		17	43278272	43278739	-105	-104	promoter	CCDC200 RNU2-1 TMEM106A	RNU2-1
365	chr17	43284379	43284915		17	43284379	43284915	-51	-50	promoter	CCDC200 RNU2-1 TMEM106A	RNU2-1
366	chr17	43290195	43290635		17	43290195	43290635	5793	-5866	intergenic	CCDC200 RNU2-1 TMEM106A	.
367	chr17	43300242	43300789		17	43300242	43300789	-12	-11	promoter	LINC00910 CCDC200 RNU2-1 TMEM106A	RNU2-1
368	chr17	44557250	44557450		17	44557250	44557450	34	-33	promoter	MEIOC FZD2 GPATCH8 LINC01180	FZD2
369	chr17	50209776	50211146		17	50209776	50211146	3548	-3547	intergenic	PPP1R9B TMEM92 SGCA LINC01969 PDK2 TMEM92-AS1 SAMD14 COL1A1 H1-9P	.
370	chr17	50219628	50220251		17	50219628	50220251	-4209	4935	intergenic	PPP1R9B TMEM92 SGCA LINC01969 TMEM92-AS1 SAMD14 COL1A1 H1-9P	.
371	chr17	51085417	51086307		17	51085417	51086307	0	34561	intron	NME1-NME2 NME1 SPAG9 MBTD1 NME2	.
372	chr17	61338172	61338705		17	61338172	61338705	0	28999	intron	TBX2-AS1 LOC101927855 BCAS3 TBX2 LINC02875	.
373	chr17	76515535	76515812		17	76515535	76515812	11544	-11773	intergenic	RHBDF2 SNHG16 CYGB PRCD	.
374	chr17	77124517	77125101		17	77124517	77125101	0	-15867	5' UTR	SEC14L1 SNHG20 SCARNA16 MIR6516	.
375	chr17	77430397	77430609		17	77430397	77430609	0	-20139	intron	LOC400622 MIR4316 SEPTIN9	.
376	chr17	78883211	78884231		17	78883211	78884231	0	18970	intron	CEP295NL USP36 TIMP2	.
377	chr17	83203340	83203546		17	83203340	83203546	23351	-23350	intergenic	RPL23AP87	.
378	chr18	108019	109500		18	108019	109500	0	0	promoter	MIR8078 ROCK1P1 LOC102723376 TUBB8B USP14 LINC02564	ROCK1P1
379	chr18	109779	110015		18	109779	110015	0	715	promoter	MIR8078 ROCK1P1 LOC102723376 TUBB8B USP14 LINC02564	ROCK1P1
380	chr18	110329	110899		18	110329	110899	0	-713	promoter	MIR8078 ROCK1P1 LOC102723376 TUBB8B USP14 LINC02564	ROCK1P1
381	chr18	3449686	3449988		18	3449686	3449988	0	0	promoter	GAPLINC TGIF1	TGIF1
382	chr18	3450347	3450547		18	3450347	3450547	0	176	promoter	GAPLINC TGIF1	TGIF1
383	chr18	3454072	3454424		18	3454072	3454424	0	299	5' UTR	GAPLINC TGIF1	.
384	chr18	3593409	3594879		18	3593409	3594879	0	0	promoter	DLGAP1 DLGAP1-AS2 DLGAP1-AS1	DLGAP1-AS1
385	chr18	3595429	3596003		18	3595429	3596003	0	1316	5' UTR	DLGAP1 DLGAP1-AS2 DLGAP1-AS1	.
386	chr18	3606023	3606337		18	3606023	3606337	0	2287	5' UTR	DLGAP1 DLGAP1-AS2 DLGAP1-AS1	.
387	chr18	3622528	3622774		18	3622528	3622774	0	18792	intron	DLGAP1 DLGAP1-AS2 DLGAP1-AS1	.
388	chr18	23718001	23718701		18	23718001	23718701	0	28549	5' UTR	ANKRD29 LAMA3	.
389	chr18	25650433	25650636		18	25650433	25650636	-298268	-298267	intergenic	.	.
390	chr18	32092557	32092867		18	32092557	32092867	0	0	promoter	RNF138 RNF125 MEP1B	RNF138
391	chr18	34710308	34710575		18	34710308	34710575	0	11	5' UTR	DTNA	.
392	chr18	35241080	35241330		18	35241080	35241330	0	47	5' UTR	ZSCAN30 ZNF397 ZNF24 MAPRE2 ZNF271P	.
393	chr18	36309691	36310323		18	36309691	36310323	0	11979	intron	MOCOS FHOD3	.
394	chr18	55318042	55319274		18	55318042	55319274	0	1661	5' UTR	TCF4	.
395	chr18	55839156	55839591		18	55839156	55839591	42097	-57431	intergenic	LINC01416 LINC01415	.
396	chr18	56246223	56246657		18	56246223	56246657	-54962	-54961	intergenic	LOC642484	.
397	chr18	80263060	80263288		18	80263060	80263288	-15547	-15546	intergenic	PARD6G-AS1 PARD6G	.
398	chr19	1253188	1253529		19	1253188	1253529	0	4636	intron	MIDN CIRBP ATP5F1D FAM174C STK11 SBNO2 EFNA2 CIRBP-AS1 CBARP	.
399	chr19	6092062	6092448		19	6092062	6092448	0	18052	5' UTR	RFX2 LOC100128568 ACSBG2	.
400	chr19	12400099	12401040		19	12400099	12401040	0	0	promoter	ZNF563 ZNF443 ZNF799 ZNF709 ZNF442	ZNF799
401	chr19	12551367	12551758		19	12551367	12551758	0	0	promoter	ZNF564 MAN2B1 ZNF709 ZNF791 ZNF490	ZNF564
402	chr19	17226000	17226790		19	17226000	17226790	0	0	promoter	OCEL1 USHBP1 USE1 BABAM1 NR2F6 ANKLE1 MYO9B	OCEL1
403	chr19	23686468	23687010		19	23686468	23687010	0	202	intron	ZNF681 RPSAP58 ZNF675	.
404	chr19	24923285	24923899		19	24923285	24923899	-759839	-759838	intergenic	.	.
405	chr19	25300528	25300855		19	25300528	25300855	-1137082	-1137081	intergenic	.	.
406	chr19	26002650	26002853		19	26002650	26002853	1787640	-1790577	intergenic	.	.
407	chr19	27028755	27029013		19	27028755	27029013	761480	-764417	intergenic	.	.
408	chr19	27078522	27078738		19	27078522	27078738	711755	-714692	intergenic	.	.
409	chr19	27120278	27120534		19	27120278	27120534	669959	-672896	intergenic	.	.
410	chr19	40444596	40444994		19	40444596	40444994	-262	-261	promoter	SPTBN4 SERTAD1 MIR6796 C19orf47 HIPK4 PLD3 SERTAD3 PRX BLVRB	SERTAD3
411	chr19	40798326	40799143		19	40798326	40799143	0	-47	promoter	C19orf54 MIA-RAB4B CYP2A6 SNRPA RAB4B-EGLN2 EGLN2 RAB4B CYP2T1P MIA	EGLN2
412	chr19	43078137	43078744		19	43078137	43078744	0	3957	intron	PSG2 PSG5 PSG11	.
413	chr19	43182011	43182639		19	43182011	43182639	0	3897	intron	PSG4 PSG9 PSG5 PSG2 LOC284344	.
414	chr19	44304342	44304820		19	44304342	44304820	0	205	5' UTR	ZNF235 ZNF112 ZNF233 ZNF227	.
415	chr19	45424054	45424374		19	45424054	45424374	0	-137	promoter	ERCC1	ERCC1
416	chr19	52370002	52370202		19	52370002	52370202	0	80	intron	ZNF610 ZNF880 ZNF528 ZNF528-AS1 ZNF534 ZNF480	.
417	chr2	740550	740838		2	740550	740838	39002	-63144	intergenic	TMEM18 LINC01115	.
418	chr2	1731696	1732308		2	1731696	1732308	0	12207	intron	MYT1L PXDN	.
419	chr2	3379480	3380153		2	3379480	3380153	0	0	promoter	TRAPPC12 EIPR1	TRAPPC12 EIPR1
420	chr2	9235051	9235593		2	9235051	9235593	0	28240	intron	ASAP2	.
421	chr2	9843614	9843905		2	9843614	9843905	0	141	5' UTR	TAF1B	.
422	chr2	12168988	12169548		2	12168988	12169548	0	-29581	5' UTR	MIR3681HG MIR3681	.
423	chr2	12169927	12170306		2	12169927	12170306	0	-28823	5' UTR	MIR3681HG MIR3681	.
424	chr2	12318180	12319154		2	12318180	12319154	0	119051	5' UTR	MIR3681HG	.
425	chr2	19038320	19039053		2	19038320	19039053	-11350	-11349	intergenic	LINC01376	.
426	chr2	27627967	27629213		2	27627967	27629213	0	0	promoter	GPN1 ZNF512 CCDC121 SUPT7L	GPN1 CCDC121
427	chr2	28390418	28390847		2	28390418	28390847	0	-2010	3' UTR	FOSL2 FLJ31356 BABAM2	.
428	chr2	28395532	28395891		2	28395532	28395891	0	-860	promoter	FOSL2 FLJ31356 BABAM2	FLJ31356
429	chr2	28445461	28446371		2	28445461	28446371	-28145	-49688	intergenic	FOSL2 PLB1 FLJ31356	.
430	chr2	28584223	28584663		2	28584223	28584663	0	17867	5' UTR	PLB1	.
431	chr2	30666588	30666995		2	30666588	30666995	-22364	140451	intergenic	CAPN13 LCLAT1	.
432	chr2	37803045	37803375		2	37803045	37803375	22872	26336	intergenic	LINC00211	.
433	chr2	42128922	42129164		2	42128922	42129164	13271	-40188	intergenic	EML4-AS1 PKDCC EML4	.
434	chr2	42924372	42925272		2	42924372	42925272	102581	114271	intergenic	.	.
435	chr2	43774068	43774919		2	43774068	43774919	0	30	5' UTR	ABCG5 C1GALT1C1L ABCG8 PLEKHH2 DYNC2LI1	.
436	chr2	46315414	46315859		2	46315414	46315859	0	18008	intron	LINC01820 EPAS1	.
437	chr2	46858295	46859142		2	46858295	46859142	0	30432	5' UTR	TTC7A LINC01118 LINC01119 MCFD2 SOCS5	.
438	chr2	55050753	55051152		2	55050753	55051152	0	120	promoter	RTN4 EML6	RTN4
439	chr2	61759391	61759752		2	61759391	61759752	65096	94308	intergenic	FAM161A	.
440	chr2	62578215	62579172		2	62578215	62579172	-72021	-72020	intergenic	TMEM17 EHBP1	.
441	chr2	64524258	64524543		2	64524258	64524543	0	0	promoter	LINC01805 AFTPH LGALSL MIR4434 LOC101927402 LINC02579	LOC101927402 MIR4434 AFTPH
442	chr2	64751187	64751770		2	64751187	64751770	94360	-97274	intergenic	LINC01800 SERTAD2	.
443	chr2	69222295	69222980		2	69222295	69222980	0	118614	intron	ANTXR1 GFPT1	.
444	chr2	89836360	89836589		2	89836360	89836589	-198454	-198453	intergenic	.	.
445	chr2	97950348	97950653		2	97950348	97950653	0	45295	intron	TMEM131	.
446	chr2	100858120	100858374		2	100858120	100858374	0	37982	5' UTR	NPAS2	.
447	chr2	102227995	102228301		2	102227995	102228301	0	40682	intron	IL1RL2 IL1R1	.
448	chr2	105397046	105397337		2	105397046	105397337	0	1714	5' UTR	C2orf49 TGFBRAP1 FHL2	.
449	chr2	105487135	105487485		2	105487135	105487485	-48607	-48606	intergenic	FHL2	.
450	chr2	109325222	109325428		2	109325222	109325428	0	-11597	intron	MIR4266 SH3RF3	.
451	chr2	110149833	110150280		2	110149833	110150280	0	-31694	exon	MIR4436B1 NPHP1 MALL MIR4436B2 LOC100507334 MTLN MIR4267	.
452	chr2	111532833	111533620		2	111532833	111533620	-37673	-37672	intergenic	MIR4435-2HG	.
453	chr2	120613984	120614394		2	120613984	120614394	121474	-121473	intergenic	.	.
454	chr2	121699596	121699835		2	121699596	121699835	0	37040	5' UTR	NIFK-AS1 CLASP1 TSN NIFK	.
455	chr2	124908521	124908721		2	124908521	124908721	0	883235	intron	CNTNAP5	.
456	chr2	150076075	150076874		2	150076075	150076874	158018	180133	intergenic	.	.
457	chr2	174972609	174973049		2	174972609	174973049	0	32031	3' UTR	CHN1 ATF2	.
458	chr2	176129691	176130684		2	176129691	176130684	0	0	promoter	HOXD8 LOC401021 HOXD11 HOXD3 HOXD-AS2 HOXD4 MIR10B HOXD13 HAGLR HOXD10 HOXD12 HOXD9	HOXD8
459	chr2	176132334	176132626		2	176132334	176132626	0	2630	3' UTR	HOXD8 LOC401021 HOXD11 HOXD3 HOXD-AS2 HOXD4 MIR10B HOXD13 HAGLR HOXD10 HOXD12 HOXD9	.
460	chr2	191636485	191636862		2	191636485	191636862	41210	-41209	intergenic	NABP1 NABP1-OT1	.
461	chr2	195533909	195534386		2	195533909	195534386	122572	-122571	intergenic	.	.
462	chr2	197159903	197160105		2	197159903	197160105	0	-37885	3' UTR	ANKRD44-IT1 ANKRD44-AS1 ANKRD44	.
463	chr2	200713230	200713571		2	200713230	200713571	0	17508	5' UTR	AOX3P-AOX2P BZW1-AS1 BZW1 AOX1 LINC01792	.
464	chr2	200747930	200748404		2	200747930	200748404	0	-12753	5' UTR	AOX3P-AOX2P BZW1-AS1 BZW1 AOX1 LINC01792	.
465	chr2	201149406	201149712		2	201149406	201149712	0	8080	5' UTR	CFLAR-AS1 CFLAR	.
466	chr2	214683556	214684223		2	214683556	214684223	41423	125460	intergenic	BARD1	.
467	chr2	215680812	215681559		2	215680812	215681559	0	-36483	3' UTR	LINC00607 LINC01614	.
468	chr2	215736596	215737595		2	215736596	215737595	0	18554	3' UTR	LINC00607 LINC01614	.
469	chr2	215773876	215774261		2	215773876	215774261	0	55834	3' UTR	LINC00607 LINC01614	.
470	chr2	220279496	220279911		2	220279496	220279911	-372932	-372931	intergenic	.	.
471	chr2	222709483	222710011		2	222709483	222710011	0	37826	3' UTR	FARSB MOGAT1	.
472	chr2	223047471	223047792		2	223047471	223047792	4398	-4397	intergenic	KCNE4	.
473	chr2	226478272	226478802		2	226478272	226478802	179908	179991	intergenic	.	.
474	chr2	226652348	226652938		2	226652348	226652938	5772	5855	intergenic	IRS1 MIR5702	.
475	chr2	233982276	233983074		2	233982276	233983074	0	64904	exon	TRPM8 SPP2	.
476	chr2	234252046	234252461		2	234252046	234252461	-174913	201345	intergenic	.	.
477	chr2	237257122	237257471		2	237257122	237257471	66541	156693	intergenic	COL6A3	.
478	chr2	238863871	238864109		2	238863871	238864109	0	15787	3' UTR	LINC01940 LOC100287387 TWIST2	.
479	chr2	238948342	238948809		2	238948342	238948809	-22074	-22073	intergenic	LINC01940 HDAC4 TWIST2	.
480	chr2	240872067	240872596		2	240872067	240872596	0	3244	intron	AGXT MAB21L4 CROCC2 KIF1A	.
481	chr20	4064480	4065074		20	4064480	4065074	-48923	-48922	intergenic	SMOX RNF24	.
482	chr20	4546704	4547247		20	4546704	4547247	139209	-139208	intergenic	.	.
483	chr20	11387466	11387712		20	11387466	11387712	-114084	-114083	intergenic	.	.
484	chr20	11394752	11395124		20	11394752	11395124	-121370	-121369	intergenic	.	.
485	chr20	19815858	19816210		20	19815858	19816210	0	57601	5' UTR	RIN2 SLC24A3	.
486	chr20	23332612	23335477		20	23332612	23335477	15314	-15313	intergenic	NXT1 GZF1 NAPB LINC01431	.
487	chr20	23349896	23350503		20	23349896	23350503	288	-287	promoter	NXT1 CST11 GZF1 NAPB LINC01431 CSTL1	NXT1
488	chr20	31057989	31058377		20	31057989	31058377	199287	-199286	intergenic	.	.
489	chr20	31063111	31063314		20	31063111	31063314	194350	-194349	intergenic	.	.
490	chr20	31738647	31739487		20	31738647	31739487	0	0	promoter	MYLK2 TPX2 BCL2L1 COX4I2 ABALON	TPX2
491	chr20	35199922	35200229		20	35199922	35200229	0	-26460	5' UTR	PROCR MMP24-AS1-EDEM2 MMP24 EIF6 EDEM2 MMP24OS	.
492	chr20	38426274	38426508		20	38426274	38426508	0	935	3' UTR	SNORA71A SNHG17	.
493	chr20	44572713	44573149		20	44572713	44573149	0	-9429	5' UTR	ADA SERINC3 PKIG LINC01260 TTPAL	.
494	chr20	50292725	50292969		20	50292725	50292969	0	6	5' UTR	LINC01270 LINC01271 PELATON	.
495	chr20	53893473	53893770		20	53893473	53893770	-17765	-17764	intergenic	BCAS1 SUMO1P1	.
496	chr20	54123451	54124217		20	54123451	54124217	29229	49769	intergenic	PFDN4 MIR4756 BCAS1 CYP24A1	.
497	chr20	54132448	54133267		20	54132448	54133267	20179	40719	intergenic	PFDN4 MIR4756 BCAS1 CYP24A1	.
498	chr20	63686729	63687108		20	63686729	63687108	0	-9543	5' UTR	TNFRSF6B RTEL1-TNFRSF6B RTEL1 ARFRP1	.
499	chr21	6371026	6371586		21	6371026	6371586	73283	88496	intergenic	CBS CBSL	.
500	chr21	7926183	7926587		21	7926183	7926587	-96552	-96551	intergenic	KCNE1B	.
501	chr21	8204268	8208109		21	8204268	8208109	0	0	promoter	RNA18SN2 MIR6724-4 RNA18SN4 MIR3648-1 MIR3648-2 RNA5-8SN3 RNA5-8SN5 RNA45SN2 RNA18SN1 RNA5-8SN1 LOC100507412 MIR6724-1 MIR6724-3 RNA18SN3 RNA18SN5 RNA5-8SN2 MIR6724-2	RNA18SN2 MIR6724-4 RNA18SN4 MIR3648-1 MIR3648-2 RNA45SN2 RNA18SN1 RNA18SN3 MIR6724-1 MIR6724-3 RNA18SN5 MIR6724-2
502	chr21	8208297	8209098		21	8208297	8209098	0	0	promoter	RNA18SN2 MIR6724-2 MIR6724-4 RNA18SN4 MIR3648-1 RNA5-8SN5 RNA5-8SN3 RNA45SN2 RNA18SN1 RNA5-8SN1 LOC100507412 RNA18SN3 MIR6724-1 MIR6724-3 RNA18SN5 RNA5-8SN2 MIR3648-2	RNA18SN4 MIR3648-2 MIR3648-1 RNA18SN1 RNA18SN3 RNA18SN5 RNA18SN2
503	chr21	8209741	8213273		21	8209741	8213273	0	0	promoter	RNA28SN5 RNA5-8SN4 RNA18SN4 RNA5-8SN5 MIR3648-1 RNA5-8SN3 MIR3648-2 RNA45SN2 RNA18SN1 RNA5-8SN1 LOC100507412 RNA18SN3 RNA18SN5 RNA5-8SN2 RNA18SN2 RNA28SN2	RNA28SN5 RNA5-8SN4 RNA5-8SN5 RNA5-8SN3 RNA5-8SN1 RNA5-8SN2 RNA28SN2
504	chr21	8213798	8215069		21	8213798	8215069	0	0	promoter	RNA28SN5 RNA5-8SN4 RNA18SN4 RNA5-8SN5 MIR3648-1 RNA5-8SN3 MIR3648-2 RNA45SN2 RNA18SN1 RNA5-8SN1 LOC100507412 RNA18SN3 RNA18SN5 RNA5-8SN2 RNA18SN2 RNA28SN2	RNA28SN5 RNA28SN2
505	chr21	8215268	8216071		21	8215268	8216071	0	1381	5' UTR	RNA28SN5 RNA5-8SN4 RNA18SN4 RNA5-8SN5 MIR3648-1 RNA5-8SN3 MIR3648-2 RNA45SN2 RNA18SN1 RNA5-8SN1 LOC100507412 RNA18SN3 RNA18SN5 RNA5-8SN2 RNA18SN2 RNA28SN2	.
506	chr21	8216254	8216992		21	8216254	8216992	0	2367	5' UTR	RNA28SN5 RNA5-8SN4 RNA18SN4 RNA5-8SN5 MIR3648-1 RNA5-8SN3 MIR3648-2 RNA45SN2 RNA18SN1 RNA5-8SN1 LOC100507412 RNA18SN3 RNA18SN5 RNA5-8SN2 RNA18SN2 RNA28SN2	.
507	chr21	8217405	8220614		21	8217405	8220614	0	3518	5' UTR	RNA28SN5 RNA5-8SN4 RNA18SN4 RNA5-8SN5 MIR3648-1 RNA5-8SN3 MIR3648-2 RNA45SN2 RNA18SN1 RNA5-8SN1 LOC100507412 RNA18SN3 RNA18SN5 RNA5-8SN2 RNA18SN2 RNA28SN2	.
508	chr21	8222440	8223153		21	8222440	8223153	0	8553	5' UTR	RNA28SN5 RNA5-8SN4 RNA18SN4 RNA5-8SN5 MIR3648-1 RNA5-8SN3 MIR3648-2 RNA45SN2 RNA18SN1 RNA5-8SN1 LOC100507412 RNA18SN3 RNA18SN5 RNA5-8SN2 RNA18SN2 RNA28SN2	.
509	chr21	8223680	8224737		21	8223680	8224737	0	9793	5' UTR	RNA28SN5 RNA5-8SN4 RNA18SN4 RNA5-8SN5 MIR3648-1 RNA5-8SN3 MIR3648-2 RNA45SN2 RNA18SN1 RNA5-8SN1 LOC100507412 RNA18SN3 RNA18SN5 RNA5-8SN2 RNA18SN2 RNA28SN2	.
510	chr21	8228530	8230210		21	8228530	8230210	0	14643	5' UTR	RNA28SN5 MIR6724-2 RNA5-8SN4 MIR6724-4 RNA18SN4 RNA5-8SN5 RNA5-8SN3 RNA45SN2 RNA18SN1 RNA5-8SN1 LOC100507412 RNA18SN3 MIR6724-1 MIR6724-3 RNA18SN5 RNA5-8SN2 RNA18SN2 RNA28SN2	.
511	chr21	8234151	8234690		21	8234151	8234690	0	-14814	5' UTR	RNA28SN5 MIR6724-4 RNA5-8SN4 RNA5-8SN5 RNA5-8SN3 RNA45SN2 MIR663A LOC100507412 MIR6724-1 MIR6724-3 RNA5-8SN1 RNA5-8SN2 MIR6724-2 RNA28SN2	.
512	chr21	8236713	8237403		21	8236713	8237403	0	-12101	5' UTR	RNA28SN5 MIR6724-4 RNA5-8SN4 RNA5-8SN5 RNA5-8SN3 RNA45SN2 MIR663A LOC100507412 MIR6724-1 MIR6724-3 RNA5-8SN1 RNA5-8SN2 MIR6724-2 RNA28SN2	.
513	chr21	8237964	8238670		21	8237964	8238670	0	-10834	5' UTR	RNA28SN5 MIR6724-4 RNA5-8SN4 RNA5-8SN5 RNA5-8SN3 RNA45SN2 MIR663A LOC100507412 MIR6724-1 MIR6724-3 RNA5-8SN1 RNA5-8SN2 MIR6724-2 RNA28SN2	.
514	chr21	8240532	8242208		21	8240532	8242208	0	-7296	5' UTR	RNA28SN5 MIR6724-4 RNA5-8SN4 RNA5-8SN5 RNA5-8SN3 RNA45SN2 MIR663A LOC100507412 MIR6724-1 MIR6724-3 RNA5-8SN1 RNA5-8SN2 MIR6724-2 RNA28SN2	.
515	chr21	8242269	8243071		21	8242269	8243071	0	-6433	5' UTR	RNA28SN5 MIR6724-4 RNA5-8SN4 RNA5-8SN5 RNA5-8SN3 RNA45SN2 MIR663A RNA5-8SN1 MIR6724-1 MIR6724-3 LOC100507412 RNA5-8SN2 MIR6724-2 RNA28SN2	.
516	chr21	8243679	8247372		21	8243679	8247372	0	-2132	5' UTR	RNA28SN5 MIR6724-4 RNA5-8SN4 RNA5-8SN5 RNA5-8SN3 RNA45SN2 MIR663A RNA5-8SN1 MIR6724-1 MIR6724-3 LOC100507412 RNA5-8SN2 MIR6724-2 RNA28SN2	.
517	chr21	8248293	8248597		21	8248293	8248597	0	-907	promoter	RNA28SN5 MIR6724-4 RNA5-8SN4 RNA5-8SN5 RNA5-8SN3 RNA45SN2 MIR663A RNA5-8SN1 MIR6724-1 MIR6724-3 LOC100507412 RNA5-8SN2 MIR6724-2 RNA28SN2	MIR6724-4 MIR6724-1 MIR6724-3 MIR6724-2
518	chr21	8248769	8249100		21	8248769	8249100	0	-404	promoter	RNA28SN5 MIR6724-4 RNA5-8SN4 RNA5-8SN5 RNA5-8SN3 RNA45SN2 MIR663A RNA5-8SN1 MIR6724-1 MIR6724-3 LOC100507412 RNA5-8SN2 MIR6724-2 RNA28SN2	MIR6724-4 MIR6724-1 MIR6724-3 MIR6724-2
519	chr21	8249571	8252197		21	8249571	8252197	0	-34	promoter	RNA28SN5 MIR6724-4 RNA5-8SN4 RNA5-8SN5 RNA5-8SN3 RNA45SN2 MIR663A RNA5-8SN1 MIR6724-1 MIR6724-3 LOC100507412 RNA5-8SN2 MIR6724-2 RNA28SN2	MIR663A
520	chr21	8254526	8257554		21	8254526	8257554	0	0	promoter	RNA28SN5 MIR6724-4 RNA5-8SN4 RNA5-8SN5 RNA5-8SN3 RNA45SN2 RNA5-8SN1 MIR663A MIR6724-1 MIR6724-3 LOC100507412 RNA5-8SN2 MIR6724-2 RNA28SN2	RNA5-8SN4 RNA5-8SN5 RNA5-8SN3 RNA5-8SN1 RNA5-8SN2
521	chr21	8257889	8260292		21	8257889	8260292	0	1109	5' UTR	RNA28SN5 MIR6724-4 RNA5-8SN4 RNA5-8SN5 RNA5-8SN3 RNA45SN2 RNA5-8SN1 MIR663A MIR6724-1 MIR6724-3 LOC100507412 RNA5-8SN2 MIR6724-2 RNA28SN2	.
522	chr21	8260489	8260946		21	8260489	8260946	0	3709	5' UTR	RNA28SN5 MIR6724-4 RNA5-8SN4 RNA5-8SN5 RNA5-8SN3 RNA45SN2 RNA5-8SN1 MIR663A MIR6724-1 MIR6724-3 LOC100507412 RNA5-8SN2 MIR6724-2 RNA28SN2	.
523	chr21	8387043	8391576		21	8387043	8391576	0	0	promoter	RNA18SN2 RNA28SN5 MIR6724-4 RNA18SN4 RNA18SN5 RNA5-8SN5 RNA5-8SN3 RNA18SN1 RNA5-8SN1 LOC100507412 MIR6724-1 MIR6724-3 RNA45SN3 RNA18SN3 RNA5-8SN2 MIR6724-2	RNA18SN2 MIR6724-4 RNA18SN4 RNA18SN1 RNA18SN3 MIR6724-1 MIR6724-3 RNA45SN3 RNA18SN5 MIR6724-2
524	chr21	8392507	8396225		21	8392507	8396225	0	0	promoter	RNA28SN5 RNA28SN3 MIR6724-2 RNA5-8SN4 MIR6724-4 RNA18SN4 RNA5-8SN5 RNA5-8SN3 RNA18SN1 RNA5-8SN1 LOC100507412 RNA18SN3 MIR6724-1 RNA45SN3 RNA18SN5 RNA5-8SN2 MIR6724-3 RNA18SN2	RNA28SN3 RNA5-8SN4 RNA18SN4 RNA5-8SN5 RNA5-8SN3 RNA18SN1 RNA18SN3 RNA5-8SN1 RNA18SN5 RNA5-8SN2 RNA18SN2
525	chr21	8396675	8397557		21	8396675	8397557	0	0	promoter	RNA28SN5 RNA28SN3 MIR6724-2 RNA5-8SN4 MIR6724-4 RNA18SN4 RNA5-8SN5 RNA5-8SN3 RNA18SN1 RNA5-8SN1 LOC100507412 RNA18SN3 MIR6724-1 RNA45SN3 RNA18SN5 RNA5-8SN2 MIR6724-3 RNA18SN2	RNA28SN3
526	chr21	8398270	8402236		21	8398270	8402236	0	1345	5' UTR	RNA28SN5 RNA28SN3 MIR6724-2 RNA5-8SN4 MIR6724-4 RNA18SN4 RNA5-8SN5 RNA5-8SN3 RNA18SN1 RNA5-8SN1 LOC100507412 RNA18SN3 MIR6724-1 RNA45SN3 RNA18SN5 RNA5-8SN2 MIR6724-3 RNA18SN2	.
527	chr21	8405376	8406381		21	8405376	8406381	0	8451	5' UTR	RNA28SN5 RNA28SN3 MIR6724-2 RNA5-8SN4 MIR6724-4 RNA18SN4 RNA5-8SN5 RNA5-8SN3 RNA18SN1 RNA5-8SN1 LOC100507412 RNA18SN3 MIR6724-1 RNA45SN3 RNA18SN5 RNA5-8SN2 MIR6724-3 RNA18SN2	.
528	chr21	8410358	8411554		21	8410358	8411554	0	13433	5' UTR	RNA28SN5 RNA28SN3 MIR6724-2 RNA5-8SN4 MIR6724-4 RNA18SN4 RNA5-8SN5 RNA5-8SN3 RNA18SN1 RNA5-8SN1 LOC100507412 RNA18SN3 MIR6724-1 RNA45SN3 RNA18SN5 RNA5-8SN2 MIR6724-3 RNA18SN2	.
529	chr21	8419605	8420741		21	8419605	8420741	-8515	-11788	intergenic	MIR10396A RNA18SN2 MIR10396B MIR6724-4 RNA18SN4 RNA18SN5 RNA45SN1 RNA18SN1 LOC100507412 MIR6724-1 MIR6724-3 RNA45SN5 RNA18SN3 RNA45SN3 MIR6724-2	.
530	chr21	8425058	8426083		21	8425058	8426083	6447	-6446	intergenic	MIR10396A RNA18SN2 MIR10396B MIR6724-4 RNA18SN4 RNA5-8SN5 RNA5-8SN3 RNA5-8SN2 RNA45SN1 RNA18SN1 RNA18SN3 MIR6724-1 MIR6724-3 RNA45SN5 RNA18SN5 RNA5-8SN1 MIR6724-2	.
531	chr21	8426479	8430573		21	8426479	8430573	1957	-1956	promoter	MIR10396A RNA18SN2 MIR10396B MIR6724-4 RNA18SN4 RNA5-8SN5 RNA5-8SN3 RNA5-8SN2 RNA45SN1 RNA18SN1 RNA18SN3 MIR6724-1 MIR6724-3 RNA45SN5 RNA18SN5 RNA5-8SN1 MIR6724-2	MIR6724-2 MIR6724-4 MIR6724-1 MIR6724-3
532	chr21	8430754	8431154		21	8430754	8431154	1376	-1375	promoter	MIR10396A RNA18SN2 MIR10396B MIR6724-4 RNA18SN4 RNA5-8SN5 RNA5-8SN3 RNA5-8SN2 RNA45SN1 RNA18SN1 RNA18SN3 MIR6724-1 MIR6724-3 RNA45SN5 RNA18SN5 RNA5-8SN1 MIR6724-2	MIR6724-2 MIR6724-4 MIR6724-1 MIR6724-3
533	chr21	8432250	8435692		21	8432250	8435692	0	0	promoter	MIR10396A RNA18SN2 MIR10396B MIR6724-4 RNA18SN4 RNA5-8SN5 RNA5-8SN3 RNA5-8SN2 RNA45SN1 RNA18SN1 RNA18SN3 MIR6724-1 MIR6724-3 RNA45SN5 RNA18SN5 RNA5-8SN1 MIR6724-2	MIR10396A RNA18SN2 MIR10396B MIR6724-4 RNA18SN4 RNA45SN1 RNA18SN1 RNA18SN3 MIR6724-1 MIR6724-3 RNA45SN5 RNA18SN5 MIR6724-2
534	chr21	8437050	8439460		21	8437050	8439460	0	175	promoter	MIR10396A RNA28SN5 MIR10396B RNA28SN1 RNA5-8SN4 RNA18SN4 RNA5-8SN5 RNA5-8SN3 RNA45SN1 RNA18SN1 RNA18SN3 RNA45SN5 RNA5-8SN1 RNA18SN5 RNA5-8SN2 RNA18SN2 RNA28SN2	RNA28SN5 RNA28SN1 RNA5-8SN4 RNA5-8SN5 RNA5-8SN3 RNA5-8SN1 RNA5-8SN2 RNA28SN2
535	chr21	8439684	8440507		21	8439684	8440507	0	0	promoter	RNA28SN5 RNA28SN1 RNA5-8SN4 RNA18SN4 RNA5-8SN5 RNA5-8SN3 RNA45SN1 RNA5-8SN1 RNA18SN1 RNA45SN5 RNA18SN3 RNA18SN5 RNA5-8SN2 RNA18SN2 RNA28SN2	RNA28SN5 RNA28SN1 RNA5-8SN4 RNA5-8SN5 RNA5-8SN3 RNA5-8SN1 RNA5-8SN2 RNA28SN2
536	chr21	8440893	8444180		21	8440893	8444180	0	0	promoter	RNA28SN5 RNA28SN1 RNA5-8SN4 RNA18SN4 RNA5-8SN5 RNA5-8SN3 RNA45SN1 RNA5-8SN1 RNA18SN1 RNA45SN5 RNA18SN3 RNA18SN5 RNA5-8SN2 RNA18SN2 RNA28SN2	RNA28SN5 RNA28SN1 RNA28SN2
537	chr21	8444890	8447131		21	8444890	8447131	0	3745	5' UTR	RNA28SN5 RNA28SN1 RNA5-8SN4 RNA18SN4 RNA5-8SN5 RNA5-8SN3 RNA45SN1 RNA5-8SN1 RNA18SN1 RNA45SN5 RNA18SN3 RNA18SN5 RNA5-8SN2 RNA18SN2 RNA28SN2	.
538	chr21	8448604	8449370		21	8448604	8449370	-2033	7459	intergenic	RNA28SN5 RNA28SN1 RNA5-8SN4 RNA18SN4 RNA5-8SN5 RNA5-8SN3 RNA45SN1 RNA5-8SN1 RNA18SN1 RNA45SN5 RNA18SN3 RNA18SN5 RNA5-8SN2 RNA18SN2 RNA28SN2	.
539	chr21	8449879	8450569		21	8449879	8450569	-3308	8734	intergenic	RNA28SN5 RNA28SN1 RNA5-8SN4 RNA18SN4 RNA5-8SN5 RNA5-8SN3 RNA45SN1 RNA5-8SN1 RNA18SN1 RNA45SN5 RNA18SN3 RNA18SN5 RNA5-8SN2 RNA18SN2 RNA28SN2	.
540	chr21	8455778	8456656		21	8455778	8456656	-9207	14633	intergenic	RNA28SN5 RNA28SN1 RNA5-8SN4 RNA18SN4 RNA5-8SN5 RNA5-8SN3 RNA45SN1 RNA5-8SN1 RNA18SN1 RNA45SN5 RNA18SN3 RNA18SN5 RNA5-8SN2 RNA18SN2 RNA28SN2	.
541	chr21	8456864	8457809		21	8456864	8457809	-10293	15719	intergenic	RNA28SN5 RNA28SN1 RNA5-8SN4 RNA18SN4 RNA5-8SN5 RNA5-8SN3 RNA45SN1 RNA5-8SN1 RNA18SN1 RNA45SN5 RNA18SN3 RNA18SN5 RNA5-8SN2 RNA18SN2 RNA28SN2	.
542	chr21	8461230	8462617		21	8461230	8462617	-14659	20085	intergenic	RNA28SN5 RNA28SN1 RNA5-8SN4 RNA18SN4 RNA5-8SN5 RNA5-8SN3 RNA45SN1 RNA5-8SN1 RNA18SN1 RNA45SN5 RNA18SN3 RNA18SN5 RNA5-8SN2 RNA18SN2 RNA28SN2	.
543	chr21	8464414	8466003		21	8464414	8466003	-17843	23269	intergenic	RNA28SN5 RNA28SN1 RNA5-8SN4 RNA18SN4 RNA5-8SN5 RNA5-8SN3 RNA45SN1 RNA5-8SN1 RNA18SN1 RNA45SN5 RNA18SN3 RNA18SN5 RNA5-8SN2 RNA18SN2 RNA28SN2	.
544	chr21	8468225	8470126		21	8468225	8470126	-21654	27080	intergenic	RNA28SN5 RNA28SN1 RNA5-8SN4 RNA18SN4 RNA5-8SN5 RNA5-8SN3 RNA45SN1 RNA5-8SN1 RNA18SN1 RNA45SN5 RNA18SN3 RNA18SN5 RNA5-8SN2 RNA18SN2 RNA28SN2	.
545	chr21	8471267	8472142		21	8471267	8472142	-24696	30122	intergenic	RNA28SN5 RNA28SN1 RNA5-8SN4 RNA18SN4 RNA5-8SN5 RNA5-8SN3 RNA45SN1 RNA5-8SN1 RNA18SN1 RNA45SN5 RNA18SN3 RNA18SN5 RNA5-8SN2 RNA18SN2 RNA28SN2	.
546	chr21	8986740	8987702		21	8986740	8987702	0	0	promoter	TEKT4P2 MIR10396B MIR3648-1 MIR3648-2 MIR10396A	MIR10396B MIR3648-1 MIR3648-2 MIR10396A
547	chr21	8987919	8988757		21	8987919	8988757	-255	303	intergenic	TEKT4P2 MIR10396A MIR10396B MIR3648-1 MIR3648-2	.
548	chr21	15058920	15059414		21	15058920	15059414	0	5586	5' UTR	NRIP1	.
549	chr21	17848569	17848830		21	17848569	17848830	0	-29213	3' UTR	C21orf91-OT1 CHODL CHODL-AS1 C21orf91	.
550	chr21	32232902	32233692		21	32232902	32233692	34537	45357	intergenic	URB1 MIS18A MRAP	.
551	chr21	33976879	33977228		21	33976879	33977228	0	498	5' UTR	ITSN1 LOC101928126 MRPS6 LINC00649 SLC5A3 ATP5PO	.
552	chr21	34795706	34796260		21	34795706	34796260	0	49882	intron	CLIC6 LINC01426 LINC00160 RUNX1	.
553	chr21	38734159	38734553		21	38734159	38734553	4468	34421	intergenic	LINC00114 ERG ETS2	.
554	chr21	38840022	38840225		21	38840022	38840225	-15069	-17313	intergenic	LOC101928398 LOC400867 ETS2 LINC00114	.
555	chr21	46092442	46092792		21	46092442	46092792	5320	-5319	intergenic	FTCD-AS1 FTCD COL6A1 LSS SPATC1L COL6A2	.
556	chr22	11211312	11211600		22	11211312	11211600	-249784	-249783	intergenic	.	.
557	chr22	35629720	35630060		22	35629720	35630060	-6367	-6366	intergenic	APOL6 APOL5 RASD2 MB	.
558	chr22	37306927	37307586		22	37306927	37307586	0	24420	intron	LOC100506271 CYTH4 SSTR3 RAC2 ELFN2	.
559	chr22	41286407	41286624		22	41286407	41286624	0	-220	promoter	L3MBTL2 MIR6889 RANGAP1 L3MBTL2-AS1 EP300-AS1 CHADL TEF ZC3H7B	RANGAP1
560	chr22	41590060	41590349		22	41590060	41590349	-221	-220	promoter	LOC105373044 DESI1 SNU13 POLR3H ACO2 CSDC2 PMM1 XRCC6	PMM1
561	chr3	4978228	4978581		3	4978228	4978581	0	-855	promoter	BHLHE40 BHLHE40-AS1	BHLHE40
562	chr3	8869953	8870196		3	8869953	8870196	6879	93276	intergenic	RAD18	.
563	chr3	11643278	11643583		3	11643278	11643583	0	332	5' UTR	VGLL4 ATG7	.
564	chr3	14651662	14652137		3	14651662	14652137	0	0	promoter	C3orf20 CCDC174	CCDC174
565	chr3	15630923	15631123		3	15630923	15631123	0	28955	5' UTR	BTD ANKRD28 HACL1	.
566	chr3	15983165	15983831		3	15983165	15983831	-109317	109395	intergenic	.	.
567	chr3	16090053	16090637		3	16090053	16090637	84043	-84042	intergenic	GALNT15	.
568	chr3	16103051	16103519		3	16103051	16103519	71161	-71160	intergenic	GALNT15	.
569	chr3	16113059	16113576		3	16113059	16113576	61104	-61103	intergenic	GALNT15	.
570	chr3	27940133	27940546		3	27940133	27940546	-79809	-105997	intergenic	LINC01980	.
571	chr3	28241463	28241772		3	28241463	28241772	0	0	promoter	CMC1 AZI2	CMC1
572	chr3	32502261	32502750		3	32502261	32502750	0	102	5' UTR	CMTM6 MIR548AY CMTM7 DYNC1LI1	.
573	chr3	38165106	38165773		3	38165106	38165773	0	0	promoter	MYD88 OXSR1 DLEC1 ACAA1	OXSR1
574	chr3	42032288	42032569		3	42032288	42032569	54631	-54630	intergenic	ULK4 TRAK1	.
575	chr3	42032905	42033452		3	42032905	42033452	53748	-53747	intergenic	ULK4 TRAK1	.
576	chr3	45644279	45644847		3	45644279	45644847	0	44035	intron	LARS2 LIMD1 LIMD1-AS1 SACM1L	.
577	chr3	47380705	47381409		3	47380705	47381409	0	0	promoter	KLHL18 SCAP KIF9 PTPN23	PTPN23
578	chr3	48301482	48301959		3	48301482	48301959	0	0	promoter	SPINK8 FBXW12 ZNF589 FCF1P2 NME6 MIR2115	NME6
579	chr3	50235684	50235988		3	50235684	50235988	0	-215	promoter	GNAI2 MIR5787 SEMA3B SLC38A3 SEMA3B-AS1	GNAI2
580	chr3	55483531	55483929		3	55483531	55483929	0	1213	5' UTR	WNT5A ERC2	.
581	chr3	58306288	58306809		3	58306288	58306809	0	0	promoter	ABHD6 HTD2 RPP14 PXK	RPP14 HTD2
582	chr3	64187348	64187633		3	64187348	64187633	0	0	promoter	PRICKLE2 PRICKLE2-AS2 LINC00994 PRICKLE2-AS1 PRICKLE2-AS3	PRICKLE2-AS3
583	chr3	64266261	64266731		3	64266261	64266731	0	1442	5' UTR	PRICKLE2 PRICKLE2-AS3	.
584	chr3	93470522	93470877		3	93470522	93470877	402174	503019	intergenic	.	.
585	chr3	98971342	98971683		3	98971342	98971683	-69648	-69647	intergenic	DCBLD2	.
586	chr3	102179783	102180740		3	102179783	102180740	-14913	16079	intergenic	LOC101929411	.
587	chr3	112074910	112075314		3	112074910	112075314	0	-11020	5' UTR	GCSAM MIR567 TMPRSS7 TAGLN3 SLC9C1 C3orf52 TBILA	.
588	chr3	112391032	112391310		3	112391032	112391310	-28222	57877	intergenic	CD200 BTLA SLC9C1 LOC105374042	.
589	chr3	112653893	112654196		3	112653893	112654196	-12751	-12750	intergenic	ATG3 MIR9900 LINC02042 CCDC80 SLC35A5	.
590	chr3	115146258	115146843		3	115146258	115146843	0	445	5' UTR	ZBTB20 ZBTB20-AS4	.
591	chr3	115147799	115148124		3	115147799	115148124	-512	-511	promoter	ZBTB20 ZBTB20-AS4	ZBTB20
592	chr3	119311414	119311692		3	119311414	119311692	0	11068	intron	ARHGAP31-AS1 B4GALT4-AS1 B4GALT4 ARHGAP31	.
593	chr3	124858597	124858797		3	124858597	124858797	0	28568	intron	ITGB5 MUC13	.
594	chr3	129829816	129830172		3	129829816	129830172	0	-35204	5' UTR	TMCC1 TMCC1-AS1	.
595	chr3	134373431	134373656		3	134373431	134373656	0	791	5' UTR	MIR4788 LINC02004 MIR6827 AMOTL2	.
596	chr3	134426953	134427947		3	134426953	134427947	9880	-9879	intergenic	AMOTL2 CEP63 MIR4788 ANAPC13	.
597	chr3	136196567	136197357		3	136196567	136197357	-233	-232	promoter	PPP2R3A PCCB MSL2	MSL2
598	chr3	136861868	136862434		3	136861868	136862434	0	0	promoter	NCK1 IL20RB NCK1-DT SLC35G2	NCK1 NCK1-DT
599	chr3	138081926	138082329		3	138081926	138082329	0	31151	intron	DZIP1L A4GNT DBR1 CLDN18	.
600	chr3	141366416	141367365		3	141366416	141367365	0	-631	promoter	ZBTB38	ZBTB38
601	chr3	149534593	149534986		3	149534593	149534986	0	59897	intron	WWTR1 TM4SF4	.
602	chr3	150184098	150185113		3	150184098	150185113	-33098	-53405	intergenic	LINC01213 LINC01214 LOC105374313	.
603	chr3	150546760	150546979		3	150546760	150546979	0	0	promoter	SELENOT TSC22D2 EIF2A SERP1	SERP1 EIF2A
604	chr3	151434402	151434750		3	151434402	151434750	0	6030	3' UTR	P2RY12 IGSF10 MED12L	.
605	chr3	155391412	155391649		3	155391412	155391649	88232	-94153	intergenic	PLCH1-AS2 STRIT1 PLCH1	.
606	chr3	157088816	157089040		3	157088816	157089040	0	-840	promoter	LINC00880 LINC00881 LEKR1 CCNL1 LINC02029	LINC00881
607	chr3	158709292	158710127		3	158709292	158710127	0	22330	intron	RARRES1 GFM1	.
608	chr3	158725564	158725911		3	158725564	158725911	0	6546	intron	RARRES1 GFM1	.
609	chr3	158768549	158769851		3	158768549	158769851	32203	-32202	intergenic	MFSD1 GFM1 RARRES1	.
610	chr3	158770083	158770507		3	158770083	158770507	31547	-31546	intergenic	MFSD1 GFM1 RARRES1	.
611	chr3	162286030	162286465		3	162286030	162286465	-782089	789223	intergenic	.	.
612	chr3	174439908	174440164		3	174439908	174440164	-145537	855475	intergenic	.	.
613	chr3	184186007	184186344		3	184186007	184186344	0	0	promoter	EIF2B5 ABCF3 DVL3 MIR1224 AP2M1 VWA5B2 ALG3	ABCF3
614	chr3	186109427	186110309		3	186109427	186110309	-339	-338	promoter	DGKG ETV5	ETV5
615	chr3	187264334	187264538		3	187264334	187264538	0	-26733	3' UTR	RTP1 LOC101929106 MASP1 LOC101929130	.
616	chr3	188272758	188273005		3	188272758	188273005	0	59863	5' UTR	LPP	.
617	chr3	195119469	195120243		3	195119469	195120243	0	14337	intron	XXYLT1 XXYLT1-AS1 MIR3137 XXYLT1-AS2	.
618	chr3	195270995	195271293		3	195270995	195271293	0	0	promoter	XXYLT1 ACAP2	XXYLT1
619	chr3	196502034	196503250		3	196502034	196503250	0	518	5' UTR	WDR53 SMCO1 RNF168	.
620	chr4	4541237	4541732		4	4541237	4541732	0	316	promoter	STX18-IT1 STX18 STX18-AS1	STX18-AS1
621	chr4	6344027	6344573		4	6344027	6344573	0	37295	intron	WFS1 PPP2R2C	.
622	chr4	15001412	15001941		4	15001412	15001941	0	104	promoter	C1QTNF7-AS1 CPEB2 CPEB2-DT	CPEB2
623	chr4	15234375	15234769		4	15234375	15234769	0	-105218	3' UTR	C1QTNF7-AS1	.
624	chr4	15451712	15451996		4	15451712	15451996	-5546	-17868	intergenic	C1QTNF7 C1QTNF7-AS1 CC2D2A	.
625	chr4	37685412	37686151		4	37685412	37686151	0	225	intron	RELL1 C4orf19	.
626	chr4	49103359	49103756		4	49103359	49103756	-41282	116718	intergenic	CWH43	.
627	chr4	49108397	49108622		4	49108397	49108622	-46320	121756	intergenic	CWH43	.
628	chr4	49109726	49110125		4	49109726	49110125	-47649	123085	intergenic	CWH43	.
629	chr4	49110506	49110950		4	49110506	49110950	-48429	123865	intergenic	CWH43	.
630	chr4	49118966	49119487		4	49118966	49119487	-56889	132325	intergenic	CWH43	.
631	chr4	49119965	49120289		4	49119965	49120289	-57888	133324	intergenic	CWH43	.
632	chr4	49141918	49142306		4	49141918	49142306	-79841	155277	intergenic	CWH43	.
633	chr4	49144490	49144852		4	49144490	49144852	-82413	157849	intergenic	CWH43	.
634	chr4	49147418	49147667		4	49147418	49147667	-85341	160777	intergenic	CWH43	.
635	chr4	49149461	49149911		4	49149461	49149911	-87384	162820	intergenic	CWH43	.
636	chr4	49154247	49154684		4	49154247	49154684	-92170	167606	intergenic	CWH43	.
637	chr4	49639133	49639499		4	49639133	49639499	-577056	652492	intergenic	.	.
638	chr4	49709394	49710261		4	49709394	49710261	-647317	722753	intergenic	.	.
639	chr4	49710553	49711164		4	49710553	49711164	-648476	723912	intergenic	.	.
640	chr4	49711381	49711965		4	49711381	49711965	-649304	724740	intergenic	.	.
641	chr4	50555916	50556310		4	50555916	50556310	1286690	-1286689	intergenic	.	.
642	chr4	51107410	51107624		4	51107410	51107624	735376	-735375	intergenic	.	.
643	chr4	54227776	54228030		4	54227776	54228030	1263	-1262	promoter	PDGFRA	PDGFRA
644	chr4	57094407	57095346		4	57094407	57095346	0	-14415	intron	POLR2B IGFBP7-AS1 IGFBP7	.
645	chr4	57110465	57111589		4	57110465	57111589	0	-80	promoter	POLR2B IGFBP7-AS1 IGFBP7	IGFBP7
646	chr4	70768464	70768974		4	70768464	70768974	0	34055	exon	GRSF1 UTP3 RUFY3	.
647	chr4	71266304	71266521		4	71266304	71266521	0	-72498	intron	SLC4A4	.
648	chr4	82900895	82901244		4	82900895	82901244	0	0	promoter	THAP9 SNORD143 SNORD144 THAP9-AS1 SEC31A	THAP9-AS1 SEC31A
649	chr4	87973497	87974073		4	87973497	87974073	1577	-1576	promoter	SPP1 PKD2	SPP1
650	chr4	88600454	88600690		4	88600454	88600690	0	7975	5' UTR	PYURF PIGY HERC3 PIGY-DT HERC5	.
651	chr4	99563201	99563556		4	99563201	99563556	0	167	promoter	C4orf54 C4orf17 TRMT10A MTTP	MTTP
652	chr4	101346068	101346818		4	101346068	101346818	0	708	promoter	MIR1255A PPP3CA FLJ20021	FLJ20021
653	chr4	101347816	101348032		4	101347816	101348032	0	40	promoter	MIR1255A PPP3CA FLJ20021	PPP3CA
654	chr4	102431398	102431718		4	102431398	102431718	0	-69640	3' UTR	LOC105377621 SLC39A8 NFKB1	.
655	chr4	102554274	102554485		4	102554274	102554485	0	-51788	intron	LOC105377621 NFKB1 MANBA	.
656	chr4	113445580	113445926		4	113445580	113445926	5106	315812	intergenic	CAMK2D	.
657	chr4	117325084	117325318		4	117325084	117325318	0	35321	3' UTR	LINC02262 LINC02263	.
658	chr4	120067014	120067701		4	120067014	120067701	-167	-166	promoter	MAD2L1	MAD2L1
659	chr4	125389969	125390224		4	125389969	125390224	0	75015	intron	FAT4	.
660	chr4	128454547	128454780		4	128454547	128454780	0	26532	5' UTR	LINC02615	.
661	chr4	140090409	140090615		4	140090409	140090615	0	-37399	intron	LOC101927516 MAML3	.
662	chr4	145679738	145680388		4	145679738	145680388	0	0	promoter	C4orf51 MMAA ZNF827	C4orf51
663	chr4	147772611	147773781		4	147772611	147773781	0	-8813	intron	MIR4799 PRMT9 ARHGAP10	.
664	chr4	151744848	151745107		4	151744848	151745107	0	15900	intron	GATB FAM160A1	.
665	chr4	159175501	159175834		4	159175501	159175834	0	-46607	intron	MIR3688-1 MIR3688-2 RAPGEF2	.
666	chr4	159398161	159398652		4	159398161	159398652	-37989	130353	intergenic	RAPGEF2	.
667	chr4	168480932	168481658		4	168480932	168481658	-419	-418	promoter	DDX60L PALLD	DDX60L
668	chr4	168483397	168483894		4	168483397	168483894	-2884	-2883	intergenic	DDX60L PALLD	.
669	chr4	168540398	168541542		4	168540398	168541542	0	43347	intron	DDX60L PALLD	.
670	chr4	168758340	168758997		4	168758340	168758997	0	-73097	intron	PALLD	.
671	chr4	169254268	169255102		4	169254268	169255102	0	15854	intron	SH3RF1	.
672	chr4	183443772	183444341		4	183443772	183444341	295	-294	promoter	LOC389247 CDKN2AIP ING2	CDKN2AIP
673	chr4	190122915	190123125		4	190122915	190123125	50649	-50648	intergenic	DBET FRG2 DUX4	.
674	chr4	190178199	190178881		4	190178199	190178881	0	4426	5' UTR	DUX4	.
675	chr4	190179246	190180056		4	190179246	190180056	0	5473	5' UTR	DUX4	.
676	chr5	10176	11750		5	10176	11750	80418	-80417	intergenic	PLEKHG4B	.
677	chr5	6712153	6712353		5	6712153	6712353	1079	-1078	promoter	TENT4A SRD5A1 NSUN2 LINC02102 LINC02236	TENT4A
678	chr5	14156687	14157444		5	14156687	14157444	0	13346	5' UTR	TRIO	.
679	chr5	34687425	34687728		5	34687425	34687728	0	0	promoter	RAI14	RAI14
680	chr5	34717907	34718175		5	34717907	34718175	0	30349	intron	RAI14	.
681	chr5	37875369	37875776		5	37875369	37875776	0	34932	5' UTR	GDNF LINC02110 GDNF-AS1	.
682	chr5	47701023	47701358		5	47701023	47701358	-2004644	-2004643	intergenic	.	.
683	chr5	48518631	48518970		5	48518631	48518970	1877222	1922318	intergenic	.	.
684	chr5	49244010	49244457		5	49244010	49244457	1151735	1196831	intergenic	.	.
685	chr5	49478992	49479253		5	49478992	49479253	916939	962035	intergenic	.	.
686	chr5	49601607	49603009		5	49601607	49603009	793183	838279	intergenic	.	.
687	chr5	49613550	49613754		5	49613550	49613754	782438	827534	intergenic	.	.
688	chr5	49656852	49657115		5	49656852	49657115	739077	784173	intergenic	.	.
689	chr5	49657732	49657961		5	49657732	49657961	738231	783327	intergenic	.	.
690	chr5	49658461	49659031		5	49658461	49659031	737161	782257	intergenic	.	.
691	chr5	49659229	49660347		5	49659229	49660347	735845	780941	intergenic	.	.
692	chr5	49661531	49661849		5	49661531	49661849	734343	779439	intergenic	.	.
693	chr5	49666368	49667316		5	49666368	49667316	728876	773972	intergenic	.	.
694	chr5	53031647	53031852		5	53031647	53031852	0	42296	5' UTR	LOC257396 ITGA2 ITGA1 MOCS2	.
695	chr5	68333872	68334382		5	68333872	68334382	-32052	41296	intergenic	PIK3R1	.
696	chr5	68529098	68530117		5	68529098	68530117	-227278	236522	intergenic	.	.
697	chr5	87120840	87121459		5	87120840	87121459	0	693	5' UTR	LINC01949 MIR4280 LOC101929380	.
698	chr5	90072860	90073672		5	90072860	90073672	-56141	-56140	intergenic	LINC01339 MIR3660	.
699	chr5	94111320	94111817		5	94111320	94111817	0	0	promoter	KIAA0825 FAM172A	FAM172A
700	chr5	108382496	108382992		5	108382496	108382992	-399	-398	promoter	FBXL17	FBXL17
701	chr5	109691226	109691622		5	109691226	109691622	0	1861	intron	MAN2A1	.
702	chr5	109865871	109866102		5	109865871	109866102	0	-17079	intron	MAN2A1 LINC01848	.
703	chr5	111757938	111758169		5	111757938	111758169	0	0	promoter	STARD4-AS1 NREP	NREP
704	chr5	122180859	122181673		5	122180859	122181673	0	20684	intron	ZNF474 LOC100505841	.
705	chr5	123700848	123701110		5	123700848	123701110	-83800	155432	intergenic	CSNK1G3	.
706	chr5	124634495	124634805		5	124634495	124634805	2110	111834	intergenic	ZNF608	.
707	chr5	125485382	125485774		5	125485382	125485774	7487	-7486	intergenic	LINC02240	.
708	chr5	131634871	131635071		5	131634871	131635071	0	158	5' UTR	RAPGEF6 FNIP1	.
709	chr5	132293373	132294068		5	132293373	132294068	326	-325	promoter	PDLIM4 MIR6830 SLC22A4 P4HA2 MIR3936 MIR3936HG	SLC22A4
710	chr5	136020658	136020948		5	136020658	136020948	8040	-8039	intergenic	FBXL21P TGFBI LECT2 VTRNA2-1	.
711	chr5	136053941	136054161		5	136053941	136054161	0	24954	exon	SMAD5 SMAD5-AS1 TGFBI LECT2 VTRNA2-1	.
712	chr5	137264744	137264963		5	137264744	137264963	0	136548	intron	SPOCK1	.
713	chr5	143913166	143913853		5	143913166	143913853	-92451	101006	intergenic	HMHB1	.
714	chr5	149404110	149404784		5	149404110	149404784	0	0	promoter	MIR143 GRPEL2 CARMN IL17B MIR145 GRPEL2-AS1 AFAP1L1 PCYOX1L CSNK1A1	IL17B
715	chr5	150790404	150790697		5	150790404	150790697	0	12459	5' UTR	DCTN4 SMIM3 IRGM RBM22	.
716	chr5	151740580	151741119		5	151740580	151741119	1703	17512	intergenic	CLMAT3 SPARC ATOX1 G3BP1 GLRA1 LOC100652758	.
717	chr5	167634241	167634495		5	167634241	167634495	0	60583	intron	TENM2	.
718	chr5	172798589	172798958		5	172798589	172798958	-27395	-27394	intergenic	DUSP1 LOC101928093 ERGIC1	.
719	chr5	172868634	172869255		5	172868634	172869255	0	34384	intron	LOC100268168 ERGIC1 RPL26L1 DUSP1 MIR10523	.
720	chr6	2791031	2791921		6	2791031	2791921	-4080	-20655	intergenic	WRNIP1 MIR4645 LOC101927730 SERPINB9P1 SERPINB1 SERPINB9 MYLK4	.
721	chr6	2976670	2977256		6	2976670	2977256	-4878	-4877	intergenic	NQO2 SERPINB6 LINC01011	.
722	chr6	2988768	2988969		6	2988768	2988969	0	802	5' UTR	SERPINB6 NQO2 LINC01011	.
723	chr6	3803880	3804306		6	3803880	3804306	45067	-45066	intergenic	PXDC1 FAM50B	.
724	chr6	4355271	4355734		6	4355271	4355734	133064	-133063	intergenic	.	.
725	chr6	4582278	4582524		6	4582278	4582524	28041	-28040	intergenic	LINC02533 KU-MEL-3	.
726	chr6	4582842	4583389		6	4582842	4583389	27176	-27175	intergenic	LINC02533 KU-MEL-3	.
727	chr6	7697675	7698729		6	7697675	7698729	27370	-27369	intergenic	SNRNP48 BMP6	.
728	chr6	7758385	7759264		6	7758385	7759264	0	32287	intron	BMP6	.
729	chr6	16766017	16766695		6	16766017	16766695	0	-4527	5' UTR	ATXN1 ATXN1-AS1	.
730	chr6	16769173	16769944		6	16769173	16769944	-2291	-7683	intergenic	ATXN1 ATXN1-AS1	.
731	chr6	26195494	26195833		6	26195494	26195833	951	1453	intergenic	H1-3 H3C6 H2AC8 H2BC7 H2AC7 H4C5 H2BC5 H3C4 H2BC6 H1-4 H2BC8 H4C4	.
732	chr6	27792343	27792803		6	27792343	27792803	14676	15126	intergenic	H2AC14 H2AC15 H4C12 H1-5 H3C10 H2AC16 H4C11 LOC100131289 H3C11 LINC01012 H4C13 H2BC14 H2AC13 H2BC13 H2BC15	.
733	chr6	31399521	31400226		6	31399521	31400226	0	244	promoter	HCP5 MICA MICA-AS1 MICB-DT HCG26 MIR6891 LINC02571 HLA-B MICB LINC01149	MICA-AS1 MICA
734	chr6	32177175	32178564		6	32177175	32178564	0	0	promoter	AGPAT1 RNF5 AGER MIR6833	AGPAT1 RNF5 MIR6833
735	chr6	32968128	32968418		6	32968128	32968418	176	-175	promoter	LOC100294145 HLA-DPA1 HLA-DOA HLA-DMA HLA-DMB BRD2	BRD2
736	chr6	33322401	33322751		6	33322401	33322751	0	208	5' UTR	SMIM40 RGL2 PFDN6 ZBTB22 DAXX TAPBP	.
737	chr6	33418319	33418603		6	33418319	33418603	-213	-212	promoter	SMIM40 SYNGAP1 MIR5004 PHF1 ZBTB9 KIFC1 DAXX CUTA	SYNGAP1 CUTA
738	chr6	33425622	33425892		6	33425622	33425892	0	5558	exon	SMIM40 SYNGAP1 MIR5004 PHF1 ZBTB9 KIFC1 CUTA	.
739	chr6	34236877	34237077		6	34236877	34237077	0	5	promoter	HMGA1 MIR6835 SMIM29	HMGA1
740	chr6	34335265	34335690		6	34335265	34335690	0	56979	intron	SMIM29 RPS10 NUDT3 HMGA1 RPS10-NUDT3	.
741	chr6	43171322	43171593		6	43171322	43171593	0	54	promoter	TTBK1 CUL9 SRF PTK7 KLC4 DNPH1	SRF
742	chr6	44058263	44058626		6	44058263	44058626	0	16026	3' UTR	MRPL14 LOC101929705 TMEM63B C6orf223	.
743	chr6	52511559	52512622		6	52511559	52512622	0	64438	intron	TRAM2-AS1 EFHC1 TRAM2	.
744	chr6	53497083	53497663		6	53497083	53497663	0	47438	5' UTR	GCLC LOC101927136	.
745	chr6	56955366	56955861		6	56955366	56955861	0	260	promoter	DST-AS1 BEND6 DST KIAA1586	DST
746	chr6	75412822	75413506		6	75412822	75413506	0	-14900	5' UTR	FILIP1 LOC101928540 MIR4463	.
747	chr6	75524509	75525051		6	75524509	75525051	-30710	-30709	intergenic	FILIP1 LOC101928540 MIR4463 SENP6	.
748	chr6	80425461	80425796		6	80425461	80425796	-79192	318791	intergenic	BCKDHB	.
749	chr6	80454428	80454677		6	80454428	80454677	-108159	347758	intergenic	.	.
750	chr6	81891126	81891334		6	81891126	81891334	0	42146	3' UTR	LINC01526 LINC02542	.
751	chr6	81938755	81939057		6	81938755	81939057	0	-334	promoter	LINC02542	LINC02542
752	chr6	105609276	105609667		6	105609276	105609667	-206195	-206194	intergenic	.	.
753	chr6	109175163	109175438		6	109175163	109175438	0	9333	5' UTR	CCDC162P CEP57L1	.
754	chr6	112216943	112217720		6	112216943	112217720	0	-18875	intron	LAMA4 LAMA4-AS1	.
755	chr6	112222449	112222951		6	112222449	112222951	0	-13644	intron	LAMA4 LAMA4-AS1	.
756	chr6	113120462	113121933		6	113120462	113121933	306607	311514	intergenic	.	.
757	chr6	113352386	113352927		6	113352386	113352927	75613	80520	intergenic	LINC02518	.
758	chr6	113564994	113565809		6	113564994	113565809	57726	84266	intergenic	LINC02541	.
759	chr6	125812634	125813027		6	125812634	125813027	0	5831	5' UTR	HEY2 LINC02523 NCOA7-AS1 NCOA7	.
760	chr6	131949899	131950234		6	131949899	131950234	0	1138	exon	ENPP1 CCN2	.
761	chr6	134589831	134590339		6	134589831	134590339	-49827	-49826	intergenic	LINC01010 LOC101928304	.
762	chr6	134673316	134673689		6	134673316	134673689	-133312	-133311	intergenic	.	.
763	chr6	139375560	139376149		6	139375560	139376149	-913	-912	promoter	TXLNB CITED2 LINC01625	CITED2
764	chr6	139407918	139408355		6	139407918	139408355	-33271	-33270	intergenic	CITED2 LINC01625	.
765	chr6	139577839	139578409		6	139577839	139578409	-103244	-103243	intergenic	.	.
766	chr6	139598017	139598585		6	139598017	139598585	-123422	-123421	intergenic	.	.
767	chr6	140538157	140538482		6	140538157	140538482	145332	-145331	intergenic	.	.
768	chr6	146915205	146915467		6	146915205	146915467	0	-111381	3' UTR	STXBP5-AS1 ADGB	.
769	chr6	154410806	154411059		6	154410806	154411059	0	23014	exon	IPCEF1 CNKSR3	.
770	chr6	157323662	157323911		6	157323662	157323911	-144	-143	promoter	ZDHHC14 TMEM242	TMEM242
771	chr6	157761105	157761635		6	157761105	157761635	61611	-61610	intergenic	SNX9 ZDHHC14	.
772	chr6	158850685	158850885		6	158850685	158850885	0	6747	3' UTR	EZR-AS1 C6orf99 EZR OSTCP1 SYTL3	.
773	chr6	159594337	159595527		6	159594337	159595527	73542	97714	intergenic	SOD2	.
774	chr6	161029426	161029948		6	161029426	161029948	0	37658	5' UTR	MAP3K4	.
775	chr6	170554304	170554666		6	170554304	170554666	0	0	promoter	PDCD2 PSMB1 TBP	PSMB1 TBP
776	chr7	812936	813182		7	812936	813182	2375	-2374	intergenic	SUN1	.
777	chr7	12211293	12212093		7	12211293	12212093	0	0	promoter	TMEM106B	TMEM106B
778	chr7	17371921	17372295		7	17371921	17372295	2622	-2621	intergenic	LINC02888 AHR LINC02889	.
779	chr7	22990900	22991388		7	22990900	22991388	0	22742	5' UTR	FAM126A	.
780	chr7	25025202	25025632		7	25025202	25025632	-45025	-45024	intergenic	OSBPL3 CYCS	.
781	chr7	27165655	27165892		7	27165655	27165892	0	-118	promoter	HOXA10-HOXA9 HOXA11-AS HOXA9 HOXA3 HOXA11 HOXA6 HOXA10 HOXA-AS3 HOXA10-AS HOXA7 MIR196B	HOXA9
782	chr7	27172457	27172702		7	27172457	27172702	0	1618	3' UTR	HOXA10-HOXA9 HOXA11-AS HOXA9 HOXA13 HOXA3 HOXA11 HOXA10 HOXA-AS3 HOXA10-AS HOXA7 MIR196B	.
783	chr7	27174793	27175223		7	27174793	27175223	0	-473	promoter	HOXA10-HOXA9 HOXA11-AS HOXA9 HOXA13 HOXA3 HOXA11 HOXA10 HOXA-AS3 HOXA10-AS HOXA7 MIR196B	HOXA10
784	chr7	36115791	36116186		7	36115791	36116186	-15140	20482	intergenic	EEPD1 LOC101928618	.
785	chr7	41916884	41917528		7	41916884	41917528	43422	-213794	intergenic	GLI3	.
786	chr7	41984691	41985528		7	41984691	41985528	0	251681	intron	GLI3	.
787	chr7	46753117	46753447		7	46753117	46753447	-55996	-55995	intergenic	LOC730338	.
788	chr7	54810767	54811922		7	54810767	54811922	-5805	51455	intergenic	SEC61G-DT SEC61G	.
789	chr7	55065974	55066184		7	55065974	55066184	0	-43654	intron	EGFR	.
790	chr7	55086512	55086712		7	55086512	55086712	0	-23126	intron	EGFR-AS1 EGFR	.
791	chr7	59106937	59107144		7	59106937	59107144	-1633379	1656761	intergenic	.	.
792	chr7	78018507	78019226		7	78018507	78019226	0	178378	3' UTR	MAGI2 PHTF2	.
793	chr7	81285441	81285650		7	81285441	81285650	230097	276169	intergenic	.	.
794	chr7	91183239	91183447		7	91183239	91183447	0	-80985	3' UTR	CDK14 FZD1	.
795	chr7	99505031	99505381		7	99505031	99505381	0	42	promoter	ZKSCAN5 ZNF789 ZNF394	ZKSCAN5
796	chr7	101085049	101086132		7	101085049	101086132	0	0	promoter	AP1S1 SERPINE1 MUC12-AS1 TRIM56 VGF NAT16 MUC17 MIR4653 MUC12	TRIM56
797	chr7	101100283	101100584		7	101100283	101100584	-2317	14803	intergenic	AP1S1 SERPINE1 VGF TRIM56 NAT16 MUC12-AS1 MUC17 MIR4653 MOGAT3 MUC12	.
798	chr7	101126314	101127378		7	101126314	101127378	0	0	promoter	AP1S1 SERPINE1 VGF TRIM56 NAT16 ZNHIT1 MUC17 MIR4653 PLOD3 MOGAT3	SERPINE1
799	chr7	112206648	112206905		7	112206648	112206905	0	0	promoter	ZNF277 DOCK4	ZNF277 DOCK4
800	chr7	116227605	116228045		7	116227605	116228045	0	4653	5' UTR	TES LOC102724434	.
801	chr7	117132599	117133140		7	117132599	117133140	0	12452	5' UTR	ST7-AS2 ST7	.
802	chr7	121530689	121530948		7	121530689	121530948	-134322	-134321	intergenic	.	.
803	chr7	134432592	134433178		7	134432592	134433178	9172	25922	intergenic	AKR1B10 AKR1B1	.
804	chr7	134435107	134435738		7	134435107	134435738	6612	23362	intergenic	AKR1B10 AKR1B1	.
805	chr7	135746061	135746628		7	135746061	135746628	0	2185	intron	NUP205 FAM180A STMP1 SLC13A4	.
806	chr7	151736597	151736985		7	151736597	151736985	0	-283	promoter	LOC644090 PRKAG2	PRKAG2
807	chr7	155297854	155298474		7	155297854	155298474	0	0	promoter	LOC100286906 BLACE INSIG1	INSIG1
808	chr7	158830041	158830389		7	158830041	158830389	-533	-532	promoter	DYNC2I1 ESYT2	ESYT2
809	chr8	13265538	13265771		8	13265538	13265771	0	10750	5' UTR	DLC1	.
810	chr8	19127998	19128784		8	19127998	19128784	54892	-114295	intergenic	LOC100128993	.
811	chr8	19170763	19171302		8	19170763	19171302	12374	74220	intergenic	LOC100128993	.
812	chr8	23345428	23345856		8	23345428	23345856	0	9221	5' UTR	ENTPD4 CHMP7 LOC100507156 LOXL2 R3HCC1	.
813	chr8	30689252	30689500		8	30689252	30689500	0	-31016	exon	GTF2E2 UBXN8 SMIM18 PPP2CB GSR	.
814	chr8	32334669	32334887		8	32334669	32334887	0	-105858	intron	NRG1	.
815	chr8	37153480	37153680		8	37153480	37153680	-217356	340233	intergenic	.	.
816	chr8	38527541	38528420		8	38527541	38528420	0	242	3' UTR	RNF5P1 FGFR1 C8orf86	.
817	chr8	38937290	38938109		8	38937290	38938109	0	35945	intron	PLEKHA2 ADAM9 SNORD38D TM2D2 HTRA4 TACC1	.
818	chr8	41792247	41792765		8	41792247	41792765	0	4857	intron	ANK1	.
819	chr8	43237794	43238182		8	43237794	43238182	-34941	-54259	intergenic	POTEA HGSNAT	.
820	chr8	43239669	43240222		8	43239669	43240222	-36816	-52219	intergenic	POTEA HGSNAT	.
821	chr8	47524682	47525432		8	47524682	47525432	0	263745	5' UTR	SPIDR	.
822	chr8	48514330	48515176		8	48514330	48515176	36391	-36390	intergenic	LOC101929268	.
823	chr8	68924705	68925078		8	68924705	68925078	0	179112	3' UTR	LINC01592	.
824	chr8	69071237	69071515		8	69071237	69071515	0	32675	3' UTR	LINC01592	.
825	chr8	69356947	69357654		8	69356947	69357654	67217	90590	intergenic	LINC01603	.
826	chr8	69396931	69397721		8	69396931	69397721	27150	50523	intergenic	SULF1 LINC01603	.
827	chr8	76430974	76431198		8	76430974	76431198	0	24321	5' UTR	LINC01111	.
828	chr8	90972753	90973317		8	90972753	90973317	0	11760	intron	NECAB1 OTUD6B OTUD6B-AS1 C8orf88 PIP4P2	.
829	chr8	92965723	92965992		8	92965723	92965992	0	-134	promoter	MIR8084 TRIQK	TRIQK
830	chr8	94242314	94242817		8	94242314	94242817	6440	19502	intergenic	CDH17 GEM	.
831	chr8	96099327	96099745		8	96099327	96099745	42588	61061	intergenic	GDF6	.
832	chr8	97293454	97294248		8	97293454	97294248	0	-15526	3' UTR	TSPYL5 LOC101927066 SNORD3H	.
833	chr8	98944064	98945449		8	98944064	98945449	0	0	promoter	OSR2 STK3 VPS13B	OSR2 STK3
834	chr8	98945558	98946095		8	98945558	98946095	0	1117	5' UTR	OSR2 STK3 VPS13B	.
835	chr8	98946338	98946911		8	98946338	98946911	0	1897	5' UTR	OSR2 STK3 VPS13B	.
836	chr8	100720157	100721335		8	100720157	100721335	0	753	intron	SNX31 PABPC1 MIR7705	.
837	chr8	100722084	100722669		8	100722084	100722669	0	0	promoter	SNX31 PABPC1 MIR7705	PABPC1
838	chr8	102807491	102807964		8	102807491	102807964	0	670	5' UTR	MAILR GASAL1 AZIN1	.
839	chr8	107497976	107498219		8	107497976	107498219	-59	-58	promoter	ANGPT1	ANGPT1
840	chr8	107499500	107499826		8	107499500	107499826	-1583	-1582	promoter	ANGPT1	ANGPT1
841	chr8	116686239	116686592		8	116686239	116686592	0	34140	intron	EIF3H UTP23 LOC105375713	.
842	chr8	116687939	116688184		8	116687939	116688184	0	35840	intron	EIF3H UTP23 LOC105375713	.
843	chr8	117910277	117910495		8	117910277	117910495	0	10418	intron	SNORD168 EXT1	.
844	chr8	121641393	121642388		8	121641393	121642388	0	0	promoter	HAS2-AS1 HAS2	HAS2
845	chr8	125655740	125656115		8	125655740	125656115	-217336	223532	intergenic	.	.
846	chr8	127899045	127899287		8	127899045	127899287	0	49436	5' UTR	MIR1205 TMEM75 PVT1	.
847	chr8	128684946	128685318		8	128684946	128685318	-120268	-120267	intergenic	.	.
848	chr8	130263538	130264553		8	130263538	130264553	0	31980	intron	ASAP1 ASAP1-IT1	.
849	chr8	135456894	135457147		8	135456894	135457147	309	-308	promoter	KHDRBS3	KHDRBS3
850	chr8	137105394	137106218		8	137105394	137106218	-207794	307370	intergenic	.	.
851	chr8	144767653	144768545		8	144767653	144768545	3679	-12122	intergenic	ZNF251 RPL8 ZNF34 ZNF517 MIR6850	.
852	chr9	4225588	4225911		9	4225588	4225911	0	-73405	intron	GLIS3	.
853	chr9	4297260	4297705		9	4297260	4297705	0	2363	5' UTR	GLIS3	.
854	chr9	16023229	16023899		9	16023229	16023899	-49191	252414	intergenic	CCDC171	.
855	chr9	16705370	16705672		9	16705370	16705672	0	-21141	intron	BNC2 BNC2-AS1	.
856	chr9	35489476	35490375		9	35489476	35490375	0	0	promoter	FAM166B RUSC2 UNC13B ATP8B5P	RUSC2
857	chr9	70411268	70412026		9	70411268	70412026	0	2631	intron	SMC5 KLF9	.
858	chr9	80874134	80874444		9	80874134	80874444	709239	815091	intergenic	.	.
859	chr9	86406113	86406435		9	86406113	86406435	-51704	-51703	intergenic	TUT7	.
860	chr9	92245356	92245986		9	92245356	92245986	0	47711	3' UTR	IARS1	.
861	chr9	99019553	99019961		9	99019553	99019961	0	75647	intron	TGFBR1 COL15A1	.
862	chr9	99222074	99222478		9	99222074	99222478	0	0	promoter	TGFBR1 ALG2 SEC61B	ALG2 SEC61B
863	chr9	99820274	99820488		9	99820274	99820488	-386	-385	promoter	STX17-AS1 NR4A3 LOC101928438 STX17	NR4A3 LOC101928438
864	chr9	105070990	105071554		9	105070990	105071554	-142836	-142835	intergenic	.	.
865	chr9	107707215	107708344		9	107707215	107708344	-217447	-217446	intergenic	.	.
866	chr9	107738206	107738876		9	107738206	107738876	-248438	-248437	intergenic	.	.
867	chr9	111482553	111482857		9	111482553	111482857	0	705	5' UTR	ECPAS ZNF483 PTGR1	.
868	chr9	115944833	115945081		9	115944833	115945081	-19627	-19626	intergenic	LINC00474	.
869	chr9	122931322	122931901		9	122931322	122931901	0	0	promoter	RABGAP1 SNORD90 RC3H2 ZBTB6 ZBTB26	ZBTB26
870	chr9	124695973	124696249		9	124695973	124696249	0	2264	5' UTR	MIR181A2 MIR181B2 OLFML2A NR6A1 MIR181A2HG	.
871	chr9	128881904	128883533		9	128881904	128883533	0	0	promoter	KYAT1 LRRC8A	KYAT1 LRRC8A
872	chr9	129488921	129489516		9	129488921	129489516	0	262	5' UTR	LINC00963	.
873	chr9	130834492	130835180		9	130834492	130835180	0	-73	promoter	QRFP ABL1 FIBCD1	ABL1
874	chr9	130846054	130846638		9	130846054	130846638	0	10801	intron	QRFP ABL1 FIBCD1	.
875	chrM	161	16637		M	161	16637	0	0	promoter	MIR12136	MIR12136
876	chrX	45710250	45710453		X	45710250	45710453	20635	-20634	intergenic	MFFP3 MIR221 MIR222	.
877	chrX	115727952	115728481		X	115727952	115728481	-77094	-112482	intergenic	PLS3	.
878	chrX	115729315	115729652		X	115729315	115729652	-78457	-111311	intergenic	PLS3	.
879	chrX	115731798	115732050		X	115731798	115732050	-80940	-108913	intergenic	PLS3	.
880	chrX	115867151	115867554		X	115867151	115867554	0	26188	5' UTR	DANT1 DANT2	.
881	chrX	115879109	115879487		X	115879109	115879487	0	38146	5' UTR	DANT1 DANT2	.
882	chrX	115885273	115885892		X	115885273	115885892	0	44310	5' UTR	DANT1 DANT2	.
883	chrX	115887482	115887683		X	115887482	115887683	0	46519	5' UTR	DANT1 DANT2	.
884	chrX	151870684	151871093		X	151870684	151871093	33338	39990	intergenic	MIR224 MIR452 MAGEA4 GABRE MAGEA4-AS1	.
885	chrX	156030479	156030768		X	156030479	156030768	-2297	-2296	intergenic	WASIR1 IL9R DDX11L16 VAMP7	.

## Sheet: pLenti125
					chrom	start	end	distance	tssDistance	relativeLocation	geneOverlap	promoterOverlap
1	chr1	34611	34936		1	34611	34936	0	1145	3' UTR	MIR1302-9 FAM138A FAM138F MIR6859-2 LOC729737 MIR1302-10 OR4F5 MIR6859-3 FAM138C MIR6859-1 DDX11L1 MIR1302-2 MIR1302-11 MIR6859-4 WASH7P	.
2	chr1	629222	630090		1	629222	630090	-214	-213	promoter	OR4F16 MIR12136 LOC101928626 OR4F29 OR4F3 LOC100288069	LOC101928626
3	chr1	630849	631463		1	630849	631463	1152	1222	promoter	OR4F16 MIR12136 LOC101928626 OR4F29 OR4F3 LOC100288069	LOC101928626
4	chr1	631989	632958		1	631989	632958	0	0	promoter	OR4F16 MIR12136 LOC101928626 OR4F29 OR4F3 LOC100288069	MIR12136
5	chr1	633258	635004		1	633258	635004	-574	-573	promoter	OR4F16 MIR12136 LOC101928626 OR4F29 OR4F3 LOC100288069	MIR12136
6	chr1	817520	817789		1	817520	817789	0	150	5' UTR	LINC01128 FAM87B LINC02593 LINC00115 FAM41C LOC100288069	.
7	chr1	827110	827480		1	827110	827480	0	42	promoter	FAM87B LINC01128 LINC02593 LINC00115 FAM41C LOC107985728 LOC100288069 SAMD11	LINC01128
8	chr1	1231507	1231768		1	1231507	1231768	0	233	promoter	TNFRSF18 TNFRSF4 UBE2J2 B3GALT6 SDF4 TTLL10 C1QTNF12	B3GALT6
9	chr1	1265106	1265311		1	1265106	1265311	0	8543	5' UTR	SNORD167 SCNN1D UBE2J2 PUSL1 B3GALT6 MIR6726 SDF4 ACAP3 C1QTNF12	.
10	chr1	1308127	1308327		1	1308127	1308327	-198	-197	promoter	INTS11 SNORD167 SCNN1D PUSL1 MIR6726 CPTP MIR6727 ACAP3	PUSL1 ACAP3
11	chr1	1358729	1359090		1	1358729	1359090	0	0	promoter	CCNL2 AURKAIP1 MXRA8 DVL1 TAS1R3 MIR6808	MXRA8
12	chr1	1858934	1859165		1	1858934	1859165	0	31922	5' UTR	TMEM52 CFAP74 NADK LOC105378949 CALML6 GNB1	.
13	chr1	2132815	2133514		1	2132815	2133514	0	28100	5' UTR	PRKCZ FAAP20 PRKCZ-AS1	.
14	chr1	6601330	6601533		1	6601330	6601533	0	1336	intron	PLEKHG5 PHF13 ZBTB48 DNAJC11 TAS1R1 THAP3 KLHL21 NOL9	.
15	chr1	6603010	6603212		1	6603010	6603212	-142	-141	promoter	PLEKHG5 PHF13 ZBTB48 DNAJC11 TAS1R1 THAP3 KLHL21 NOL9	KLHL21
16	chr1	6613701	6613967		1	6613701	6613967	0	0	promoter	PLEKHG5 PHF13 DNAJC11 ZBTB48 TAS1R1 THAP3 KLHL21 NOL9	PHF13
17	chr1	6624922	6625281		1	6624922	6625281	0	0	promoter	LINC01672 PHF13 ZBTB48 TAS1R1 THAP3 DNAJC11 NOL9 KLHL21	THAP3
18	chr1	6860326	6860526		1	6860326	6860526	0	74873	5' UTR	CAMTA1-DT CAMTA1	.
19	chr1	8005190	8005437		1	8005190	8005437	6290	20872	intergenic	PARK7 TNFRSF9 ERRFI1	.
20	chr1	8061489	8061733		1	8061489	8061733	-35181	-35180	intergenic	PARK7 ERRFI1	.
21	chr1	8089718	8090788		1	8089718	8090788	-63410	-63409	intergenic	ERRFI1	.
22	chr1	8097697	8097917		1	8097697	8097917	-71389	-71388	intergenic	ERRFI1	.
23	chr1	8117119	8117588		1	8117119	8117588	-90811	-90810	intergenic	LINC01714 ERRFI1	.
24	chr1	8133782	8134398		1	8133782	8134398	74274	-74273	intergenic	LINC01714	.
25	chr1	8137659	8138229		1	8137659	8138229	70443	-70442	intergenic	LINC01714	.
26	chr1	8259189	8259447		1	8259189	8259447	-43982	50518	intergenic	LINC01714 RERE SLC45A1	.
27	chr1	8343136	8343426		1	8343136	8343426	0	25023	intron	RERE RERE-AS1 SLC45A1	.
28	chr1	8343646	8343903		1	8343646	8343903	0	25533	exon	RERE RERE-AS1 SLC45A1	.
29	chr1	8396504	8396892		1	8396504	8396892	0	26940	5' UTR	RERE-AS1 SLC45A1 SNORD128 RERE	.
30	chr1	8397139	8397483		1	8397139	8397483	0	26349	5' UTR	RERE-AS1 SLC45A1 SNORD128 RERE	.
31	chr1	8626214	8626458		1	8626214	8626458	0	-131301	intron	RERE	.
32	chr1	8660691	8660942		1	8660691	8660942	0	156698	5' UTR	RERE	.
33	chr1	8661996	8662209		1	8661996	8662209	0	155431	5' UTR	RERE	.
34	chr1	8878078	8878529		1	8878078	8878529	0	157	promoter	ENO1 MIR6728 ENO1-AS1 RERE CA6	ENO1-AS1
35	chr1	9196532	9196834		1	9196532	9196834	-4448	-14194	intergenic	H6PD SPSB1 GPR157 MIR34AHG MIR34A LNCTAM34A	.
36	chr1	9315925	9316256		1	9315925	9316256	0	23032	5' UTR	SPSB1 H6PD	.
37	chr1	9438732	9439342		1	9438732	9439342	-9737	-9736	intergenic	LINC02606 SPSB1	.
38	chr1	9910616	9910845		1	9910616	9910845	-348	-347	promoter	CTNNBIP1 NMNAT1 TMEM274P CLSTN1 RBP7 LZIC MIR5697	CTNNBIP1
39	chr1	10123118	10123325		1	10123118	10123325	0	-87244	intron	UBE4B KIF1B	.
40	chr1	10377384	10377747		1	10377384	10377747	0	-21316	3' UTR	CENPS-CORT PGD CENPS KIF1B	.
41	chr1	10380877	10381294		1	10380877	10381294	0	-17769	3' UTR	PGD CENPS-CORT CENPS CORT KIF1B	.
42	chr1	10398372	10398594		1	10398372	10398594	470	-469	promoter	PGD CENPS-CORT CENPS CORT DFFA KIF1B	PGD
43	chr1	10399048	10399302		1	10399048	10399302	0	0	promoter	PGD CENPS-CORT CENPS CORT DFFA KIF1B	PGD
44	chr1	10399475	10400162		1	10399475	10400162	0	412	5' UTR	PGD CENPS-CORT CENPS CORT DFFA KIF1B	.
45	chr1	10402785	10403159		1	10402785	10403159	0	3722	exon	PGD CENPS-CORT CENPS CORT DFFA KIF1B	.
46	chr1	10511414	10511634		1	10511414	10511634	0	36465	intron	PGD CENPS-CORT CENPS CORT DFFA PEX14	.
47	chr1	10975765	10976016		1	10975765	10976016	0	6021	intron	MASP2 TARDBP SRM C1orf127 EXOSC10	.
48	chr1	11262706	11263014		1	11262706	11263014	-156	-155	promoter	ANGPTL7 UBIAD1 MTOR	MTOR
49	chr1	11908618	11908835		1	11908618	11908835	-347	465	intergenic	MFN2 KIAA2013 CLCN6 PLOD1 RNU5E-1 NPPB NPPA NPPA-AS1	.
50	chr1	11909474	11909721		1	11909474	11909721	-1203	1321	intergenic	MFN2 KIAA2013 CLCN6 PLOD1 RNU5E-1 NPPB NPPA NPPA-AS1	.
51	chr1	12153575	12153851		1	12153575	12153851	-9369	-13091	intergenic	MIR7846 TNFRSF8 VPS13D MIR4632 TNFRSF1B	.
52	chr1	12478349	12478705		1	12478349	12478705	0	-28540	intron	SNORA59A VPS13D DHRS3 SNORA59B	.
53	chr1	12616146	12616429		1	12616146	12616429	0	360	5' UTR	AADACL3 DHRS3 AADACL4 MIR6730	.
54	chr1	14942958	14943370		1	14942958	14943370	0	-2548	5' UTR	KAZN	.
55	chr1	14970400	14970622		1	14970400	14970622	0	24482	intron	KAZN	.
56	chr1	14996363	14996656		1	14996363	14996656	0	50445	intron	KAZN	.
57	chr1	15027788	15027988		1	15027788	15027988	0	81870	intron	TMEM51-AS1 KAZN	.
58	chr1	15159134	15159348		1	15159134	15159348	0	5388	5' UTR	TMEM51 FHAD1 C1orf195 KAZN TMEM51-AS1	.
59	chr1	15167980	15168574		1	15167980	15168574	0	3050	5' UTR	TMEM51 FHAD1 C1orf195 KAZN TMEM51-AS1	.
60	chr1	15179098	15179505		1	15179098	15179505	0	-7474	5' UTR	TMEM51 FHAD1 C1orf195 KAZN TMEM51-AS1	.
61	chr1	15603240	15603461		1	15603240	15603461	13997	-13996	intergenic	DDI2 PLEKHM2 AGMAT SCARNA21B DNAJC16 CASP9 RSC1A1	.
62	chr1	15799645	15800003		1	15799645	15800003	7159	7696	intergenic	TMEM82 PLEKHM2 FLJ37453 SLC25A34-AS1 SPEN SLC25A34 FBLIM1 UQCRHL	.
63	chr1	15800924	15801514		1	15800924	15801514	5648	6185	intergenic	TMEM82 PLEKHM2 FLJ37453 SLC25A34-AS1 SPEN SLC25A34 FBLIM1 UQCRHL	.
64	chr1	15834487	15834847		1	15834487	15834847	0	-12859	3' UTR	TMEM82 PLEKHM2 FLJ37453 SLC25A34-AS1 SPEN SLC25A34 FBLIM1 UQCRHL	.
65	chr1	15835450	15835712		1	15835450	15835712	0	-11994	3' UTR	TMEM82 FLJ37453 SLC25A34-AS1 SPEN SLC25A34 FBLIM1 UQCRHL	.
66	chr1	16145558	16145996		1	16145558	16145996	0	10073	intron	CPLANE2 FAM131C ARHGEF19 EPHA2 CLCNKB	.
67	chr1	16612558	16613059		1	16612558	16613059	0	505	5' UTR	RNU1-2 MST1P2 NBPF1 CROCCP2 LINC01783 RNU1-1 RNU1-4 ESPNP MIR3675 RNVU1-18 RNU1-3	.
68	chr1	16903333	16903625		1	16903333	16903625	-7191	7354	intergenic	RNU1-2 LOC105376805 RNU1-1 LOC112267871 RNU1-4 CROCC MFAP2 MIR3675 RNVU1-18 RNU1-3	.
69	chr1	17128579	17128956		1	17128579	17128956	-9129	-9128	intergenic	PADI2 LINC02783 PADI1 SDHB	.
70	chr1	17168066	17168500		1	17168066	17168500	21289	-21288	intergenic	PADI2 LINC02783 PADI1 PADI3	.
71	chr1	17168806	17169064		1	17168806	17169064	20725	-20724	intergenic	PADI2 LINC02783 PADI1 PADI3	.
72	chr1	17233258	17233774		1	17233258	17233774	0	-15323	intron	PADI4 MIR3972 PADI1 LINC02783 PADI3	.
73	chr1	17765762	17766467		1	17765762	17766467	0	10430	5' UTR	ACTL8 ARHGEF10L	.
74	chr1	17768495	17769037		1	17768495	17769037	0	13163	5' UTR	ACTL8 ARHGEF10L	.
75	chr1	19397659	19398009		1	19397659	19398009	0	85334	intron	CAPZB AKR7A2 SLC66A1	.
76	chr1	19398193	19398800		1	19398193	19398800	0	85495	intron	CAPZB AKR7A2 SLC66A1	.
77	chr1	19449088	19449519		1	19449088	19449519	0	34776	5' UTR	CAPZB	.
78	chr1	20601447	20601647		1	20601447	20601647	0	12351	intron	MIR6084 DDOST PINK1 PINK1-AS KIF17 CDA MUL1 FAM43B	.
79	chr1	20604420	20604620		1	20604420	20604620	0	15324	intron	MIR6084 DDOST PINK1 PINK1-AS KIF17 CDA MUL1 FAM43B	.
80	chr1	20786834	20787069		1	20786834	20787069	0	-162	promoter	HP1BP3	HP1BP3
81	chr1	21090816	21091513		1	21090816	21091513	0	19870	5' UTR	EIF4G3	.
82	chr1	21439826	21440307		1	21439826	21440307	0	0	promoter	ALPL NBPF3	NBPF3
83	chr1	21919701	21919913		1	21919701	21919913	0	17397	intron	HSPG2 CELA3A LDLRAD2 CELA3B	.
84	chr1	23100190	23100933		1	23100190	23100933	0	55886	5' UTR	TEX46 LUZP1 HTR1D KDM1A MIR3115	.
85	chr1	23197134	23197400		1	23197134	23197400	0	20102	5' UTR	LINC01355 LUZP1 HTR1D	.
86	chr1	23283445	23283663		1	23283445	23283663	0	1855	3' UTR	ZNF436-AS1 ZNF436 HTR1D LINC01355 HNRNPR TCEA3	.
87	chr1	23344574	23344774		1	23344574	23344774	-291	-290	promoter	ZNF436-AS1 ZNF436 ASAP3 LINC01355 HNRNPR TCEA3	HNRNPR
88	chr1	23369021	23369345		1	23369021	23369345	0	0	promoter	ZNF436-AS1 ZNF436 ASAP3 HNRNPR TCEA3	ZNF436-AS1 ZNF436
89	chr1	23555442	23555692		1	23555442	23555692	2234	3809	intergenic	ID3 E2F2 LOC101928163 ASAP3 MDS2	.
90	chr1	23743538	23744041		1	23743538	23744041	0	173	exon	HMGCL RPL11 LYPLA2 ELOA GALE PITHD1 ELOA-AS1	.
91	chr1	23756712	23757031		1	23756712	23757031	0	13347	exon	HMGCL RPL11 FUCA1 LYPLA2 ELOA GALE PITHD1 ELOA-AS1	.
92	chr1	24150073	24150274		1	24150073	24150274	3898	-6933	intergenic	MYOM3 LINC02800 IFNLR1 IL22RA1	.
93	chr1	24384445	24384783		1	24384445	24384783	0	-28703	5' UTR	STPG1 NIPAL3 GRHL3	.
94	chr1	24417280	24417546		1	24417280	24417546	0	1256	5' UTR	NIPAL3	.
95	chr1	24642421	24642833		1	24642421	24642833	469	-468	promoter	SRRM1	SRRM1
96	chr1	25239725	25239956		1	25239725	25239956	2281	7498	intergenic	RSRP1	.
97	chr1	25266520	25266750		1	25266520	25266750	0	1175	5' UTR	RSRP1 RHD	.
98	chr1	25694562	25694767		1	25694562	25694767	0	-1387	promoter	MAN1C1	MAN1C1
99	chr1	25695156	25695553		1	25695156	25695553	0	-601	promoter	MAN1C1	MAN1C1
100	chr1	25819725	25820189		1	25819725	25820189	0	0	promoter	AUNIP MAN1C1 MTFR1L LOC646471 SELENON	MTFR1L
101	chr1	25892476	25892865		1	25892476	25892865	0	13288	intron	AUNIP PAFAH2 PAQR7 STMN1 MTFR1L LOC646471 MIR3917 SELENON	.
102	chr1	26302784	26303095		1	26302784	26303095	0	3609	5' UTR	CATSPER4 ZNF683 UBXN11 CRYBG2 CD52 CEP85 SH3BGRL3 ZPLD2P	.
103	chr1	26620196	26620568		1	26620196	26620568	-45172	65655	intergenic	ARID1A LOC101928728 RPS6KA1 MIR1976	.
104	chr1	26692420	26693056		1	26692420	26693056	0	1075	3' UTR	ARID1A PIGV LOC101928728	.
105	chr1	26771828	26772564		1	26771828	26772564	0	-14489	exon	ARID1A PIGV ZDHHC18	.
106	chr1	26849202	26849655		1	26849202	26849655	0	-13493	intron	ZDHHC18 GPATCH3 PIGV SFN GPN2	.
107	chr1	27112236	27112486		1	27112236	27112486	0	42639	3' UTR	TENT5B SLC9A1	.
108	chr1	27118848	27119048		1	27118848	27119048	0	36077	3' UTR	SLC9A1	.
109	chr1	27234546	27234767		1	27234546	27234767	0	0	promoter	WDTC1 SLC9A1 TMEM222 ACTG1P20	WDTC1
110	chr1	27322263	27322506		1	27322263	27322506	0	19	promoter	SYTL1 TMEM222 CD164L2 ACTG1P20 FCN3 MAP3K6 WDTC1	ACTG1P20
111	chr1	27872576	27872782		1	27872576	27872782	0	33	exon	STX12 SCARNA1 RPA2 THEMIS2 PPP1R8	.
112	chr1	27959614	27959814		1	27959614	27959814	159	-158	promoter	XKR8 SMPDL3B RPA2 THEMIS2 EYA3	XKR8
113	chr1	28066001	28066349		1	28066001	28066349	0	22261	5' UTR	PTAFR XKR8 EYA3	.
114	chr1	28235496	28235720		1	28235496	28235720	371	-370	promoter	PTAFR SESN2 ATP5IF1 DNAJC8 MED18	ATP5IF1
115	chr1	29146093	29146430		1	29146093	29146430	1315	-22190	intergenic	MECR TMEM200B EPB41 SRSF4	.
116	chr1	29147241	29147520		1	29147241	29147520	225	-23338	intergenic	MECR TMEM200B EPB41 SRSF4	.
117	chr1	29197122	29197334		1	29197122	29197334	0	-15222	3' UTR	MECR SRSF4 PTPRU	.
118	chr1	31397252	31397452		1	31397252	31397452	12325	-12324	intergenic	FABP3 SERINC2 ZCCHC17	.
119	chr1	31690042	31690416		1	31690042	31690416	0	13601	exon	MIR4254 HCRTR1 ADGRB2 PEF1 COL16A1	.
120	chr1	31701009	31701503		1	31701009	31701503	0	2514	intron	MIR4254 HCRTR1 ADGRB2 PEF1 COL16A1 SPOCD1	.
121	chr1	31788757	31788996		1	31788757	31788996	1426	-24417	intergenic	MIR4254 COL16A1 ADGRB2 SPOCD1	.
122	chr1	31798335	31798725		1	31798335	31798725	0	17326	exon	MIR4254 COL16A1 ADGRB2 SPOCD1	.
123	chr1	31934886	31935145		1	31934886	31935145	0	2673	5' UTR	KHDRBS1 PTP4A2	.
124	chr1	31936956	31937620		1	31936956	31937620	0	198	5' UTR	KHDRBS1 PTP4A2	.
125	chr1	32032156	32032393		1	32032156	32032393	0	18289	5' UTR	KPNA6 TMEM39B MIR5585 PTP4A2 KHDRBS1	.
126	chr1	32133658	32133858		1	32133658	32133858	0	25603	intron	KPNA6 TMEM39B MIR5585 IQCC KHDRBS1 CCDC28B TXLNA	.
127	chr1	32151145	32151353		1	32151145	32151353	0	-28321	intron	KPNA6 TMEM234 TMEM39B IQCC DCDC2B CCDC28B TXLNA	.
128	chr1	32394599	32395034		1	32394599	32395034	-159	-158	promoter	HDAC1 MARCKSL1 BSDC1 FAM229A TSSK3 ZBTB8B	BSDC1
129	chr1	32651198	32651499		1	32651198	32651499	0	0	promoter	RBBP4 ZBTB8OS	RBBP4 ZBTB8OS
130	chr1	32789289	32789685		1	32789289	32789685	0	23663	intron	HPCA SYNC FNDC5 S100PBP YARS1 KIAA1522	.
131	chr1	32817529	32817774		1	32817529	32817774	0	0	promoter	TMEM54 HPCA FNDC5 S100PBP YARS1 KIAA1522	S100PBP
132	chr1	32989497	32989725		1	32989497	32989725	18215	-24688	intergenic	AK2 TMEM54 RNF19B	.
133	chr1	35079483	35079769		1	35079483	35079769	0	99	5' UTR	ZMYM6 TMEM35B SFPQ ZMYM1	.
134	chr1	35641718	35641961		1	35641718	35641961	-193	-192	promoter	C1orf216 NCDN CLSPN PSMB2 KIAA0319L TFAP2E	PSMB2
135	chr1	36149764	36150026		1	36149764	36150026	0	-250	promoter	TRAPPC3 ADPRS TEKT2 COL8A2 THRAP3 MAP7D1	TRAPPC3
136	chr1	36150419	36150637		1	36150419	36150637	0	-905	promoter	TRAPPC3 ADPRS TEKT2 COL8A2 THRAP3 MAP7D1	TRAPPC3
137	chr1	36167209	36167423		1	36167209	36167423	0	11050	intron	MAP7D1 THRAP3 COL8A2 TRAPPC3	.
138	chr1	36188472	36188720		1	36188472	36188720	-7624	32313	intergenic	MAP7D1 THRAP3 COL8A2 TRAPPC3	.
139	chr1	36223556	36223756		1	36223556	36223756	687	-686	promoter	SH3D21 MAP7D1 THRAP3 TRAPPC3	THRAP3
140	chr1	36224429	36224733		1	36224429	36224733	0	0	promoter	SH3D21 MAP7D1 THRAP3 TRAPPC3	THRAP3
141	chr1	36321437	36321701		1	36321437	36321701	-91	1944	intergenic	EVA1B LSM10 SH3D21 OSCP1 THRAP3 SNORA63C STK40	.
142	chr1	37575383	37575713		1	37575383	37575713	0	18444	exon	SNIP1 RSPO1 GNL2 DNALI1 MEAF6	.
143	chr1	37689929	37690441		1	37689929	37690441	0	88	5' UTR	C1orf109	.
144	chr1	37859777	37860722		1	37859777	37860722	0	-185	promoter	MTF1 INPP5B	MTF1
145	chr1	38859056	38859324		1	38859056	38859324	0	448	intron	MYCBP LOC105378663 GJA9-MYCBP GJA9 RRAGC RHBDL2	.
146	chr1	38990634	38991095		1	38990634	38991095	149	-148	promoter	AKIRIN1 NDUFS5 MACF1 RHBDL2	AKIRIN1
147	chr1	39130523	39130789		1	39130523	39130789	0	46357	intron	NDUFS5 MACF1	.
148	chr1	39178871	39179282		1	39178871	39179282	0	94705	intron	MACF1	.
149	chr1	39255530	39255730		1	39255530	39255730	0	-153342	intron	MACF1	.
150	chr1	39391875	39392077		1	39391875	39392077	0	-16995	intron	KIAA0754 MACF1 BMP8A	.
151	chr1	39392337	39392537		1	39392337	39392537	0	-16535	intron	KIAA0754 MACF1 BMP8A	.
152	chr1	39409692	39409932		1	39409692	39409932	0	620	5' UTR	KIAA0754 MACF1 BMP8A	.
153	chr1	39799900	39800438		1	39799900	39800438	-9731	10925	intergenic	PPIE BMP8B TRIT1 OXCT2 LOC101929536	.
154	chr1	39934499	39934792		1	39934499	39934792	20320	-20319	intergenic	MYCL TRIT1 MFSD2A	.
155	chr1	40040121	40040488		1	40040121	40040488	0	0	promoter	PPT1 CAP1	CAP1
156	chr1	43473049	43473307		1	43473049	43473307	-18803	-19060	intergenic	SZT2-AS1 PTPRF HYI MIR6735 SZT2 MED8	.
157	chr1	44039156	44039658		1	44039156	44039658	-7695	-7694	intergenic	SLC6A9 CCDC24	.
158	chr1	44048502	44048725		1	44048502	44048725	-17041	-17040	intergenic	SLC6A9 CCDC24	.
159	chr1	44739446	44739905		1	44739446	44739905	0	0	promoter	SNORD38B RPS8 RNU5F-1 PLK3 ARMH1 KIF2C SNORD160 SNORD38A SNORD55 BEST4 RNU5D-1 SNORD46	KIF2C
160	chr1	44799937	44800188		1	44799937	44800188	189	-188	promoter	SNORD38B BEST4 RPS8 PLK3 BTBD19 KIF2C SNORD38A SNORD46 SNORD55 PTCH2 TCTEX1D4	PLK3
161	chr1	44807930	44808178		1	44807930	44808178	304	-303	promoter	TCTEX1D4 SNORD38B RPS8 PLK3 BTBD19 KIF2C SNORD38A SNORD46 SNORD55 BEST4 PTCH2	BTBD19 TCTEX1D4
162	chr1	44819327	44819781		1	44819327	44819781	63	10846	intergenic	SNORD38B BEST4 RPS8 PLK3 BTBD19 EIF2B3 SNORD38A SNORD46 PTCH2 TCTEX1D4	.
163	chr1	44926310	44926567		1	44926310	44926567	0	60028	intron	ZSWIM5 UROD EIF2B3 PTCH2 HECTD3	.
164	chr1	45340240	45340739		1	45340240	45340739	0	0	promoter	MUTYH TOE1	MUTYH
165	chr1	45522146	45522487		1	45522146	45522487	0	-208	promoter	PRDX1 MMACHC CCDC163	PRDX1
166	chr1	45583587	45583798		1	45583587	45583798	190	-189	promoter	RPS15AP10 CCDC17 NASP AKR1A1 PRDX1 GPBP1L1	NASP
167	chr1	45584044	45584265		1	45584044	45584265	0	4	5' UTR	RPS15AP10 CCDC17 NASP AKR1A1 PRDX1 GPBP1L1	.
168	chr1	45929400	45929613		1	45929400	45929613	0	65053	5' UTR	MAST2	.
169	chr1	50959635	50960607		1	50959635	50960607	0	0	promoter	MIR6500 FAF1 CDKN2C MIR4421	FAF1
170	chr1	50968288	50968641		1	50968288	50968641	54	-53	promoter	MIR6500 FAF1 CDKN2C MIR4421	CDKN2C
171	chr1	51558500	51559097		1	51558500	51559097	2769	24634	intergenic	EPS15 CALR4P OSBPL9	.
172	chr1	51661303	51661605		1	51661303	51661605	0	44212	5' UTR	OSBPL9 CALR4P	.
173	chr1	51671968	51672188		1	51671968	51672188	0	54877	5' UTR	OSBPL9 CALR4P	.
174	chr1	51924430	51925005		1	51924430	51925005	0	-45493	intron	NRDC TXNDC12 RAB3B MIR761	.
175	chr1	51969581	51969887		1	51969581	51969887	0	20813	intron	NRDC TXNDC12-AS1 TXNDC12 RAB3B KTI12 BTF3L4	.
176	chr1	52055360	52056066		1	52055360	52056066	0	105	promoter	TXNDC12-AS1 TXNDC12 ZFYVE9 RAB3B KTI12 BTF3L4	TXNDC12 BTF3L4
177	chr1	52927332	52927786		1	52927332	52927786	0	57	5' UTR	ECHDC2 ZYG11A SCP2	.
178	chr1	53837289	53837616		1	53837289	53837616	0	680	3' UTR	DIO1 HSPB11 YIPF1 NDC1	.
179	chr1	53946120	53946374		1	53946120	53946374	0	0	promoter	LRRC42 HSPB11	LRRC42 HSPB11
180	chr1	54407803	54408031		1	54407803	54408031	-1410	-1409	promoter	SSBP3	SSBP3
181	chr1	55310920	55311177		1	55310920	55311177	-76744	85280	intergenic	LOC100507634 MIR4422 MIR4422HG USP24	.
182	chr1	55429345	55429739		1	55429345	55429739	-195169	203705	intergenic	.	.
183	chr1	55719213	55719420		1	55719213	55719420	196189	225543	intergenic	.	.
184	chr1	55724642	55725064		1	55724642	55725064	190545	219899	intergenic	.	.
185	chr1	58545782	58546483		1	58545782	58546483	0	243	5' UTR	TACSTD2 OMA1 DAB1	.
186	chr1	58584463	58584685		1	58584463	58584685	-7212	-7211	intergenic	OMA1 DAB1 TACSTD2 MYSM1	.
187	chr1	58764567	58764875		1	58764567	58764875	15916	19172	intergenic	MYSM1 LINC01135 JUN	.
188	chr1	58784433	58785488		1	58784433	58785488	0	0	promoter	MYSM1 LINC01135 JUN	LINC01135 JUN
189	chr1	58815396	58815896		1	58815396	58815896	0	30246	5' UTR	LINC01135 JUN	.
190	chr1	58815995	58816283		1	58815995	58816283	0	30845	5' UTR	LINC01135 JUN	.
191	chr1	58823592	58823880		1	58823592	58823880	0	38442	5' UTR	LINC01135 JUN	.
192	chr1	58848986	58849542		1	58848986	58849542	0	63836	5' UTR	LINC01135 JUN	.
193	chr1	58903952	58904179		1	58903952	58904179	-4241	-116296	intergenic	LINC01135	.
194	chr1	59020411	59020631		1	59020411	59020631	0	0	promoter	LINC01358	LINC01358
195	chr1	59123438	59123760		1	59123438	59123760	8176	23047	intergenic	HSD52 LINC01358	.
196	chr1	59124501	59124818		1	59124501	59124818	7118	21989	intergenic	HSD52 LINC01358	.
197	chr1	59128679	59128889		1	59128679	59128889	3047	17918	intergenic	HSD52 LINC01358	.
198	chr1	59151258	59151504		1	59151258	59151504	-4452	-4451	intergenic	HSD52 LINC01358	.
199	chr1	59375586	59375973		1	59375586	59375973	0	65555	5' UTR	FGGY	.
200	chr1	59521196	59521546		1	59521196	59521546	0	5567	5' UTR	FGGY	.
201	chr1	59596055	59596378		1	59596055	59596378	0	80426	5' UTR	FGGY	.
202	chr1	59678707	59678964		1	59678707	59678964	0	163078	5' UTR	FGGY	.
203	chr1	59679148	59679352		1	59679148	59679352	0	163519	5' UTR	FGGY	.
204	chr1	64898289	64898975		1	64898289	64898975	0	67574	5' UTR	LINC01359 RAVER2 JAK1	.
205	chr1	64910868	64911080		1	64910868	64911080	0	55469	5' UTR	LINC01359 RAVER2 JAK1	.
206	chr1	64916178	64916379		1	64916178	64916379	0	50170	5' UTR	LINC01359 RAVER2 JAK1	.
207	chr1	64917425	64917928		1	64917425	64917928	0	48621	5' UTR	LINC01359 RAVER2 JAK1	.
208	chr1	64933443	64933757		1	64933443	64933757	0	32792	5' UTR	LINC01359 JAK1	.
209	chr1	65420558	65420872		1	65420558	65420872	0	0	promoter	LEPROT LEPR DNAJC6	LEPROT LEPR
210	chr1	66266177	66266389		1	66266177	66266389	0	-65718	intron	PDE4B	.
211	chr1	66365355	66365579		1	66365355	66365579	0	10821	intron	PDE4B	.
212	chr1	66374995	66375237		1	66374995	66375237	-417	20461	intergenic	PDE4B	.
213	chr1	66438399	66438720		1	66438399	66438720	-63821	83865	intergenic	SGIP1 PDE4B	.
214	chr1	66563718	66564026		1	66563718	66564026	0	29566	intron	SGIP1	.
215	chr1	66930087	66930472		1	66930087	66930472	0	0	promoter	MIER1 DNAI4 SLC35D1	MIER1
216	chr1	67053816	67054018		1	67053816	67054018	0	130	5' UTR	C1orf141 MIER1 SLC35D1	.
217	chr1	67559297	67559657		1	67559297	67559657	125544	-125543	intergenic	.	.
218	chr1	67683011	67683318		1	67683011	67683318	1883	-1882	promoter	GADD45A GNG12	GADD45A
219	chr1	67683606	67683847		1	67683606	67683847	1354	-1353	promoter	GADD45A GNG12	GADD45A
220	chr1	67684300	67685004		1	67684300	67685004	197	-196	promoter	GADD45A GNG12	GADD45A
221	chr1	67685209	67685603		1	67685209	67685603	0	9	5' UTR	GADD45A GNG12	.
222	chr1	67686027	67686647		1	67686027	67686647	0	827	exon	GADD45A GNG12	.
223	chr1	67686960	67687227		1	67686960	67687227	0	1760	intron	GADD45A GNG12	.
224	chr1	67687417	67688397		1	67687417	67688397	0	2217	3' UTR	GADD45A GNG12	.
225	chr1	67736226	67736454		1	67736226	67736454	0	51026	5' UTR	GADD45A GNG12 GNG12-AS1	.
226	chr1	67759879	67760698		1	67759879	67760698	0	-71589	5' UTR	GADD45A GNG12 GNG12-AS1	.
227	chr1	67832987	67833268		1	67832987	67833268	0	199	5' UTR	GNG12 GNG12-AS1	.
228	chr1	67970363	67970614		1	67970363	67970614	0	81017	5' UTR	DIRAS3 GNG12-AS1	.
229	chr1	68120435	68120654		1	68120435	68120654	0	62956	5' UTR	MIR1262 GNG12-AS1 DIRAS3 WLS	.
230	chr1	68174340	68174701		1	68174340	68174701	0	8909	5' UTR	GNG12-AS1 MIR1262 WLS	.
231	chr1	68384641	68384995		1	68384641	68384995	43827	64959	intergenic	RPE65 DEPDC1	.
232	chr1	70156792	70156992		1	70156792	70156992	0	48587	intron	LRRC40 SRSF11 LRRC7	.
233	chr1	70205729	70205929		1	70205729	70205929	0	34	promoter	LRRC40 SRSF11	LRRC40
234	chr1	70410780	70411019		1	70410780	70411019	199	-198	promoter	CTH ANKRD13C HHLA3	CTH
235	chr1	70767066	70767449		1	70767066	70767449	0	60614	5' UTR	PTGER3 LINC01788	.
236	chr1	71081109	71081616		1	71081109	71081616	0	0	promoter	ZRANB2-AS1 ZRANB2 PTGER3 MIR186 ZRANB2-AS2	ZRANB2 ZRANB2-AS2
237	chr1	72283809	72284110		1	72283809	72284110	-1271	-1270	promoter	NEGR1	NEGR1
238	chr1	72284372	72284620		1	72284372	72284620	-1834	-1833	promoter	NEGR1	NEGR1
239	chr1	76949753	76950157		1	76949753	76950157	0	82274	intron	ST6GALNAC5	.
240	chr1	77039744	77040163		1	77039744	77040163	0	-19979	intron	PIGK ST6GALNAC5 MIR7156	.
241	chr1	77832375	77832807		1	77832375	77832807	0	52571	intron	USP33 MIGA1 NEXN-AS1 NEXN	.
242	chr1	77888295	77889118		1	77888295	77889118	0	0	promoter	MIGA1 NEXN-AS1 NEXN FUBP1	NEXN
243	chr1	77889521	77889821		1	77889521	77889821	0	0	promoter	MIGA1 NEXN-AS1 NEXN FUBP1	NEXN-AS1
244	chr1	77889999	77890379		1	77889999	77890379	0	-460	promoter	MIGA1 NEXN-AS1 NEXN FUBP1	NEXN-AS1
245	chr1	77961376	77961606		1	77961376	77961606	0	17466	3' UTR	DNAJB4 NEXN FUBP1	.
246	chr1	78005446	78005696		1	78005446	78005696	0	508	5' UTR	GIPC2 DNAJB4 FUBP1	.
247	chr1	78101841	78102070		1	78101841	78102070	0	55876	intron	GIPC2 DNAJB4	.
248	chr1	78339761	78340014		1	78339761	78340014	0	110163	5' UTR	MGC27382	.
249	chr1	84574112	84574322		1	84574112	84574322	0	118	exon	LINC01555 SPATA1 SSX2IP GNG5 CTBS LINC01461 RPF1	.
250	chr1	85032804	85033027		1	85032804	85033027	0	15473	exon	DNAI3 MCOLN3 MCOLN2	.
251	chr1	85061848	85062551		1	85061848	85062551	0	0	promoter	MIR4423 MCOLN2 DNAI3 MCOLN3 SYDE2	DNAI3
252	chr1	85298094	85298589		1	85298094	85298589	19896	-21462	intergenic	DDAH1 LOC646626 SYDE2 BCL10 C1orf52	.
253	chr1	85320601	85320801		1	85320601	85320801	0	-43969	3' UTR	DDAH1 LOC646626 BCL10 C1orf52	.
254	chr1	85344092	85344396		1	85344092	85344396	0	60110	intron	DDAH1 LOC646626 BCL10 C1orf52	.
255	chr1	85576135	85576538		1	85576135	85576538	0	1662	5' UTR	DDAH1 ZNHIT6 CCN1	.
256	chr1	85578785	85579065		1	85578785	85579065	-586	-585	promoter	DDAH1 ZNHIT6 CCN1	DDAH1 CCN1
257	chr1	85607311	85607783		1	85607311	85607783	-23363	26551	intergenic	DDAH1 ZNHIT6 CCN1	.
258	chr1	85611749	85611953		1	85611749	85611953	-27801	30989	intergenic	DDAH1 ZNHIT6 CCN1	.
259	chr1	85612997	85613365		1	85612997	85613365	-29049	32237	intergenic	DDAH1 ZNHIT6 CCN1	.
260	chr1	86704733	86705020		1	86704733	86705020	0	158	promoter	CLCA3P CLCA4-AS1 SH3GLB1	CLCA4-AS1
261	chr1	87223915	87224659		1	87223915	87224659	0	11247	5' UTR	LINC02801 LINC01140	.
262	chr1	87226575	87226775		1	87226575	87226775	0	13907	5' UTR	LINC02801 LINC01140	.
263	chr1	88684469	88684770		1	88684469	88684770	0	197	5' UTR	PKN2-AS1 PKN2	.
264	chr1	88991606	88992257		1	88991606	88992257	0	372	5' UTR	RBMXL1 KYAT3 GBP3	.
265	chr1	89952237	89953640		1	89952237	89953640	-15627	41326	intergenic	LRRC8D GEMIN8P4 ZNF326	.
266	chr1	91387353	91387601		1	91387353	91387601	0	17134	3' UTR	HFM1	.
267	chr1	91651039	91651305		1	91651039	91651305	29038	149932	intergenic	TGFBR3	.
268	chr1	91699859	91700264		1	91699859	91700264	0	185887	3' UTR	TGFBR3	.
269	chr1	91700607	91701603		1	91700607	91701603	0	184548	3' UTR	TGFBR3	.
270	chr1	91726136	91726953		1	91726136	91726953	0	159198	3' UTR	TGFBR3	.
271	chr1	91737231	91737461		1	91737231	91737461	0	148690	3' UTR	TGFBR3	.
272	chr1	91885904	91886455		1	91885904	91886455	0	0	promoter	BRDT TGFBR3	TGFBR3
273	chr1	92584043	92584244		1	92584043	92584244	0	-97118	intron	GFI1 EVI5	.
274	chr1	92784334	92784611		1	92784334	92784611	0	497	5' UTR	SNORA66 SNORD21 RPL5 DIPK1A EVI5	.
275	chr1	92804915	92805315		1	92804915	92805315	-12506	-12505	intergenic	SNORA66 SNORD21 RPL5 DIPK1A EVI5	.
276	chr1	92960043	92961112		1	92960043	92961112	0	350	intron	DIPK1A	.
277	chr1	92961613	92962134		1	92961613	92962134	-92	-91	promoter	DIPK1A	DIPK1A
278	chr1	92962284	92962541		1	92962284	92962541	-763	-762	promoter	DIPK1A	DIPK1A
279	chr1	93606081	93606515		1	93606081	93606515	0	7582	intron	BCAR3 FNBP1L BCAR3-AS1	.
280	chr1	93680950	93681412		1	93680950	93681412	0	0	promoter	BCAR3 BCAR3-AS1 MIG7	BCAR3
281	chr1	93693219	93693651		1	93693219	93693651	0	-11382	5' UTR	BCAR3 BCAR3-AS1 MIG7	.
282	chr1	93738363	93738631		1	93738363	93738631	0	36752	5' UTR	BCAR3 MIG7	.
283	chr1	93804645	93804894		1	93804645	93804894	0	-29262	5' UTR	DNTTIP2 MIR760 MIG7 BCAR3 GCLM	.
284	chr1	94209536	94210052		1	94209536	94210052	0	27532	intron	ARHGAP29 ABCA4	.
285	chr1	94258937	94259226		1	94258937	94259226	-11192	-11191	intergenic	ARHGAP29	.
286	chr1	94325919	94326528		1	94325919	94326528	-78174	-78173	intergenic	ARHGAP29 ABCD3	.
287	chr1	94417655	94417855		1	94417655	94417855	522	-521	promoter	ABCD3	ABCD3
288	chr1	94418186	94418700		1	94418186	94418700	0	0	promoter	ABCD3	ABCD3
289	chr1	94541759	94542213		1	94541759	94542213	0	0	promoter	SLC44A3-AS1 ABCD3 MIR12133 F3	MIR12133 F3
290	chr1	94658380	94658816		1	94658380	94658816	0	87084	3' UTR	SLC44A3-AS1 MIR378G	.
291	chr1	94710208	94710638		1	94710208	94710638	0	35262	3' UTR	SLC44A3-AS1 MIR378G	.
292	chr1	94739625	94739829		1	94739625	94739829	0	6071	3' UTR	SLC44A3-AS1 MIR378G SLC44A3	.
293	chr1	94926239	94926935		1	94926239	94926935	0	0	promoter	CNN3-DT CNN3 SLC44A3	CNN3-DT CNN3
294	chr1	94975043	94975436		1	94975043	94975436	0	47016	3' UTR	CNN3-DT CNN3 ALG14 SLC44A3	.
295	chr1	95072787	95073148		1	95072787	95073148	0	0	promoter	TLCD4 ALG14-AS1 LOC101928118 TLCD4-RWDD3 ALG14	ALG14
296	chr1	97051573	97052012		1	97051573	97052012	25732	-43910	intergenic	DPYD-AS1 DPYD	.
297	chr1	97094573	97095017		1	97094573	97095017	0	-905	promoter	DPYD-AS1 DPYD	DPYD-AS1
298	chr1	97384546	97384751		1	97384546	97384751	0	288624	intron	DPYD-AS1 DPYD	.
299	chr1	98005603	98005838		1	98005603	98005838	0	39513	3' UTR	LINC01930 MIR137 DPYD MIR2682 MIR137HG	.
300	chr1	98086482	98086833		1	98086482	98086833	-36790	-36789	intergenic	MIR137 MIR2682 MIR137HG	.
301	chr1	98327370	98327570		1	98327370	98327570	-54713	116660	intergenic	LINC01776	.
302	chr1	100265794	100266612		1	100265794	100266612	0	0	promoter	RTCA-AS1 LRRC39 CDC14A RTCA DBT MIR553	RTCA RTCA-AS1
303	chr1	100351812	100352038		1	100351812	100352038	0	-428	promoter	RTCA-AS1 CDC14A RTCA MIR553	CDC14A
304	chr1	100597340	100597540		1	100597340	100597540	29510	49464	intergenic	LINC01349 CDC14A GPR88	.
305	chr1	101235936	101236415		1	101235936	101236415	0	113	promoter	LOC101928370 S1PR1 LINC01307	S1PR1
306	chr1	108816619	108816918		1	108816619	108816918	0	40176	3' UTR	AKNAD1 SPATA42 GPSM2 STXBP3 FNDC7	.
307	chr1	108817210	108817442		1	108817210	108817442	0	39652	3' UTR	AKNAD1 SPATA42 GPSM2 STXBP3 FNDC7	.
308	chr1	108830770	108831139		1	108830770	108831139	0	25955	3' UTR	CLCC1 AKNAD1 SPATA42 GPSM2 STXBP3 FNDC7	.
309	chr1	109100193	109100393		1	109100193	109100393	0	1	5' UTR	C1orf194 ELAPOR1 TMEM167B SCARNA2	.
310	chr1	109283663	109284001		1	109283663	109284001	-496	-495	promoter	CELSR2 MYBPHL PSRC1 SORT1	PSRC1
311	chr1	109370936	109371163		1	109370936	109371163	0	22194	5' UTR	MYBPHL PSMA5 SORT1 PSRC1	.
312	chr1	109426647	109426860		1	109426647	109426860	-200	-199	promoter	SYPL2 PSMA5 CYB561D1 ATXN7L2 SORT1	PSMA5
313	chr1	109984764	109985299		1	109984764	109985299	0	0	promoter	LINC01397 CSF1 AHCYL1 STRIP1 ALX3	AHCYL1
314	chr1	110236148	110236685		1	110236148	110236685	-2105	25835	intergenic	RBM15-AS1 KCNC4 LINC02586 SLC6A17	.
315	chr1	110308436	110308897		1	110308436	110308897	0	30274	3' UTR	RBM15 RBM15-AS1 KCNC4 SLC16A4 LAMTOR5	.
316	chr1	110337910	110338284		1	110337910	110338284	0	887	promoter	RBM15 RBM15-AS1 SLC16A4 LAMTOR5-AS1 LAMTOR5	RBM15
317	chr1	110393823	110394046		1	110393823	110394046	-2742	-2741	intergenic	RBM15 RBM15-AS1 SLC16A4 CYMP CYMP-AS1 PROK1 LAMTOR5-AS1 LAMTOR5	.
318	chr1	110394307	110394550		1	110394307	110394550	-3226	-3225	intergenic	RBM15 RBM15-AS1 SLC16A4 CYMP CYMP-AS1 PROK1 LAMTOR5-AS1 LAMTOR5	.
319	chr1	111448681	111449041		1	111448681	111449041	0	215	promoter	OVGP1 ADORA3 TMIGD3 WDR77 C1orf162 ATP5PB	ATP5PB
320	chr1	111515898	111516231		1	111515898	111516231	0	-12265	intron	ADORA3 TMIGD3 WDR77 C1orf162 ATP5PB RAP1A	.
321	chr1	111592709	111593186		1	111592709	111593186	0	15132	5' UTR	ADORA3 TMIGD3 LINC01160 RAP1A LOC107985184	.
322	chr1	112715551	112715829		1	112715551	112715829	-224	-223	promoter	TAFA3 RHOC ST7L CAPZA1 PPM1J MOV10	PPM1J
323	chr1	112955415	112955688		1	112955415	112955688	0	375	promoter	AKR7A2P1 SLC16A1-AS1 MIR11399 SLC16A1 LRIG2-DT	SLC16A1-AS1
324	chr1	114581302	114581597		1	114581302	114581597	0	18	5' UTR	DENND2C BCAS2 AMPD1 TRIM33	.
325	chr1	115135429	115135640		1	115135429	115135640	-45927	-45926	intergenic	TSPAN2	.
326	chr1	115179746	115180046		1	115179746	115180046	-90244	-90243	intergenic	TSPAN2	.
327	chr1	115330728	115331022		1	115330728	115331022	0	7227	5' UTR	NGF NGF-AS1	.
328	chr1	115426160	115426647		1	115426160	115426647	-58089	-87911	intergenic	NGF NGF-AS1	.
329	chr1	116509103	116509343		1	116509103	116509343	5191	-30277	intergenic	CD58 IGSF3 MIR548AC ATP1A1-AS1 LINC01762	.
330	chr1	120776768	120777166		1	120776768	120777166	0	-28389	5' UTR	RNVU1-19 NBPF26 NOTCH2NLR	.
331	chr1	121186182	121186605		1	121186182	121186605	0	1208	promoter	FAM72B H3P4 H2BP1 LOC100996318 FCGR1B SRGAP2C	FAM72B
332	chr1	121263677	121263884		1	121263677	121263884	0	78703	intron	FAM72B SRGAP2-AS1 SRGAP2C	.
333	chr1	124552941	124553177		1	124552941	124553177	-2981054	3033830	intergenic	.	.
334	chr1	125178950	125180873		1	125178950	125180873	-3607063	3659839	intergenic	.	.
335	chr1	125182164	125183211		1	125182164	125183211	-3610277	3663053	intergenic	.	.
336	chr1	143194970	143195798		1	143194970	143195798	204173	226794	intergenic	.	.
337	chr1	143202549	143202934		1	143202549	143202934	197037	219658	intergenic	.	.
338	chr1	143206157	143207276		1	143206157	143207276	192695	215316	intergenic	.	.
339	chr1	143214325	143215512		1	143214325	143215512	184459	207080	intergenic	.	.
340	chr1	143217336	143218149		1	143217336	143218149	181822	204443	intergenic	.	.
341	chr1	143232873	143233714		1	143232873	143233714	166257	188878	intergenic	.	.
342	chr1	143235792	143236274		1	143235792	143236274	163697	186318	intergenic	.	.
343	chr1	143261925	143263838		1	143261925	143263838	136133	158754	intergenic	.	.
344	chr1	143264565	143264894		1	143264565	143264894	135077	157698	intergenic	.	.
345	chr1	143266568	143267636		1	143266568	143267636	132335	154956	intergenic	.	.
346	chr1	143973007	143973248		1	143973007	143973248	0	271	promoter	FCGR1CP H2BP2 SRGAP2D H3-2 FAM72C	FAM72C
347	chr1	144460614	144461107		1	144460614	144461107	0	562	5' UTR	NBPF15	.
348	chr1	145094038	145094532		1	145094038	145094532	0	0	promoter	FAM72D SRGAP2B LINC01145 FAM72C	FAM72D FAM72C
349	chr1	145720820	145721271		1	145720820	145721271	0	1322	5' UTR	PDZK1 RNF115 GPR89A CD160	.
350	chr1	146038702	146038935		1	146038702	146038935	13146	13309	intergenic	POLR3GL HJV TXNIP RNVU1-6 NBPF10 LINC01719	.
351	chr1	146377232	146377486		1	146377232	146377486	-263	426	intergenic	NUDT4B RNU1-2 RNU1-1 PPIAL4H RNU1-4 NUDT4P2 RNVU1-18 RNU1-3	.
352	chr1	148723769	148724071		1	148723769	148724071	24485	-24484	intergenic	PDE4DIP NUDT4B NOTCH2NLB SEC22B2P NUDT4P2 SEC22B3P	.
353	chr1	148749110	148749374		1	148749110	148749374	0	337	5' UTR	PDE4DIP NUDT4B NOTCH2NLB SEC22B2P NUDT4P2 SEC22B3P	.
354	chr1	148952459	148952678		1	148952459	148952678	0	3	5' UTR	PDE4DIP	.
355	chr1	149102521	149102966		1	149102521	149102966	-20211	-20210	intergenic	PDE4DIP LOC653513 NBPF9	.
356	chr1	149899677	149899957		1	149899677	149899957	0	110	5' UTR	OTUD7B SV2A H2AC20 H2AC21 SF3B4 MTMR11 H4C14 H4C15 H2BC21 BOLA1	.
357	chr1	149986711	149986923		1	149986711	149986923	0	23803	5' UTR	VPS45 OTUD7B SV2A SF3B4 MTMR11 BOLA1	.
358	chr1	150009861	150010098		1	150009861	150010098	0	628	5' UTR	VPS45 OTUD7B SV2A SF3B4 MTMR11	.
359	chr1	150067795	150068148		1	150067795	150068148	0	20	5' UTR	VPS45 OTUD7B LOC105371433 PLEKHO1	.
360	chr1	150561560	150561924		1	150561560	150561924	0	9632	3' UTR	ADAMTSL4-AS1 ADAMTSL4 FALEC TARS2 MCL1 ECM1 MIR4257	.
361	chr1	150578791	150579060		1	150578791	150579060	0	550	exon	ADAMTSL4-AS1 ADAMTSL4 ENSA MCL1 MIR4257	.
362	chr1	150922261	150922468		1	150922261	150922468	3795	-3794	intergenic	ARNT CTXND2 SETDB1 CERS2	.
363	chr1	150922735	150922935		1	150922735	150922935	3328	-3327	intergenic	ARNT CTXND2 SETDB1 CERS2	.
364	chr1	151070546	151071027		1	151070546	151071027	0	0	promoter	C1orf56 BNIPL CDC42SE1 GABPB2 MLLT11	GABPB2
365	chr1	151542947	151543148		1	151542947	151543148	0	2639	5' UTR	TUFT1 SNX27 MIR554 POGZ CGN	.
366	chr1	153490575	153490980		1	153490575	153490980	-29925	-29924	intergenic	S100A3 LOC101928034 S100A6 S100A8 S100A4 S100A7 S100A2 S100A7A S100A5	.
367	chr1	153533989	153534337		1	153533989	153534337	262	1654	intergenic	S100A3 LOC101928034 S100A6 S100A4 S100A2 S100A16 S100A7 S100A14 S100A5	.
368	chr1	153549212	153549424		1	153549212	153549424	0	0	promoter	LOC101928034 S100A6 S100A13 S100A4 S100A2 S100A16 S100A14 S100A3 S100A5	S100A3
369	chr1	153609100	153609313		1	153609100	153609313	0	42	5' UTR	S100A1 S100A13 S100A16 CHTOP S100A14	.
370	chr1	154272091	154272402		1	154272091	154272402	227	-226	promoter	HAX1 UBAP2L	HAX1
371	chr1	154405417	154405864		1	154405417	154405864	0	75	5' UTR	IL6R IL6R-AS1 ATP8B2	.
372	chr1	154431780	154432032		1	154431780	154432032	0	-25216	intron	IL6R-AS1 ATP8B2 TDRD10 SHE IL6R	.
373	chr1	154607152	154607446		1	154607152	154607446	0	740	promoter	CHRNB2 ADAR TDRD10 UBE2Q1 UBE2Q1-AS1	ADAR
374	chr1	154627642	154627887		1	154627642	154627887	0	84	5' UTR	CHRNB2 KCNN3 UBE2Q1 ADAR	.
375	chr1	155000996	155001328		1	155000996	155001328	1321	-1320	promoter	FLAD1 DCST2 ZBTB7B LENEP CKS1B	ZBTB7B
376	chr1	155562999	155563467		1	155562999	155563467	0	-196	promoter	ASH1L MSTO1 ASH1L-AS1	ASH1L
377	chr1	155910667	155910867		1	155910667	155910867	0	51	5' UTR	SNORA80E SCARNA4 SYT11 MIR6738 RXFP4 KHDC4 RIT1 ARHGEF2	.
378	chr1	155981450	155981841		1	155981450	155981841	-1891	-1890	promoter	SSR2 SNORA80E SCARNA4 MIR6738 RXFP4 KHDC4 UBQLN4 RIT1 ARHGEF2	ARHGEF2
379	chr1	156106497	156106700		1	156106497	156106700	0	-8010	5' UTR	RAB25 MEX3A LMNA SEMA4A	.
380	chr1	156123187	156123827		1	156123187	156123827	0	-2342	intron	LMNA SEMA4A	.
381	chr1	156457388	156457787		1	156457388	156457787	5940	-27840	intergenic	MIR9-1HG MEF2D	.
382	chr1	156660370	156660728		1	156660370	156660728	-843	16679	intergenic	NAXE LOC101928177 CRABP2 BCAN HAPLN2 ISG20L2 NES RRNAD1 GPATCH4	.
383	chr1	157969182	157969413		1	157969182	157969413	-20112	-23859	intergenic	KIRREL1 LOC105371458 KIRREL1-IT1	.
384	chr1	158149362	158149721		1	158149362	158149721	-8723	-8722	intergenic	CD1D CD1A KIRREL1 LINC01704	.
385	chr1	159924731	159925425		1	159924731	159925425	0	82	promoter	CFAP45 TAGLN2 MIR4259 IGSF9 LINC01133 SNHG28 SLAMF9 VSIG8	TAGLN2
386	chr1	161046059	161046271		1	161046059	161046271	-83	-82	promoter	F11R USF1 ARHGAP30 NECTIN4 TSTD1	USF1
387	chr1	161132949	161133401		1	161132949	161133401	-262	-261	promoter	NIT1 UFC1 USP21 DEDD LOC112543491 PFDN2	DEDD LOC112543491
388	chr1	161159254	161159658		1	161159254	161159658	0	0	promoter	USP21 PPOX UFC1	USP21
389	chr1	161206827	161207287		1	161206827	161207287	0	4461	5' UTR	APOA2 FCER1G TOMM40L NDUFS2 ADAMTS4	.
390	chr1	161225893	161226097		1	161225893	161226097	0	0	promoter	MIR5187 TOMM40L NR1I3 APOA2	MIR5187 TOMM40L
391	chr1	161390288	161390503		1	161390288	161390503	-14949	-22412	intergenic	CFAP126 MPZ SDHC	.
392	chr1	161399241	161399612		1	161399241	161399612	-23902	-31365	intergenic	CFAP126 MPZ SDHC	.
393	chr1	161524077	161524555		1	161524077	161524555	0	0	promoter	HSPA7 FCGR2C FCGR3A HSPA6 FCGR2A	HSPA6
394	chr1	161722108	161722334		1	161722108	161722334	0	0	promoter	FCRLA FCRLB	FCRLB
395	chr1	161727242	161727531		1	161727242	161727531	0	4590	3' UTR	FCRLA FCRLB	.
396	chr1	161749807	161750253		1	161749807	161750253	0	22	exon	FCRLA DUSP12 ATF6 FCRLB	.
397	chr1	162678640	162678872		1	162678640	162678872	0	46177	5' UTR	UAP1 DDR2	.
398	chr1	162855534	162856070		1	162855534	162856070	0	12745	exon	CCDC190 DDR2 HSD17B7	.
399	chr1	162856571	162856778		1	162856571	162856778	0	12037	intron	CCDC190 DDR2 HSD17B7	.
400	chr1	162984029	162984728		1	162984029	162984728	83878	-83877	intergenic	RGS4	.
401	chr1	163046032	163046490		1	163046032	163046490	22116	-22115	intergenic	RGS5 RGS4	.
402	chr1	164748143	164748791		1	164748143	164748791	0	25850	intron	PBX1-AS1 PBX1	.
403	chr1	164765862	164766092		1	164765862	164766092	0	8549	intron	PBX1-AS1 PBX1	.
404	chr1	164767741	164767961		1	164767741	164767961	0	6680	intron	PBX1-AS1 PBX1	.
405	chr1	165899100	165899371		1	165899100	165899371	0	-8549	intron	UCK2 MIR3658	.
406	chr1	166875747	166876628		1	166875747	166876628	0	0	promoter	ILDR2 MAEL POGK TADA1	TADA1
407	chr1	167797307	167797543		1	167797307	167797543	-5389	75326	intergenic	RCSD1 MPZL1 ADCY10	.
408	chr1	168080097	168080343		1	168080097	168080343	0	56364	3' UTR	GPR161	.
409	chr1	168081658	168082401		1	168081658	168082401	0	54306	3' UTR	GPR161	.
410	chr1	169119533	169119791		1	169119533	169119791	0	12844	intron	LINC00970 NME7 LOC101928596 ATP1B1	.
411	chr1	169999283	170000058		1	169999283	170000058	0	68857	intron	KIFAP3	.
412	chr1	170461693	170461913		1	170461693	170461913	0	-70252	3' UTR	GORAB-AS1 GORAB	.
413	chr1	170662104	170663046		1	170662104	170663046	1085	-1084	promoter	PRRX1	PRRX1
414	chr1	170663267	170663807		1	170663267	170663807	324	-323	promoter	PRRX1	PRRX1
415	chr1	170664388	170664950		1	170664388	170664950	0	258	exon	PRRX1	.
416	chr1	170667741	170668002		1	170667741	170668002	0	3611	intron	PRRX1	.
417	chr1	171438672	171438917		1	171438672	171438917	46613	-46612	intergenic	PRRC2C TOP1P1 FMO4	.
418	chr1	171743318	171743546		1	171743318	171743546	-1254	-1253	promoter	VAMP4 DNM3 EEF1AKNMT MYOC	VAMP4
419	chr1	172322741	172323067		1	172322741	172323067	0	-97617	5' UTR	C1orf105 DNM3	.
420	chr1	172343662	172344128		1	172343662	172344128	0	-76556	5' UTR	C1orf105 PIGC DNM3	.
421	chr1	172533263	172533609		1	172533263	172533609	0	114	5' UTR	SUCO C1orf105 PIGC	.
422	chr1	172746198	172746793		1	172746198	172746793	-79323	87096	intergenic	FASLG	.
423	chr1	172903015	172903651		1	172903015	172903651	135551	147290	intergenic	.	.
424	chr1	172928749	172929116		1	172928749	172929116	110086	121825	intergenic	.	.
425	chr1	172933974	172934351		1	172933974	172934351	104851	116590	intergenic	.	.
426	chr1	172967406	172967617		1	172967406	172967617	71585	83324	intergenic	TNFSF18	.
427	chr1	173477359	173477584		1	173477359	173477584	0	25	promoter	SLC9C2 PRDX6 LOC100506023 PRDX6-AS1	LOC100506023
428	chr1	173868192	173868423		1	173868192	173868423	0	0	promoter	ZBTB37 GAS5	GAS5 ZBTB37
429	chr1	174222401	174222658		1	174222401	174222658	0	-52441	5' UTR	RABGAP1L-DT RABGAP1L	.
430	chr1	177927275	177927481		1	177927275	177927481	1307	42441	intergenic	CRYZL2P-SEC16B CRYZL2P SEC16B	.
431	chr1	178093544	178093955		1	178093544	178093955	0	38	promoter	CRYZL2P-SEC16B RASAL2-AS1 RASAL2 CRYZL2P	RASAL2
432	chr1	178633332	178633568		1	178633332	178633568	44181	-44180	intergenic	RALGPS2 MIR4424 C1orf220	.
433	chr1	179081886	179082186		1	179081886	179082186	0	0	promoter	FAM20B ABL2 TOR3A	TOR3A
434	chr1	179294459	179294719		1	179294459	179294719	0	663	5' UTR	AXDND1 ABL2 SOAT1	.
435	chr1	179808272	179808560		1	179808272	179808560	0	4349	5' UTR	TOR1AIP2 FAM163A MIR12116	.
436	chr1	180516126	180516425		1	180516126	180516425	-13550	-13549	intergenic	OVAAL ACBD6 MIR3121	.
437	chr1	181078613	181079191		1	181078613	181079191	9509	-9508	intergenic	MR1 IER5 STX6 LINC01732	.
438	chr1	181104838	181105157		1	181104838	181105157	-11939	16139	intergenic	MR1 IER5 STX6 LINC01732	.
439	chr1	181112732	181113365		1	181112732	181113365	-19833	24033	intergenic	MR1 IER5 STX6 LINC01732	.
440	chr1	183022580	183022959		1	183022580	183022959	461	-460	promoter	SHCBP1L LAMC1	LAMC1
441	chr1	183040210	183040487		1	183040210	183040487	0	16791	intron	SHCBP1L LAMC1-AS1 LAMC1	.
442	chr1	183163573	183163814		1	183163573	183163814	-17982	-22303	intergenic	LAMC2 NMNAT2 LAMC1 LAMC1-AS1	.
443	chr1	183279444	183280355		1	183279444	183280355	0	24519	intron	LAMC2 NMNAT2	.
444	chr1	183471879	183472178		1	183471879	183472178	0	0	promoter	SMG7 NCF2 SMG7-AS1 NMNAT2	SMG7 SMG7-AS1
445	chr1	183634857	183635066		1	183634857	183635066	0	717	promoter	RGL1 SMG7 APOBEC4 ARPC5 NCF2	RGL1
446	chr1	183808120	183808414		1	183808120	183808414	0	3001	intron	RGL1	.
447	chr1	184755041	184755606		1	184755041	184755606	-184	-183	promoter	EDEM3 NIBAN1	EDEM3
448	chr1	184953910	184954110		1	184953910	184954110	0	20398	intron	RNF2 NIBAN1 LINC01633	.
449	chr1	185156200	185156548		1	185156200	185156548	0	405	promoter	SWT1 TRMT1L RNF2	SWT1
450	chr1	185646585	185646913		1	185646585	185646913	-18098	-18097	intergenic	LINC01350 HMCN1	.
451	chr1	185719247	185719473		1	185719247	185719473	14918	-14917	intergenic	LINC01350 HMCN1	.
452	chr1	185865191	185865396		1	185865191	185865396	0	130801	intron	HMCN1	.
453	chr1	185971797	185972060		1	185971797	185972060	0	237407	intron	HMCN1	.
454	chr1	186102738	186103229		1	186102738	186103229	0	-193043	intron	HMCN1	.
455	chr1	186374504	186374950		1	186374504	186374950	0	303	promoter	TPR PRG4 PDC PDC-AS1 ODR4	ODR4
456	chr1	186375470	186375683		1	186375470	186375683	75	-74	promoter	TPR PRG4 PDC PDC-AS1 ODR4	TPR ODR4
457	chr1	192808217	192808497		1	192808217	192808497	542	-541	promoter	MIR4426 RGS2	RGS2
458	chr1	193701255	193701513		1	193701255	193701513	-335303	396511	intergenic	.	.
459	chr1	193707526	193707931		1	193707526	193707931	-341574	402782	intergenic	.	.
460	chr1	194366897	194367287		1	194366897	194367287	-1000945	1062153	intergenic	.	.
461	chr1	198018778	198019043		1	198018778	198019043	-83301	101407	intergenic	LHX9	.
462	chr1	200352469	200352730		1	200352469	200352730	0	21062	3' UTR	LINC00862 ZNF281	.
463	chr1	200438992	200439305		1	200438992	200439305	-28957	-28956	intergenic	LINC00862 ZNF281	.
464	chr1	201170578	201171066		1	201170578	201171066	0	516	5' UTR	TMEM9 CACNA1S ASCL5 IGFN1	.
465	chr1	201268164	201268396		1	201268164	201268396	15056	-15055	intergenic	TNNT2 PKP1 IGFN1 TMEM9	.
466	chr1	201457156	201457439		1	201457156	201457439	6839	11732	intergenic	TNNT2 TNNI1 CSRP1 LOC107985246 LAD1 PHLDA3 RPS10P7	.
467	chr1	201562979	201563220		1	201562979	201563220	-28196	43076	intergenic	CSRP1 LOC107985246 PHLDA3 NAV1 RPS10P7	.
468	chr1	201603056	201603330		1	201603056	201603330	44992	-44991	intergenic	IPO9-AS1 CSRP1 LOC107985246 NAV1 RPS10P7	.
469	chr1	201748584	201748888		1	201748584	201748888	0	8685	3' UTR	IPO9-AS1 IPO9 MIR1231 NAV1 MIR5191	.
470	chr1	201916914	201917379		1	201916914	201917379	0	28017	intron	IPO9-AS1 MIR6740 IPO9 TIMM17A MIR6739 LMOD1 RNPEP ELF3-AS1 SNORA70H NAV1 SHISA4	.
471	chr1	201982732	201983045		1	201982732	201983045	0	85	promoter	MIR6740 ELF3 IPO9 TIMM17A RNPEP ELF3-AS1 LMOD1 SNORA70H SHISA4	RNPEP
472	chr1	202589121	202589326		1	202589121	202589326	0	49008	3' UTR	PPP1R12B SYT2	.
473	chr1	203480779	203480995		1	203480779	203480995	0	4974	5' UTR	OPTC PRELP	.
474	chr1	203534725	203534946		1	203534725	203534946	-25777	40573	intergenic	OPTC PRELP ATP2B4	.
475	chr1	203536774	203537005		1	203536774	203537005	-27826	42622	intergenic	OPTC PRELP ATP2B4	.
476	chr1	203628017	203628408		1	203628017	203628408	0	81	5' UTR	ATP2B4	.
477	chr1	203629038	203629281		1	203629038	203629281	0	1102	5' UTR	ATP2B4	.
478	chr1	203673771	203674590		1	203673771	203674590	0	45835	5' UTR	SNORA77 ATP2B4 LAX1 LINC00260	.
479	chr1	203692892	203693175		1	203692892	203693175	0	-36405	intron	SNORA77 ATP2B4 LAX1 LINC00260	.
480	chr1	204506732	204506960		1	204506732	204506960	9419	-9418	intergenic	PIK3C2B MDM4 PPP1R15B	.
481	chr1	204507198	204507516		1	204507198	204507516	8863	-8862	intergenic	PIK3C2B MDM4 PPP1R15B	.
482	chr1	205284919	205285119		1	205284919	205285119	-11577	27723	intergenic	KLHDC8A DSTYK LEMD1-AS1 NUAK2 TMCC2	.
483	chr1	205621255	205621693		1	205621255	205621693	0	10318	intron	MFSD4A-AS1 NUCKS1 MFSD4A ELK4 SLC45A3 CDK18	.
484	chr1	205749093	205749827		1	205749093	205749827	0	355	intron	NUCKS1 RAB29 SLC41A1 SLC45A3 PM20D1	.
485	chr1	206470024	206470313		1	206470024	206470313	163	-162	promoter	MIR6769B SRGAP2 IKBKE RASSF5	IKBKE
486	chr1	206753470	206753670		1	206753470	206753670	13932	16933	intergenic	IL10 MAPKAPK2 DYRK3 IL19	.
487	chr1	207321530	207321777		1	207321530	207321777	0	0	promoter	CD55	CD55
488	chr1	207752088	207752576		1	207752088	207752576	0	35	5' UTR	CR1L CD46 MIR29B2CHG	.
489	chr1	209721186	209721408		1	209721186	209721408	0	2717	3' UTR	HSD11B1-AS1 TRAF3IP3 HSD11B1 C1orf74 G0S2 IRF6	.
490	chr1	209732386	209732778		1	209732386	209732778	0	-8261	3' UTR	HSD11B1-AS1 TRAF3IP3 HSD11B1 C1orf74 G0S2 IRF6	.
491	chr1	209900734	209901098		1	209900734	209901098	37076	-37075	intergenic	SYT14 UTP25 IRF6	.
492	chr1	210378198	210378428		1	210378198	210378428	0	48833	intron	HHAT	.
493	chr1	210393885	210394115		1	210393885	210394115	0	64520	intron	HHAT	.
494	chr1	211515392	211515748		1	211515392	211515748	-23231	-23230	intergenic	RD3 SLC30A1 LINC00467	.
495	chr1	212285442	212285742		1	212285442	212285742	0	33	promoter	SNORA16B LINC02608 PACC1 PPP2R5A	LINC02608
496	chr1	212596535	212596780		1	212596535	212596780	0	-11980	5' UTR	ATF3 LINC01740 BATF3 FAM71A	.
497	chr1	212667707	212668295		1	212667707	212668295	18122	31545	intergenic	NSL1 ATF3 BATF3 FAM71A	.
498	chr1	212791540	212791740		1	212791540	212791740	0	37	promoter	FLVCR1-DT NSL1 TATDN3 SPATA45	TATDN3
499	chr1	213015373	213015687		1	213015373	213015687	0	0	promoter	VASH2 ANGEL2 RPS6KC1	ANGEL2
500	chr1	214445989	214446648		1	214445989	214446648	0	104954	intron	PTPN14	.
501	chr1	214446900	214447383		1	214446900	214447383	0	104219	intron	PTPN14	.
502	chr1	214552080	214552395		1	214552080	214552395	-479	-478	promoter	CENPF PTPN14	PTPN14
503	chr1	215018784	215019041		1	215018784	215019041	0	13243	intron	KCNK2	.
504	chr1	215845475	215845699		1	215845475	215845699	0	-226765	intron	USH2A	.
505	chr1	216457037	216457250		1	216457037	216457250	-33590	-33589	intergenic	USH2A ESRRG	.
506	chr1	217660644	217660844		1	217660644	217660844	0	29301	intron	GPATCH2 SPATA17	.
507	chr1	218345411	218345645		1	218345411	218345645	0	33	5' UTR	TGFB2 TGFB2-AS1 TGFB2-OT1 RRP15 MIR548F3	.
508	chr1	218467287	218467656		1	218467287	218467656	0	24662	5' UTR	TGFB2 LINC02869 TGFB2-OT1 MIR548F3	.
509	chr1	218481003	218481249		1	218481003	218481249	0	-28845	5' UTR	TGFB2 LINC02869 TGFB2-OT1 MIR548F3	.
510	chr1	218496880	218497107		1	218496880	218497107	0	-12987	5' UTR	TGFB2 LINC02869 TGFB2-OT1 MIR548F3	.
511	chr1	218498178	218499557		1	218498178	218499557	0	-10537	5' UTR	TGFB2 LINC02869 TGFB2-OT1 MIR548F3	.
512	chr1	221035826	221036236		1	221035826	221036236	-150769	-155686	intergenic	.	.
513	chr1	221097788	221098227		1	221097788	221098227	-212731	-217648	intergenic	.	.
514	chr1	221335466	221336052		1	221335466	221336052	0	244	3' UTR	LINC02817	.
515	chr1	221430726	221430941		1	221430726	221430941	-94431	-94430	intergenic	LINC02817	.
516	chr1	221958378	221958673		1	221958378	221958673	0	-7736	3' UTR	LINC02474 LINC02257	.
517	chr1	221961982	221962182		1	221961982	221962182	0	-4227	3' UTR	LINC02474 LINC02257	.
518	chr1	222073851	222074090		1	222073851	222074090	-88888	-95331	intergenic	LINC02474 LINC02257	.
519	chr1	222167193	222167482		1	222167193	222167482	-182230	-188673	intergenic	.	.
520	chr1	222370928	222371322		1	222370928	222371322	150943	176782	intergenic	.	.
521	chr1	222371572	222371775		1	222371572	222371775	150490	176329	intergenic	.	.
522	chr1	222814819	222815177		1	222814819	222815177	0	0	promoter	DISP1	DISP1
523	chr1	223230338	223230604		1	223230338	223230604	0	-87090	intron	SUSD4 TLR5	.
524	chr1	223707476	223707712		1	223707476	223707712	0	-4826	intron	TP53BP2 CAPN8 CAPN2	.
525	chr1	223844655	223845665		1	223844655	223845665	0	282	5' UTR	TP53BP2 CAPN2	.
526	chr1	224565392	224565664		1	224565392	224565664	0	-50652	5' UTR	CNIH3	.
527	chr1	225651623	225651902		1	225651623	225651902	0	1221	intron	ENAH	.
528	chr1	225653768	225654208		1	225653768	225654208	-646	-645	promoter	ENAH	ENAH
529	chr1	225655679	225656104		1	225655679	225656104	-2557	-2556	intergenic	ENAH	.
530	chr1	226110205	226110633		1	226110205	226110633	-19917	26631	intergenic	ACBD3 ACBD3-AS1 LINC01703 H3-3A H3P6	.
531	chr1	226268772	226269209		1	226268772	226269209	0	39955	intron	ACBD3 PARP1 LIN9 MIXL1	.
532	chr1	226663083	226663307		1	226663083	226663307	0	11761	3' UTR	ITPKB-IT1 STUM ITPKB	.
533	chr1	228903315	228903523		1	228903315	228903523	-156647	167837	intergenic	.	.
534	chr1	228964017	228964588		1	228964017	228964588	210095	210213	intergenic	.	.
535	chr1	230084450	230084665		1	230084450	230084665	0	17213	5' UTR	LINC01736 GALNT2	.
536	chr1	230113983	230114212		1	230113983	230114212	0	46746	intron	GALNT2	.
537	chr1	230858034	230858261		1	230858034	230858261	0	-2027	intron	TTC13 CAPN9 LOC101927604 C1orf198	.
538	chr1	231395639	231396049		1	231395639	231396049	0	26238	intron	SPRTN EXOC8 EGLN1 SNRPD2P2	.
539	chr1	231528724	231529010		1	231528724	231529010	0	56	5' UTR	LINC00582 DISC1 TSNAX-DISC1 SNRPD2P2 TSNAX	.
540	chr1	231827550	231827796		1	231827550	231827796	0	200736	5' UTR	DISC1 TSNAX-DISC1	.
541	chr1	232473036	232473249		1	232473036	232473249	0	156884	intron	SIPA1L2	.
542	chr1	234373538	234374023		1	234373538	234374023	0	0	promoter	COA6 COA6-AS1 MIR4671 SLC35F3 TARBP1	COA6-AS1 COA6
543	chr1	234499828	234500094		1	234499828	234500094	-20650	-20649	intergenic	LINC01354 TARBP1	.
544	chr1	234553716	234554004		1	234553716	234554004	-21938	-21937	intergenic	LINC00184 LINC01354 TARBP1 LOC101927787 IRF2BP2	.
545	chr1	234564863	234565098		1	234564863	234565098	-33085	-33084	intergenic	LINC00184 LINC01354 TARBP1 LOC101927787 IRF2BP2	.
546	chr1	234611137	234611625		1	234611137	234611625	-1613	-1612	promoter	LINC00184 LINC01354 LOC101927787 IRF2BP2	IRF2BP2
547	chr1	234612853	234613778		1	234612853	234613778	-3329	-3328	intergenic	LINC00184 LINC01354 LOC101927787 IRF2BP2	.
548	chr1	234618403	234619122		1	234618403	234619122	-8879	-8878	intergenic	LINC00184 LINC01354 LOC101927787 IRF2BP2	.
549	chr1	234628301	234628527		1	234628301	234628527	784	-783	promoter	LINC01132 LINC00184 LINC01354 IRF2BP2 LOC101927787	LINC00184
550	chr1	234631847	234632236		1	234631847	234632236	0	2537	5' UTR	LINC01132 LINC00184 IRF2BP2 LOC101927787	.
551	chr1	234721761	234722327		1	234721761	234722327	1715	-1714	promoter	PP2672 LINC00184 LINC01132 LOC101927787	LINC01132
552	chr1	234722822	234723156		1	234722822	234723156	886	-885	promoter	PP2672 LINC00184 LINC01132 LOC101927787	LINC01132
553	chr1	234723472	234723740		1	234723472	234723740	302	-301	promoter	PP2672 LINC00184 LINC01132 LOC101927787	LINC01132
554	chr1	234724245	234724802		1	234724245	234724802	0	204	5' UTR	PP2672 LINC00184 LINC01132 LOC101927787	.
555	chr1	234921507	234921814		1	234921507	234921814	35529	42185	intergenic	LOC101927851	.
556	chr1	234926077	234926366		1	234926077	234926366	30977	37633	intergenic	LOC101927851	.
557	chr1	234956030	234956255		1	234956030	234956255	1088	7744	intergenic	LOC101927851	.
558	chr1	234975291	234975628		1	234975291	234975628	-11293	-11292	intergenic	LOC101927851 LINC01348	.
559	chr1	234978977	234979193		1	234978977	234979193	-14979	-14978	intergenic	LOC101927851 LINC01348	.
560	chr1	234980449	234981161		1	234980449	234981161	-16451	-16450	intergenic	LOC101927851 LINC01348	.
561	chr1	235067819	235068157		1	235067819	235068157	0	1661	3' UTR	ARID4B SNORA14B TOMM20 RBM34 LINC01348	.
562	chr1	235074797	235076167		1	235074797	235076167	-4980	-4979	intergenic	ARID4B SNORA14B TOMM20 RBM34 LINC01348	.
563	chr1	235128920	235129185		1	235128920	235129185	-84	-83	promoter	ARID4B SNORA14B TOMM20 MIR4753 RBM34 LINC01348	SNORA14B TOMM20
564	chr1	235328714	235329057		1	235328714	235329057	0	0	promoter	GGPS1 ARID4B TBCE	GGPS1 ARID4B
565	chr1	235504756	235504956		1	235504756	235504956	-305	-304	promoter	B3GALNT2 TBCE GNG4	B3GALNT2
566	chr1	235866304	235866841		1	235866304	235866841	0	65	5' UTR	MIR1537 LYST	.
567	chr1	238648242	238648452		1	238648242	238648452	-162226	-162225	intergenic	.	.
568	chr1	240109386	240109768		1	240109386	240109768	0	17504	intron	RPS7P5 FMN2	.
569	chr1	240245119	240245696		1	240245119	240245696	0	153237	intron	FMN2	.
570	chr1	240612902	240613126		1	240612902	240613126	-748	-747	promoter	GREM2	GREM2
571	chr1	241482875	241483287		1	241482875	241483287	14316	36468	intergenic	KMO FH	.
572	chr1	241608527	241608811		1	241608527	241608811	0	27383	intron	OPN3 WDR64 FH KMO CHML	.
573	chr1	241612545	241613059		1	241612545	241613059	0	23135	intron	OPN3 WDR64 FH KMO CHML	.
574	chr1	244104605	244104813		1	244104605	244104813	-47128	51401	intergenic	LINC02774 ZBTB18	.
575	chr1	245788513	245788772		1	245788513	245788772	0	199779	intron	KIF26B SMYD3	.
576	chr1	245969561	245969823		1	245969561	245969823	0	18728	5' UTR	SMYD3	.
577	chr1	246567613	246567830		1	246567613	246567830	0	1158	promoter	CNST TFB2M SMYD3 LINC01743	TFB2M
578	chr1	246632749	246633022		1	246632749	246633022	0	66294	intron	TFB2M CNST SCCPDH	.
579	chr1	246782343	246782589		1	246782343	246782589	7028	-7027	intergenic	LINC01341 SCCPDH AHCTF1	.
580	chr1	247078145	247078734		1	247078145	247078734	0	77	5' UTR	ZNF695 ZNF669 ZNF124 C1orf229 ZNF670-ZNF695 FLJ39095 ZNF670	.
581	chr10	581023	581224		10	581023	581224	0	-47339	intron	LOC101930421 MIR5699 DIP2C DIP2C-AS1	.
582	chr10	624618	625610		10	624618	625610	0	-2953	intron	LOC101930421 MIR5699 DIP2C DIP2C-AS1	.
583	chr10	1049538	1049861		10	1049538	1049861	0	-172	promoter	WDR37 GTPBP4 IDI2 IDI2-AS1 IDI1	IDI1
584	chr10	3095659	3095876		10	3095659	3095876	0	-8732	5' UTR	PITRM1 SNORD142 LOC101927824 PFKP	.
585	chr10	3452458	3452684		10	3452458	3452684	0	50154	5' UTR	LOC105376360 LINC02669	.
586	chr10	3468507	3468890		10	3468507	3468890	0	33948	5' UTR	LOC105376360 LINC02669	.
587	chr10	3742135	3742346		10	3742135	3742346	0	42863	5' UTR	LOC105376360 KLF6 LINC02639	.
588	chr10	3805434	3805894		10	3805434	3805894	-20154	-20153	intergenic	LOC105376360 KLF6 LINC02639	.
589	chr10	3935376	3935604		10	3935376	3935604	55556	-55555	intergenic	MIR6078	.
590	chr10	5033337	5033811		10	5033337	5033811	14955	-14954	intergenic	AKR1C1 AKR1C2 AKR1C3	.
591	chr10	5446490	5446800		10	5446490	5446800	0	0	promoter	CALML3-AS1 UCN3 CALML5 TUBAL3 CALML3 NET1	NET1
592	chr10	5549163	5549366		10	5549163	5549366	-22393	-22917	intergenic	CALML3-AS1 CALML5 ASB13 CALML3 NET1 LASTR	.
593	chr10	5684823	5685051		10	5684823	5685051	0	0	promoter	GDI2 ASB13 TASOR2 LASTR	TASOR2
594	chr10	6721772	6721996		10	6721772	6721996	15386	-15385	intergenic	LINC00706 LINC00707 LINC02648 MIR4454 LINP1	.
595	chr10	6729240	6729465		10	6729240	6729465	7917	-7916	intergenic	LINC00706 LINC00707 LINC02648 MIR4454 LINP1	.
596	chr10	6748920	6749695		10	6748920	6749695	-9982	11539	intergenic	LINC00706 LINP1 LINC00707	.
597	chr10	6779211	6779504		10	6779211	6779504	-32	-31	promoter	LINC00706 LINP1 LINC00707	LINC00706 LINC00707
598	chr10	11685057	11685263		10	11685057	11685263	57119	-57118	intergenic	ECHDC3 USP6NL LOC107984208	.
599	chr10	12195293	12195529		10	12195293	12195529	0	362	promoter	DHTKD1 SEC61A2 CDC123 MIR548AK NUDT5	CDC123
600	chr10	13299455	13299892		10	13299455	13299892	0	0	promoter	RNU6-9 RNU6-2 PHYH SEPHS1 UCMA	PHYH
601	chr10	13716375	13716676		10	13716375	13716676	0	-8808	intron	PRPF18 FRMD4A	.
602	chr10	13984561	13985042		10	13984561	13985042	0	-12665	intron	FRMD4A LOC101928453	.
603	chr10	13987453	13987873		10	13987453	13987873	0	-15557	intron	FRMD4A LOC101928453	.
604	chr10	14386119	14386712		10	14386119	14386712	-2843	-2842	intergenic	MIR1265 FRMD4A MIR4293	.
605	chr10	14588482	14588856		10	14588482	14588856	0	15545	5' UTR	FAM107B	.
606	chr10	14604612	14605008		10	14604612	14605008	0	-211	promoter	FAM107B	FAM107B
607	chr10	14959392	14959867		10	14959392	14959867	0	5	5' UTR	DCLRE1C MEIG1	.
608	chr10	15461434	15461706		10	15461434	15461706	52243	-90145	intergenic	FAM171A1 ITGA8	.
609	chr10	17002500	17002980		10	17002500	17002980	0	126831	intron	CUBN	.
610	chr10	17003870	17004070		10	17003870	17004070	0	125741	intron	CUBN	.
611	chr10	17062755	17063103		10	17062755	17063103	0	66708	intron	CUBN TRDMT1	.
612	chr10	17063353	17063553		10	17063353	17063553	0	66258	intron	CUBN TRDMT1	.
613	chr10	17228675	17229001		10	17228675	17229001	0	435	promoter	VIM-AS1 CUBN VIM TRDMT1 ST8SIA6	VIM-AS1
614	chr10	18627117	18628032		10	18627117	18628032	0	23555	5' UTR	CACNB2 NSUN6 ARL5B	.
615	chr10	18651750	18652207		10	18651750	18652207	0	-163	promoter	NSUN6 ARL5B	NSUN6
616	chr10	18659445	18659645		10	18659445	18659645	0	15	promoter	NSUN6 ARL5B	NSUN6
617	chr10	21291629	21292233		10	21291629	21292233	0	817	5' UTR	LINC02643 NEBL	.
618	chr10	24456366	24456745		10	24456366	24456745	0	6953	5' UTR	KIAA1217	.
619	chr10	24902198	24902533		10	24902198	24902533	0	50073	intron	PRTFDC1 ENKUR	.
620	chr10	24921717	24921921		10	24921717	24921921	0	30685	intron	PRTFDC1 THNSL1 ENKUR	.
621	chr10	26486535	26486835		10	26486535	26486835	0	48195	5' UTR	LOC101929117 APBB1IP	.
622	chr10	26487135	26488335		10	26487135	26488335	0	48795	5' UTR	LOC101929117 APBB1IP	.
623	chr10	26781294	26781549		10	26781294	26781549	0	79409	3' UTR	ABI1	.
624	chr10	27155467	27155771		10	27155467	27155771	0	116	promoter	MASTL ACBD5 YME1L1	YME1L1
625	chr10	27241755	27242092		10	27241755	27242092	0	0	promoter	ACBD5	ACBD5
626	chr10	27504312	27504512		10	27504312	27504512	0	9	5' UTR	RAB18 PTCHD3	.
627	chr10	27621137	27621828		10	27621137	27621828	51046	116834	intergenic	RAB18 MKX	.
628	chr10	28077950	28078173		10	28077950	28078173	0	-4572	3' UTR	SNORD130 ARMC4 MPP7	.
629	chr10	28532330	28532567		10	28532330	28532567	0	0	promoter	WAC-AS1 WAC LINC02652	WAC-AS1 WAC
630	chr10	28841873	28842382		10	28841873	28842382	4026	-4025	intergenic	C10orf126 LINC00837 LINC01517	.
631	chr10	29649154	29649370		10	29649154	29649370	0	-14183	5' UTR	SVIL MIR938	.
632	chr10	29659211	29660018		10	29659211	29660018	0	-24240	5' UTR	SVIL MIR938	.
633	chr10	29803872	29804583		10	29803872	29804583	-66937	-66936	intergenic	SVIL	.
634	chr10	29806567	29806767		10	29806567	29806767	-69632	-69631	intergenic	SVIL	.
635	chr10	29811997	29812206		10	29811997	29812206	-75062	-75061	intergenic	SVIL	.
636	chr10	30233411	30233681		10	30233411	30233681	-722	21560	intergenic	LOC101929279 MTPAP	.
637	chr10	30447231	30447617		10	30447231	30447617	0	12586	intron	GOLGA2P6 MAP3K8 MTPAP MIR7162	.
638	chr10	30682515	30682757		10	30682515	30682757	9517	-9516	intergenic	SVIL2P LINC02644 LYZL2	.
639	chr10	30784277	30784478		10	30784277	30784478	60158	61059	intergenic	ZNF438 SVIL2P LINC02644	.
640	chr10	30785565	30785765		10	30785565	30785765	58871	62347	intergenic	ZNF438 SVIL2P LINC02644	.
641	chr10	30812309	30812517		10	30812309	30812517	32119	89091	intergenic	ZNF438 SVIL2P LINC02644	.
642	chr10	30820139	30820339		10	30820139	30820339	24297	96921	intergenic	ZNF438 LINC02644	.
643	chr10	31034468	31034912		10	31034468	31034912	-2532	-2531	intergenic	ZNF438	.
644	chr10	31134139	31134353		10	31134139	31134353	53530	-53529	intergenic	LINC02664	.
645	chr10	31243009	31243420		10	31243009	31243420	0	55127	5' UTR	ZEB1-AS1 LINC02664 ZEB1	.
646	chr10	31261840	31262126		10	31261840	31262126	-289	-56290	intergenic	ZEB1-AS1 LINC02664 ZEB1	.
647	chr10	31262299	31262637		10	31262299	31262637	-748	-55779	intergenic	ZEB1-AS1 LINC02664 ZEB1	.
648	chr10	31318501	31318977		10	31318501	31318977	0	0	promoter	ZEB1-AS1 ZEB1	ZEB1
649	chr10	31697509	31697709		10	31697509	31697709	107689	211217	intergenic	.	.
650	chr10	31698507	31698939		10	31698507	31698939	106459	209987	intergenic	.	.
651	chr10	31929303	31929736		10	31929303	31929736	-428	-427	promoter	ARHGAP12 KIF5B	ARHGAP12
652	chr10	32139642	32139890		10	32139642	32139890	-83218	-83217	intergenic	KIF5B	.
653	chr10	32980753	32980989		10	32980753	32980989	-22524	-22523	intergenic	IATPR CCDC7 SNORA86 ITGB1	.
654	chr10	32982172	32982389		10	32982172	32982389	-23943	-23942	intergenic	IATPR CCDC7 SNORA86 ITGB1	.
655	chr10	32982616	32982847		10	32982616	32982847	-24387	-24386	intergenic	IATPR CCDC7 SNORA86 ITGB1	.
656	chr10	33005504	33005746		10	33005504	33005746	-47275	-47274	intergenic	ITGB1 IATPR	.
657	chr10	33032580	33033021		10	33032580	33033021	41005	-74350	intergenic	ITGB1 IATPR	.
658	chr10	33263243	33263443		10	33263243	33263443	0	71224	3' UTR	NRP1	.
659	chr10	33291471	33291714		10	33291471	33291714	0	42953	3' UTR	NRP1	.
660	chr10	33366195	33366470		10	33366195	33366470	-31291	-31290	intergenic	NRP1	.
661	chr10	33377508	33377934		10	33377508	33377934	-42604	-42603	intergenic	NRP1	.
662	chr10	35421855	35422055		10	35421855	35422055	0	84982	5' UTR	CCNY	.
663	chr10	38094344	38094979		10	38094344	38094979	0	8	5' UTR	ZNF37A	.
664	chr10	43862659	43862859		10	43862659	43862859	0	3249	5' UTR	LINC00619 LINC00841 LINC02658 HNRNPA3P1 LINC00840	.
665	chr10	43888797	43889212		10	43888797	43889212	0	-20083	5' UTR	LINC00619 LINC00841 HNRNPA3P1 LINC00840	.
666	chr10	43931531	43931735		10	43931531	43931735	0	19130	5' UTR	LINC00840 LINC00619 LINC00841	.
667	chr10	44051754	44052207		10	44051754	44052207	-70490	139353	intergenic	LINC00841	.
668	chr10	44180472	44180707		10	44180472	44180707	112043	-112042	intergenic	.	.
669	chr10	44261957	44262188		10	44261957	44262188	30562	-30561	intergenic	LINC02881	.
670	chr10	44301318	44301564		10	44301318	44301564	-6670	8569	intergenic	LINC02881 CXCL12	.
671	chr10	44861601	44861811		10	44861601	44861811	0	-49504	3' UTR	TMEM72-AS1 RASSF4 TMEM72	.
672	chr10	45726603	45727041		10	45726603	45727041	2	-1	promoter	WASHC2C	WASHC2C
673	chr10	45727255	45727581		10	45727255	45727581	0	0	promoter	WASHC2C	WASHC2C
674	chr10	46524392	46525330		10	46524392	46525330	16406	31086	intergenic	GPRIN2	.
675	chr10	47137527	47137833		10	47137527	47137833	-135206	225806	intergenic	.	.
676	chr10	47481488	47481759		10	47481488	47481759	0	2356	intron	LOC105378292 FAM25C ANXA8 FAM25G ZNF488 AGAP9 BMS1P2-AGAP9 BMS1P2 LOC107001062	.
677	chr10	47553064	47553348		10	47553064	47553348	0	152	3' UTR	FAM25C ANXA8 FAM25G AGAP9 BMS1P2-AGAP9 BMS1P2 CTSLP2	.
678	chr10	48655701	48656094		10	48655701	48656094	0	171	5' UTR	WDFY4 ARHGAP22	.
679	chr10	49387205	49387430		10	49387205	49387430	0	8659	intron	DRGX C10orf71 ERCC6 C10orf71-AS1	.
680	chr10	50052216	50052717		10	50052216	50052717	0	15086	3' UTR	TIMM23B-AGAP6 TIMM23B WASHC2A AGAP6 FAM21EP	.
681	chr10	50067941	50068354		10	50067941	50068354	0	0	promoter	TIMM23B-AGAP6 TIMM23B WASHC2A AGAP6 FAM21EP	WASHC2A FAM21EP
682	chr10	50418098	50418328		10	50418098	50418328	0	-166582	5' UTR	SGMS1	.
683	chr10	51879467	51879677		10	51879467	51879677	0	-167078	intron	PRKG1	.
684	chr10	52313924	52314496		10	52313924	52314496	0	0	promoter	DKK1 PRKG1 PRKG1-AS1	DKK1 PRKG1-AS1
685	chr10	56347353	56347553		10	56347353	56347553	9675	13706	intergenic	ZWINT	.
686	chr10	58385149	58385612		10	58385149	58385612	0	0	promoter	CISD1 TFAM LOC112268068 UBE2D1	TFAM
687	chr10	58457877	58458381		10	58457877	58458381	54491	-54490	intergenic	TFAM UBE2D1 BICC1	.
688	chr10	58856768	58857284		10	58856768	58857284	-25334	141754	intergenic	BICC1	.
689	chr10	58868993	58869428		10	58868993	58869428	-37559	-130089	intergenic	BICC1	.
690	chr10	58920193	58920434		10	58920193	58920434	79084	-79083	intergenic	LINC00844 BICC1	.
691	chr10	61397452	61398062		10	61397452	61398062	8580	-54576	intergenic	TMEM26-AS1 TMEM26	.
692	chr10	61398985	61399185		10	61398985	61399185	7457	-53453	intergenic	TMEM26-AS1 TMEM26	.
693	chr10	61634979	61635187		10	61634979	61635187	27742	-27741	intergenic	CABCOCO1	.
694	chr10	62584550	62584872		10	62584550	62584872	-104262	-209423	intergenic	.	.
695	chr10	62597365	62597568		10	62597365	62597568	-117077	-207151	intergenic	.	.
696	chr10	62637652	62638048		10	62637652	62638048	-157364	-166671	intergenic	.	.
697	chr10	63209234	63209442		10	63209234	63209442	0	59781	3' UTR	NRBF2 JMJD1C	.
698	chr10	63377170	63377380		10	63377170	63377380	0	-4122	5' UTR	MIR1296 JMJD1C JMJD1C-AS1 LOC105378330	.
699	chr10	63553389	63553940		10	63553389	63553940	0	-31499	intron	JMJD1C REEP3 JMJD1C-AS1	.
700	chr10	63554335	63554728		10	63554335	63554728	0	-32445	intron	JMJD1C REEP3 JMJD1C-AS1	.
701	chr10	63629692	63631035		10	63629692	63631035	-4565	-107802	intergenic	REEP3	.
702	chr10	63700474	63700740		10	63700474	63700740	-75347	-178584	intergenic	REEP3	.
703	chr10	63712484	63712763		10	63712484	63712763	-87357	-190594	intergenic	REEP3	.
704	chr10	68136184	68136410		10	68136184	68136410	0	26697	5' UTR	ATOH7 MYPN HERC4	.
705	chr10	68594746	68595127		10	68594746	68595127	0	34410	intron	SLC25A16 TET1	.
706	chr10	69065724	69066359		10	69065724	69066359	21244	-21243	intergenic	DDX21 VPS26A SRGN KIFBP	.
707	chr10	69124149	69124349		10	69124149	69124349	0	0	promoter	SRGN SUPV3L1 VPS26A	VPS26A
708	chr10	69383050	69383468		10	69383050	69383468	0	33450	intron	TACR2 HK1 TSPAN15	.
709	chr10	70191309	70191965		10	70191309	70191965	10871	-20795	intergenic	AIFM2 PPA1 TYSND1 SAR1A NPFFR1	.
710	chr10	70267588	70267889		10	70267588	70267889	0	16115	intron	NPFFR1 PPA1 SAR1A LRRC20	.
711	chr10	71860788	71860999		10	71860788	71860999	-9538	-9537	intergenic	PSAP CDH23 VSIR MIR7152	.
712	chr10	71920936	71921201		10	71920936	71921201	43194	-43193	intergenic	PSAP CHST3	.
713	chr10	72009618	72010027		10	72009618	72010027	0	45224	3' UTR	SPOCK2 CHST3 ASCC1	.
714	chr10	72097841	72098189		10	72097841	72098189	0	117767	3' UTR	ASCC1	.
715	chr10	72273119	72273405		10	72273119	72273405	519	-518	promoter	DDIT4 ANAPC16 ASCC1	DDIT4
716	chr10	72273923	72274208		10	72273923	72274208	0	0	promoter	DDIT4 ANAPC16 ASCC1	DDIT4
717	chr10	72320247	72320716		10	72320247	72320716	12119	34203	intergenic	DDIT4 ANAPC16 DNAJB12 MICU1	.
718	chr10	72353828	72354268		10	72353828	72354268	0	651	3' UTR	DDIT4 DNAJB12 MICU1	.
719	chr10	72364161	72364378		10	72364161	72364378	2948	-9242	intergenic	DDIT4 DNAJB12 MICU1	.
720	chr10	72666124	72666326		10	72666124	72666326	25805	-25804	intergenic	MIR4676 MICU1 MCU	.
721	chr10	73730002	73730406		10	73730002	73730406	0	100	promoter	FUT11 BMS1P4 AGAP5 GLUD1P3 SEC24C ZSWIM8 BMS1P4-AGAP5 CHCHD1	GLUD1P3
722	chr10	73899181	73899422		10	73899181	73899422	10547	-11709	intergenic	C10orf55 PLAU CAMK2G	.
723	chr10	73906865	73907471		10	73906865	73907471	2498	-3660	intergenic	C10orf55 PLAU CAMK2G	.
724	chr10	75210617	75210977		10	75210617	75210977	0	464	5' UTR	ZNF503 ZNF503-AS1 SAMD8 COMTD1 VDAC2	.
725	chr10	75225815	75226034		10	75225815	75226034	0	9923	intron	ZNF503 ZNF503-AS1 SAMD8 COMTD1 VDAC2	.
726	chr10	76583908	76584139		10	76583908	76584139	-23741	766622	intergenic	LRMDA	.
727	chr10	76881741	76882224		10	76881741	76882224	0	-5819	intron	KCNMA1-AS1 KCNMA1	.
728	chr10	77112184	77112462		10	77112184	77112462	0	-28368	exon	KCNMA1-AS2 KCNMA1	.
729	chr10	77156591	77157041		10	77156591	77157041	0	15761	intron	KCNMA1-AS2 KCNMA1	.
730	chr10	77160418	77161118		10	77160418	77161118	0	19588	intron	KCNMA1-AS2 KCNMA1	.
731	chr10	77162541	77162906		10	77162541	77162906	0	21711	intron	KCNMA1-AS2 KCNMA1	.
732	chr10	77164195	77164433		10	77164195	77164433	0	23365	intron	KCNMA1-AS2 KCNMA1	.
733	chr10	77392473	77392841		10	77392473	77392841	0	41602	intron	KCNMA1-AS3 KCNMA1	.
734	chr10	77416645	77416867		10	77416645	77416867	0	65774	intron	KCNMA1-AS3 KCNMA1	.
735	chr10	77501572	77501811		10	77501572	77501811	0	135997	intron	KCNMA1	.
736	chr10	77505514	77506090		10	77505514	77506090	0	131718	intron	KCNMA1	.
737	chr10	77531621	77531876		10	77531621	77531876	0	105932	intron	KCNMA1	.
738	chr10	78972757	78973574		10	78972757	78973574	0	93874	3' UTR	ZMIZ1 ZMIZ1-AS1	.
739	chr10	79071348	79071589		10	79071348	79071589	0	2383	5' UTR	ZMIZ1 ZMIZ1-AS1	.
740	chr10	79081564	79081767		10	79081564	79081767	0	12599	5' UTR	ZMIZ1 ZMIZ1-AS1	.
741	chr10	79149859	79150493		10	79149859	79150493	0	80894	5' UTR	ZMIZ1 ZMIZ1-AS1	.
742	chr10	79151968	79152177		10	79151968	79152177	0	83003	5' UTR	ZMIZ1 ZMIZ1-AS1	.
743	chr10	79299604	79299812		10	79299604	79299812	0	-47656	intron	ZMIZ1 PPIF ZCCHC24	.
744	chr10	80155446	80155751		10	80155446	80155751	0	22717	3' UTR	TMEM254 PLAC9 LINC00857 ANXA11	.
745	chr10	80506395	80506614		10	80506395	80506614	0	29328	intron	TSPAN14 LOC101929574 PRXL2A SH2D4B	.
746	chr10	83522886	83523447		10	83522886	83523447	148959	153642	intergenic	.	.
747	chr10	83608543	83608908		10	83608543	83608908	63498	68181	intergenic	LINC02650	.
748	chr10	83612392	83612645		10	83612392	83612645	59761	64444	intergenic	LINC02650	.
749	chr10	84328475	84328773		10	84328475	84328773	0	0	promoter	CCSER2 LINC00858 RGR LRIT1	CCSER2
750	chr10	86755893	86756122		10	86755893	86756122	497	-496	promoter	BMPR1A OPN4 LDB3	BMPR1A
751	chr10	87094428	87094628		10	87094428	87094628	0	215	promoter	SHLD2 GLUD1	SHLD2 GLUD1
752	chr10	87547142	87547364		10	87547142	87547364	0	39310	intron	MIR4678 MINPP1	.
753	chr10	87657606	87657942		10	87657606	87657942	1936	-1935	promoter	ATAD1 PAPSS2	PAPSS2
754	chr10	87670867	87671070		10	87670867	87671070	0	10990	intron	ATAD1 PAPSS2	.
755	chr10	87861746	87863851		10	87861746	87863851	0	0	promoter	PTEN ATAD1 CFL1P1 KLLN	KLLN PTEN
756	chr10	88038401	88038762		10	88038401	88038762	-66472	174777	intergenic	PTEN	.
757	chr10	88110572	88110858		10	88110572	88110858	-138643	246948	intergenic	.	.
758	chr10	88116103	88116506		10	88116103	88116506	-144174	252479	intergenic	.	.
759	chr10	88116683	88116979		10	88116683	88116979	-144754	253059	intergenic	.	.
760	chr10	88271020	88271300		10	88271020	88271300	2564	312018	intergenic	RNLS	.
761	chr10	88281862	88282363		10	88281862	88282363	0	300955	intron	RNLS	.
762	chr10	88978866	88979720		10	88978866	88979720	0	-11077	5' UTR	FAS-AS1 FAS ACTA2	.
763	chr10	88990008	88990512		10	88990008	88990512	0	-285	promoter	FAS-AS1 FAS ACTA2	FAS
764	chr10	89278196	89278416		10	89278196	89278416	23630	-23629	intergenic	LIPA IFIT1B CH25H IFIT2 IFIT3	.
765	chr10	89515248	89515609		10	89515248	89515609	0	19985	5' UTR	PANK1 SLC16A12-AS1 MIR107 SLC16A12 IFIT5	.
766	chr10	91162302	91162668		10	91162302	91162668	344	-343	promoter	NUDT9P1 PCGF5	PCGF5
767	chr10	91164165	91164365		10	91164165	91164365	0	1154	5' UTR	NUDT9P1 PCGF5	.
768	chr10	91190666	91190944		10	91190666	91190944	0	27655	5' UTR	NUDT9P1 PCGF5	.
769	chr10	91643010	91643409		10	91643010	91643409	-9940	-9939	intergenic	HECTD2-AS1 PPP1R3C	.
770	chr10	91652669	91652871		10	91652669	91652871	-19599	-19598	intergenic	HECTD2-AS1 PPP1R3C	.
771	chr10	92101578	92102299		10	92101578	92102299	0	140980	intron	BTAF1 CPEB3	.
772	chr10	92142470	92142670		10	92142470	92142670	0	100609	intron	CPEB3	.
773	chr10	92291107	92291805		10	92291107	92291805	0	0	promoter	CPEB3 MARCHF5	CPEB3 MARCHF5
774	chr10	92573911	92574397		10	92573911	92574397	0	0	promoter	KIF11 IDE	IDE
775	chr10	93436904	93437329		10	93436904	93437329	0	45005	intron	MYOF CEP55	.
776	chr10	93437542	93438022		10	93437542	93438022	0	44312	intron	MYOF CEP55	.
777	chr10	93466074	93466277		10	93466074	93466277	0	16057	intron	MYOF CEP55	.
778	chr10	94362569	94363287		10	94362569	94363287	0	0	promoter	TBC1D12 PLCE1-AS1 NOC3L PLCE1	NOC3L
779	chr10	94381144	94381372		10	94381144	94381372	-18206	-18205	intergenic	TBC1D12 PLCE1-AS1 NOC3L PLCE1	.
780	chr10	95273492	95273973		10	95273492	95273973	0	17030	intron	PDLIM1 SORBS1	.
781	chr10	95308559	95308772		10	95308559	95308772	3001	132408	intergenic	SORBS1	.
782	chr10	96991214	96991876		10	96991214	96991876	0	-110879	3' UTR	LCOR SLIT1	.
783	chr10	97423083	97423364		10	97423083	97423364	0	2693	3' UTR	LOC644215 ZDHHC16 EXOSC1 RRP12 PGAM1	.
784	chr10	97498764	97499008		10	97498764	97499008	0	0	promoter	ZDHHC16 MMS19 UBTD1	MMS19 UBTD1
785	chr10	97687485	97687685		10	97687485	97687685	-245	-244	promoter	SFRP5 MARVELD1 ZFYVE27 MORN4 AVPI1 PI4K2A HOGA1	AVPI1
786	chr10	98323508	98323791		10	98323508	98323791	-55315	-55314	intergenic	LOXL4 PYROXD2 MIR1287 R3HCC1L	.
787	chr10	99368927	99369156		10	99368927	99369156	0	39572	5' UTR	GOT1 CNNM1	.
788	chr10	99395973	99396542		10	99395973	99396542	328	34082	intergenic	GOT1 CNNM1	.
789	chr10	99661185	99661462		10	99661185	99661462	0	1557	exon	COX15 SLC25A28 ENTPD7	.
790	chr10	99667401	99667639		10	99667401	99667639	0	7773	intron	COX15 SLC25A28 ENTPD7	.
791	chr10	99983776	99984181		10	99983776	99984181	0	25766	5' UTR	CPN1 DNMBP-AS1 DNMBP	.
792	chr10	100005841	100006308		10	100005841	100006308	0	3639	5' UTR	CPN1 DNMBP-AS1 DNMBP	.
793	chr10	100007782	100008162		10	100007782	100008162	0	1785	5' UTR	CPN1 DNMBP-AS1 DNMBP	.
794	chr10	100008993	100009303		10	100008993	100009303	0	644	5' UTR	CPN1 DNMBP-AS1 DNMBP	.
795	chr10	101354206	101354406		10	101354206	101354406	0	42	exon	LINC02681 BTRC	.
796	chr10	101938496	101938927		10	101938496	101938927	0	-94576	intron	KCNIP2 ARMH3	.
797	chr10	101939491	101939811		10	101939491	101939811	0	-95571	intron	KCNIP2 ARMH3	.
798	chr10	101952302	101952637		10	101952302	101952637	0	103536	intron	ARMH3	.
799	chr10	102055521	102055777		10	102055521	102055777	0	396	5' UTR	HPS6 NOLC1 ARMH3 LDB1 PPRC1	.
800	chr10	102133406	102134231		10	102133406	102134231	0	367	5' UTR	HPS6 NOLC1 PITX3 ARMH3 PPRC1 ELOVL3 LDB1	.
801	chr10	102646070	102646321		10	102646070	102646321	0	1576	5' UTR	WBP1L TRIM8 SUFU ARL3 SFXN2	.
802	chr10	102776043	102776294		10	102776043	102776294	0	0	promoter	AS3MT CYP17A1 WBP1L BORCS7-ASMT BORCS7 ARL3 SFXN2	WBP1L
803	chr10	102783015	102783362		10	102783015	102783362	0	6795	intron	AS3MT CYP17A1 WBP1L BORCS7-ASMT BORCS7 ARL3 SFXN2	.
804	chr10	102803010	102803270		10	102803010	102803270	0	26790	intron	AS3MT CYP17A1 WBP1L BORCS7-ASMT BORCS7 ARL3 SFXN2 LOC107984265	.
805	chr10	102918250	102918627		10	102918250	102918627	0	0	promoter	AS3MT CYP17A1 BORCS7-ASMT LOC107984265 BORCS7 CNNM2	CNNM2 LOC107984265
806	chr10	103045269	103045580		10	103045269	103045580	0	108241	intron	NT5C2 CNNM2	.
807	chr10	103192745	103193038		10	103192745	103193038	0	234	5' UTR	NT5C2	.
808	chr10	103238886	103239232		10	103238886	103239232	6655	-6654	intergenic	NT5C2 INA RPEL1	.
809	chr10	103244613	103245041		10	103244613	103245041	846	-845	promoter	NT5C2 INA RPEL1	RPEL1
810	chr10	103772284	103772588		10	103772284	103772588	0	25506	intron	SH3PXD2A SH3PXD2A-AS1	.
811	chr10	103918101	103918329		10	103918101	103918329	0	0	promoter	SH3PXD2A SLK STN1	STN1
812	chr10	103966601	103967046		10	103966601	103967046	94	-93	promoter	MIR936 SLK STN1 COL17A1	SLK
813	chr10	104122068	104122338		10	104122068	104122338	0	0	promoter	MIR936 SLK COL17A1 CFAP43 SFR1 MIR609	SFR1
814	chr10	104329462	104329857		10	104329462	104329857	0	-470	promoter	ITPRIP-AS1 CFAP43 GSTO2 ITPRIP CFAP58-DT MIR4482 GSTO1 CFAP58	ITPRIP
815	chr10	104330065	104330716		10	104330065	104330716	0	-1073	promoter	ITPRIP-AS1 CFAP43 GSTO2 ITPRIP CFAP58-DT MIR4482 GSTO1 CFAP58	ITPRIP
816	chr10	104339731	104340164		10	104339731	104340164	-1267	-1266	promoter	ITPRIP-AS1 CFAP58-DT ITPRIP GSTO2 MIR4482 GSTO1 CFAP58	ITPRIP
817	chr10	106410091	106410479		10	106410091	106410479	163184	269927	intergenic	.	.
818	chr10	108359121	108359336		10	108359121	108359336	-289829	-289828	intergenic	.	.
819	chr10	108802030	108802515		10	108802030	108802515	-732738	-732737	intergenic	.	.
820	chr10	110006972	110007326		10	110006972	110007326	0	-657	promoter	XPNPEP1 ADD3-AS1 ADD3	ADD3
821	chr10	110305104	110305625		10	110305104	110305625	-185	-184	promoter	MXI1 SMNDC1	SMNDC1
822	chr10	110336419	110336645		10	110336419	110336645	-31500	-31499	intergenic	MXI1 SMNDC1	.
823	chr10	110353660	110353892		10	110353660	110353892	-48741	-48740	intergenic	MXI1 SMNDC1	.
824	chr10	110410615	110411069		10	110410615	110411069	86838	-86837	intergenic	DUSP5	.
825	chr10	110426282	110426885		10	110426282	110426885	71022	-71021	intergenic	DUSP5	.
826	chr10	110497434	110497680		10	110497434	110497680	227	-226	promoter	DUSP5 SMC3	DUSP5
827	chr10	110500751	110500997		10	110500751	110500997	0	2845	intron	DUSP5 SMC3	.
828	chr10	110567724	110567998		10	110567724	110567998	0	30	5' UTR	DUSP5 SMC3 RBM20	.
829	chr10	112952350	112952592		10	112952350	112952592	0	2101	intron	TCF7L2	.
830	chr10	113073945	113074290		10	113073945	113074290	0	123696	intron	TCF7L2	.
831	chr10	113087314	113087783		10	113087314	113087783	0	137065	intron	TCF7L2	.
832	chr10	113106816	113107374		10	113106816	113107374	0	156567	intron	TCF7L2	.
833	chr10	113326280	113326607		10	113326280	113326607	-158604	197010	intergenic	.	.
834	chr10	114634851	114635080		10	114634851	114635080	0	-2454	intron	ABLIM1	.
835	chr10	114714745	114715048		10	114714745	114715048	0	-29742	intron	ABLIM1 LOC101927692	.
836	chr10	114824253	114824482		10	114824253	114824482	0	2474	intron	LOC101927692 ABLIM1 FAM160B1	.
837	chr10	114826120	114826365		10	114826120	114826365	0	4341	intron	LOC101927692 ABLIM1 FAM160B1	.
838	chr10	117461694	117462277		10	117461694	117462277	22016	-80167	intergenic	EMX2 EMX2OS PDZD8	.
839	chr10	117541228	117541959		10	117541228	117541959	0	-485	promoter	EMX2 EMX2OS	EMX2
840	chr10	117547599	117548040		10	117547599	117548040	0	-2531	intron	EMX2 EMX2OS	.
841	chr10	117552739	117553484		10	117552739	117553484	-3194	-7671	intergenic	EMX2 EMX2OS	.
842	chr10	117609284	117609492		10	117609284	117609492	-59739	-64216	intergenic	EMX2 EMX2OS	.
843	chr10	117609722	117609935		10	117609722	117609935	-60177	-64654	intergenic	EMX2 EMX2OS	.
844	chr10	117662332	117662572		10	117662332	117662572	-112787	-117264	intergenic	.	.
845	chr10	118755149	118755379		10	118755149	118755379	-180	-179	promoter	CACUL1	CACUL1
846	chr10	119208842	119209141		10	119208842	119209141	0	1272	intron	DENND10 PRDX3 SFXN4 GRK5	.
847	chr10	119211394	119211596		10	119211394	119211596	0	3824	intron	DENND10 PRDX3 SFXN4 GRK5	.
848	chr10	119247263	119247549		10	119247263	119247549	0	39693	intron	SFXN4 PRDX3 GRK5	.
849	chr10	119271127	119271816		10	119271127	119271816	0	63557	intron	PRDX3 GRK5	.
850	chr10	119401685	119402361		10	119401685	119402361	0	23714	intron	MIR4681 GRK5 RGS10	.
851	chr10	119678878	119679186		10	119678878	119679186	-1062	27499	intergenic	TIAL1 INPP5F BAG3	.
852	chr10	120477294	120477494		10	120477294	120477494	0	20068	5' UTR	PLPP4	.
853	chr10	122112798	122113165		10	122112798	122113165	0	0	promoter	TACC2	TACC2
854	chr10	124418351	124418749		10	124418351	124418749	0	174	5' UTR	LHPP NKX1-2 OAT	.
855	chr10	124911623	124912098		10	124911623	124912098	30025	-30024	intergenic	CTBP2 ZRANB1 ABRAXAS2	.
856	chr10	124917958	124918158		10	124917958	124918158	23965	-23964	intergenic	CTBP2 ZRANB1 ABRAXAS2	.
857	chr10	124943963	124944354		10	124943963	124944354	0	1841	intron	CTBP2 MIR4296 ZRANB1	.
858	chr10	125057247	125057448		10	125057247	125057448	0	-24377	5' UTR	CTBP2 MIR4296 ZRANB1	.
859	chr10	125161016	125161299		10	125161016	125161299	0	0	promoter	CTBP2	CTBP2
860	chr10	125201253	125201462		10	125201253	125201462	-40224	-40223	intergenic	CTBP2	.
861	chr10	126060335	126061011		10	126060335	126061011	0	-87062	intron	ADAM12 FANK1 FANK1-AS1	.
862	chr10	126062695	126062911		10	126062695	126062911	0	-89422	intron	ADAM12 FANK1 FANK1-AS1	.
863	chr10	126063495	126063950		10	126063495	126063950	0	-90222	intron	ADAM12 FANK1 FANK1-AS1	.
864	chr10	126091138	126091483		10	126091138	126091483	0	-117865	intron	ADAM12 FANK1	.
865	chr10	126227951	126228162		10	126227951	126228162	0	160315	intron	ADAM12	.
866	chr10	126242835	126243104		10	126242835	126243104	0	145373	intron	ADAM12	.
867	chr10	126243685	126244563		10	126243685	126244563	0	143914	intron	ADAM12	.
868	chr10	126386721	126387045		10	126386721	126387045	0	1432	intron	C10orf90 ADAM12 LINC00601 LOC728158	.
869	chr10	127002975	127003491		10	127002975	127003491	0	97548	intron	DOCK1	.
870	chr10	127149936	127150375		10	127149936	127150375	0	46216	intron	INSYN2A DOCK1	.
871	chr10	132743679	132743924		10	132743679	132743924	0	42223	intron	INPP5A CFAP46 NKX6-2	.
872	chr10	133308160	133308430		10	133308160	133308430	0	442	promoter	TUBGCP2 ZNF511 ADAM8 PRAP1 CALY FUOM	ZNF511
873	chr11	818989	819260		11	818989	819260	0	76	5' UTR	CD151 RPLP2 SNORA52 POLR2L CRACR2B SLC25A22 PNPLA2 PIDD1	.
874	chr11	834340	835362		11	834340	835362	0	1389	5' UTR	CD151 TSPAN4 POLR2L CRACR2B PNPLA2	.
875	chr11	1138321	1138622		11	1138321	1138622	19331	-19330	intergenic	MUC5AC LINC02688 MUC2 MUC5B	.
876	chr11	1139488	1139911		11	1139488	1139911	18042	-18041	intergenic	MUC5AC LINC02688 MUC2 MUC5B	.
877	chr11	1750223	1750449		11	1750223	1750449	0	146	5' UTR	CTSD TNNI2 FAM99B SYT8 IFITM10 KRTAP5-6 FAM99A	.
878	chr11	2930151	2930607		11	2930151	2930607	-732	-731	promoter	SLC22A18 PHLDA2 NAP1L4	PHLDA2
879	chr11	3723224	3723496		11	3723224	3723496	0	-51840	3' UTR	CHRNA10 NUP98	.
880	chr11	5619106	5619499		11	5619106	5619499	0	-444	promoter	OR52B6 TRIM22 OR52H1 TRIM34 TRIM5 TRIM6 TRIM6-TRIM34	TRIM34
881	chr11	5621143	5621626		11	5621143	5621626	0	1200	5' UTR	OR52B6 TRIM22 OR52H1 TRIM34 TRIM5 TRIM6 TRIM6-TRIM34	.
882	chr11	6320630	6320949		11	6320630	6320949	-130	-129	promoter	CCKBR CAVIN3 SMPD1 APBB1	CAVIN3
883	chr11	6603418	6604000		11	6603418	6604000	0	0	promoter	RRP8 ILK DCHS1 TPP1 TAF10 MRPL17 DNHD1	RRP8 ILK
884	chr11	6646247	6646551		11	6646247	6646551	0	9258	5' UTR	RRP8 ILK DCHS1 TAF10 TPP1 MRPL17 DNHD1 GVINP1	.
885	chr11	8012395	8012601		11	8012395	8012601	0	3908	3' UTR	NLRP10 RIC3 OR10A3 OR10A6 TUB EIF3F TUB-AS1 CASC23	.
886	chr11	8098549	8099343		11	8098549	8099343	0	17339	3' UTR	RIC3 TUB-AS1 TUB	.
887	chr11	8810168	8810523		11	8810168	8810523	0	151	5' UTR	LOC102724784 DENND2B	.
888	chr11	8838169	8838456		11	8838169	8838456	0	-2411	5' UTR	DENND2B	.
889	chr11	8868202	8868493		11	8868202	8868493	0	2409	5' UTR	DENND2B C11orf16 AKIP1	.
890	chr11	9263989	9264695		11	9263989	9264695	0	631	5' UTR	DENND5A TMEM41B	.
891	chr11	9568730	9569142		11	9568730	9569142	4528	-4527	intergenic	SWAP70 ZNF143 WEE1	.
892	chr11	9618131	9618373		11	9618131	9618373	-28147	43445	intergenic	SWAP70 WEE1 ZNF143	.
893	chr11	9664011	9664285		11	9664011	9664285	0	0	promoter	SBF2-AS1 LINC02709 WEE1 SWAP70	SWAP70
894	chr11	9759864	9760173		11	9759864	9760173	0	-331	promoter	SBF2-AS1 SBF2 LINC02709 LOC101928008 SWAP70	LINC02709
895	chr11	9895186	9895434		11	9895186	9895434	0	56045	5' UTR	SBF2-AS1 LOC101928008 SBF2	.
896	chr11	9906262	9906471		11	9906262	9906471	0	67121	5' UTR	SBF2-AS1 LOC101928008 SBF2	.
897	chr11	10118051	10118431		11	10118051	10118431	0	175776	intron	SBF2	.
898	chr11	10293318	10293875		11	10293318	10293875	0	332	intron	ADM CAND1.11 SBF2	.
899	chr11	10303963	10304583		11	10303963	10304583	490	-489	promoter	ADM CAND1.11 SBF2	ADM
900	chr11	10307435	10308350		11	10307435	10308350	0	0	promoter	CAND1.11 ADM SBF2	CAND1.11
901	chr11	10455112	10455325		11	10455112	10455325	0	0	promoter	MTRNR2L8 MIR4485 AMPD3 IRAG1-AS1 CAND1.11 RNF141	AMPD3
902	chr11	10509356	10509821		11	10509356	10509821	-171	-170	promoter	IRAG1 MTRNR2L8 MIR4485 LYVE1 AMPD3 IRAG1-AS1 RNF141	MIR4485 MTRNR2L8
903	chr11	10669426	10669746		11	10669426	10669746	0	-17148	5' UTR	CTR9 IRAG1 IRAG1-AS1	.
904	chr11	10751007	10751390		11	10751007	10751390	0	0	promoter	CTR9 SNORD97 EIF4G2 IRAG1 LOC101928053	CTR9
905	chr11	10808100	10808300		11	10808100	10808300	0	-104	promoter	CTR9 SNORD97 EIF4G2 ZBED5-AS1 ZBED5 LOC101928053	EIF4G2 LOC101928053
906	chr11	10809121	10809684		11	10809121	10809684	0	0	promoter	CTR9 SNORD97 EIF4G2 ZBED5-AS1 ZBED5 LOC101928053	EIF4G2 LOC101928053
907	chr11	10899475	10899912		11	10899475	10899912	-20200	41259	intergenic	SNORD97 EIF4G2 ZBED5-AS1 ZBED5 LOC101928053	.
908	chr11	12044284	12044494		11	12044284	12044494	0	13410	5' UTR	DKK3 MICAL2 LINC02547	.
909	chr11	12066551	12066819		11	12066551	12066819	-4767	35677	intergenic	MICAL2 LINC02547	.
910	chr11	12080387	12080644		11	12080387	12080644	-18603	-29931	intergenic	MICAL2 LINC02547	.
911	chr11	12086558	12087070		11	12086558	12087070	23506	-23505	intergenic	MICAL2	.
912	chr11	12138521	12138732		11	12138521	12138732	0	132	5' UTR	MICAL2	.
913	chr11	12177937	12178139		11	12177937	12178139	0	15859	5' UTR	MICAL2	.
914	chr11	12183408	12183608		11	12183408	12183608	0	21330	5' UTR	MICAL2	.
915	chr11	12201130	12201440		11	12201130	12201440	0	39052	5' UTR	MICAL2	.
916	chr11	12284691	12285098		11	12284691	12285098	1802	-1801	promoter	MICAL2 MICALCL	MICALCL
917	chr11	12285296	12285581		11	12285296	12285581	1319	-1318	promoter	MICAL2 MICALCL	MICALCL
918	chr11	12378227	12378553		11	12378227	12378553	0	657	intron	PARVA MICALCL	.
919	chr11	12569614	12569845		11	12569614	12569845	-34259	-104575	intergenic	PARVA	.
920	chr11	12675824	12676259		11	12675824	12676259	0	1404	5' UTR	TEAD1	.
921	chr11	12676713	12677339		11	12676713	12677339	0	2293	5' UTR	TEAD1	.
922	chr11	12723685	12723891		11	12723685	12723891	0	49265	5' UTR	TEAD1	.
923	chr11	12808792	12809025		11	12808792	12809025	0	134372	intron	TEAD1	.
924	chr11	12810161	12810665		11	12810161	12810665	0	135741	intron	TEAD1	.
925	chr11	12838828	12839104		11	12838828	12839104	0	150444	intron	TEAD1	.
926	chr11	12865038	12865286		11	12865038	12865286	0	124262	intron	TEAD1	.
927	chr11	12901790	12902055		11	12901790	12902055	0	87493	exon	TEAD1 LINC00958	.
928	chr11	13118240	13118479		11	13118240	13118479	-106123	108925	intergenic	.	.
929	chr11	13215423	13215700		11	13215423	13215700	60952	-60951	intergenic	ARNTL	.
930	chr11	13261945	13262148		11	13261945	13262148	14504	-14503	intergenic	ARNTL	.
931	chr11	13462604	13463086		11	13462604	13463086	0	136	5' UTR	PTH ARNTL BTBD10	.
932	chr11	13463375	13463748		11	13463375	13463748	-79	-78	promoter	PTH ARNTL BTBD10	BTBD10
933	chr11	14422533	14422853		11	14422533	14422853	34650	-58027	intergenic	RRAS2 PSMA1 COPB1	.
934	chr11	15650314	15650551		11	15650314	15650551	0	26210	5' UTR	LINC02751	.
935	chr11	18394179	18394412		11	18394179	18394412	0	0	promoter	LDHAL6A HPS5 MIR3159 LDHC LDHA GTF2H1	LDHA
936	chr11	18764151	18764479		11	18764151	18764479	0	27319	intron	PTPN5 TMEM86A IGSF22	.
937	chr11	19715209	19715454		11	19715209	19715454	0	-537	promoter	NAV2 LOC100126784 MIR4694	LOC100126784
938	chr11	19919192	19919648		11	19919192	19919648	0	-102907	intron	NAV2	.
939	chr11	19935145	19935354		11	19935145	19935354	0	-87201	intron	NAV2	.
940	chr11	19995375	19995587		11	19995375	19995587	0	-26968	intron	NAV2 NAV2-AS2	.
941	chr11	20035936	20036136		11	20035936	20036136	0	13167	exon	NAV2 NAV2-AS2	.
942	chr11	27218071	27219050		11	27218071	27219050	0	0	promoter	BBOX1 BBOX1-AS1	BBOX1-AS1
943	chr11	27281988	27282681		11	27281988	27282681	55831	-61875	intergenic	CCDC34 LGR4 BBOX1-AS1	.
944	chr11	27447820	27448020		11	27447820	27448020	0	-23710	intron	BDNF-AS MIR8087 LGR4-AS1 LGR4 CCDC34 LIN7C	.
945	chr11	27672407	27672946		11	27672407	27672946	0	26721	5' UTR	BDNF BDNF-AS	.
946	chr11	27934263	27935237		11	27934263	27935237	85382	-121577	intergenic	KIF18A	.
947	chr11	28146063	28146562		11	28146063	28146562	0	37676	intron	MIR610 METTL15 KIF18A	.
948	chr11	30741496	30741758		11	30741496	30741758	121845	-155143	intergenic	.	.
949	chr11	30919327	30919630		11	30919327	30919630	0	73056	intron	DCDC1	.
950	chr11	31645997	31646235		11	31645997	31646235	0	136231	intron	ELP4	.
951	chr11	32312512	32312922		11	32312512	32312922	74854	87478	intergenic	WT1	.
952	chr11	32893661	32894612		11	32893661	32894612	0	851	intron	PRRG4 QSER1 CCDC73	.
953	chr11	33532024	33532294		11	33532024	33532294	0	155917	intron	KIAA1549L	.
954	chr11	33690760	33691218		11	33690760	33691218	6890	9522	intergenic	FBXO3 KIAA1549L FBXO3-DT C11orf91 CD59	.
955	chr11	33735796	33736167		11	33735796	33736167	0	256	5' UTR	FBXO3 KIAA1549L FBXO3-DT C11orf91 CD59	.
956	chr11	33736590	33737017		11	33736590	33737017	-112	-111	promoter	FBXO3 KIAA1549L FBXO3-DT C11orf91 CD59	CD59
957	chr11	34427404	34427704		11	34427404	34427704	11230	-11229	intergenic	ABTB2 CAT ELF5	.
958	chr11	35082273	35082651		11	35082273	35082651	49999	55381	intergenic	LOC100507144 CD44 SNORD164 PDHX	.
959	chr11	35166810	35167112		11	35166810	35167112	0	3861	intron	CD44 LOC100507144 SLC1A2 SNORD164	.
960	chr11	35540299	35540511		11	35540299	35540511	-10000	-9999	intergenic	FJX1 PAMR1	.
961	chr11	35554046	35554855		11	35554046	35554855	-23747	-23746	intergenic	FJX1 PAMR1	.
962	chr11	35618057	35618450		11	35618057	35618450	10	-9	promoter	TRIM44 FJX1 PAMR1	FJX1
963	chr11	35630238	35630445		11	35630238	35630445	-9374	11779	intergenic	TRIM44 FJX1 PAMR1	.
964	chr11	35632214	35632571		11	35632214	35632571	-11350	13755	intergenic	TRIM44 FJX1	.
965	chr11	36361354	36362063		11	36361354	36362063	0	-13921	5' UTR	COMMD9 PRR5L	.
966	chr11	36362184	36362420		11	36362184	36362420	0	-13564	5' UTR	COMMD9 PRR5L	.
967	chr11	36421105	36421319		11	36421105	36421319	0	20109	intron	RAG1 TRAF6 PRR5L	.
968	chr11	36456026	36456284		11	36456026	36456284	0	53988	intron	RAG1 TRAF6 PRR5L	.
969	chr11	36470066	36470422		11	36470066	36470422	-4863	39850	intergenic	RAG1 TRAF6 PRR5L	.
970	chr11	38460692	38460913		11	38460692	38460913	157351	185443	intergenic	.	.
971	chr11	43987755	43988227		11	43987755	43988227	-43878	45119	intergenic	ACCS ALKBH3-AS1 C11orf96 SEC14L1P1 ALKBH3 ACCSL	.
972	chr11	46237399	46237680		11	46237399	46237680	39982	-39981	intergenic	CREB3L1 LOC101928894 DGKZ	.
973	chr11	46243374	46243730		11	46243374	46243730	33932	-33931	intergenic	CREB3L1 LOC101928894 DGKZ	.
974	chr11	46293788	46294255		11	46293788	46294255	0	16127	intron	MDK CREB3L1 MIR4688 DGKZ	.
975	chr11	46711140	46711354		11	46711140	46711354	-5229	-7858	intergenic	ZNF408 ARHGAP1 ATG13 F2 CKAP5	.
976	chr11	47185699	47186048		11	47185699	47186048	0	0	promoter	C11orf49 DDB2 MIR6745 ARFGAP2 PACSIN3	PACSIN3
977	chr11	47269725	47269988		11	47269725	47269988	0	63	5' UTR	MADD	.
978	chr11	47714935	47715207		11	47714935	47715207	0	162	5' UTR	FNBP4 AGBL2 MTCH2 NUP160	.
979	chr11	47766093	47766415		11	47766093	47766415	0	926	intron	FNBP4 AGBL2 NUP160	.
980	chr11	47904251	47904594		11	47904251	47904594	-55708	-55707	intergenic	PTPRJ NUP160	.
981	chr11	47905242	47906171		11	47905242	47906171	-56699	-56698	intergenic	PTPRJ NUP160	.
982	chr11	47923737	47924000		11	47923737	47924000	56559	-56558	intergenic	PTPRJ NUP160	.
983	chr11	47974391	47974756		11	47974391	47974756	5803	-5802	intergenic	PTPRJ	.
984	chr11	48064073	48064508		11	48064073	48064508	0	-32273	intron	PTPRJ MIR3161	.
985	chr11	58579174	58579377		11	58579174	58579377	0	61	promoter	OR5B21 LPXN ZFP91 CNTF ZFP91-CNTF	LPXN
986	chr11	59707055	59707265		11	59707055	59707265	5651	6580	intergenic	OR10V2P OSBP MRPL16 PATL1 STX3 OR10V1	.
987	chr11	61160939	61161162		11	61160939	61161162	0	264	5' UTR	VPS37C PGA4 PGA5 VWCE CD5 PGA3	.
988	chr11	61816472	61816701		11	61816472	61816701	0	69	promoter	RAB3IL1 MIR611 FADS3 MYRF-AS1 MIR6746 MYRF DAGLA TMEM258 FADS1 FEN1 MIR1908 FADS2	MIR1908
989	chr11	62553646	62554266		11	62553646	62554266	5330	6040	intergenic	ROM1 MIR3654 MTA2 MIR6747 TUT1 AHNAK EEF1G EML3	.
990	chr11	62556419	62556648		11	62556419	62556648	2948	3658	intergenic	ROM1 MIR3654 MTA2 MIR6747 TUT1 AHNAK EEF1G EML3	.
991	chr11	62560704	62561148		11	62560704	62561148	0	-398	promoter	ROM1 MIR3654 MTA2 MIR6747 TUT1 AHNAK EEF1G EML3	MIR3654
992	chr11	62574099	62574338		11	62574099	62574338	-209	-208	promoter	ROM1 MIR3654 MTA2 MIR6747 TUT1 AHNAK EEF1G EML3	EEF1G
993	chr11	62611994	62612300		11	62611994	62612300	0	475	promoter	ROM1 B3GAT3 MTA2 GANAB EML3	ROM1
994	chr11	62728118	62728318		11	62728118	62728318	0	46	promoter	HNRNPUL2 BSCL2 GNG3 TTC9C HNRNPUL2-BSCL2 ZBTB3	TTC9C HNRNPUL2 HNRNPUL2-BSCL2
995	chr11	62771410	62771699		11	62771410	62771699	0	15	5' UTR	TAF6L TMEM223 NXF1 TMEM179B TTC9C MIR6514 POLR2G MIR6748 ZBTB3	.
996	chr11	62839674	62840059		11	62839674	62840059	0	-15	promoter	SNHG1 WDR74 STX5 LOC105369332	WDR74
997	chr11	63567531	63567746		11	63567531	63567746	-4153	-4152	intergenic	LGALS12 PLAAT3 PLAAT4 ATL3 PLAAT2 PLAAT5	.
998	chr11	63671236	63671652		11	63671236	63671652	0	0	promoter	PLAAT3 RTN3 ATL3 C11orf95	ATL3
999	chr11	64241468	64241834		11	64241468	64241834	0	0	promoter	PPP1R14B PPP1R14B-AS1 VEGFB FKBP2 DNAJC4 LOC114841035	FKBP2
1000	chr11	64270242	64270554		11	64270242	64270554	0	0	promoter	PLCB3 GPR137 BAD	GPR137
1001	chr11	64271352	64271566		11	64271352	64271566	0	822	5' UTR	PLCB3 GPR137 BAD	.
1002	chr11	64285192	64285681		11	64285192	64285681	0	0	promoter	GPR137	GPR137
1003	chr11	64854931	64855431		11	64854931	64855431	0	-10278	exon	MEN1 EHD1 ATG2A CDC42BPG MIR10392 MIR194-2 MIR194-2HG MIR192 MIR6750	.
1004	chr11	64856848	64857048		11	64856848	64857048	0	-12195	intron	EHD1 ATG2A CDC42BPG MIR10392 MIR194-2 MIR194-2HG MIR192 MIR6749 MIR6750	.
1005	chr11	64869145	64869345		11	64869145	64869345	0	9264	intron	EHD1 ATG2A CDC42BPG MIR10392 MIR194-2 MIR194-2HG MIR192 MIR6749 MIR6750	.
1006	chr11	64869534	64869734		11	64869534	64869734	0	8875	intron	EHD1 ATG2A CDC42BPG MIR10392 MIR194-2 MIR194-2HG MIR192 MIR6749 MIR6750	.
1007	chr11	64924255	64924485		11	64924255	64924485	204	-203	promoter	MAJIN ATG2A GPHA2 PPP2R5B MIR194-2 MIR194-2HG MIR192 MIR6749 MIR6750	PPP2R5B
1008	chr11	65007021	65007263		11	65007021	65007263	6850	-6849	intergenic	SNX15 SAC3D1 ARL2 MIR6879 BATF2 ARL2-SNX15	.
1009	chr11	65096764	65096967		11	65096764	65096967	0	551	5' UTR	ZNHIT2 MRPL49 CDCA5 SYVN1 VPS51 ZFPL1 FAU TM7SF2 TMEM262	.
1010	chr11	65133801	65134242		11	65133801	65134242	0	277	5' UTR	ZNHIT2 TM7SF2 MRPL49 SYVN1 VPS51 SPDYC FAU MIR6751 TMEM262	.
1011	chr11	65314424	65314723		11	65314424	65314723	143	-142	promoter	DPF2 POLA2 TIGD3 SLC25A45 CDC42EP2	CDC42EP2
1012	chr11	65316009	65317101		11	65316009	65317101	0	1144	5' UTR	DPF2 POLA2 TIGD3 SLC25A45 CDC42EP2	.
1013	chr11	65381998	65382434		11	65381998	65382434	0	-27	promoter	TIGD3 FRMD8 SLC25A45	SLC25A45
1014	chr11	65418919	65419477		11	65418919	65419477	3321	-3320	intergenic	LOC101927789 FRMD8 MIR612 NEAT1 SLC25A45	.
1015	chr11	65421453	65421706		11	65421453	65421706	1092	-1091	promoter	LOC101927789 FRMD8 MIR612 NEAT1 SLC25A45	NEAT1
1016	chr11	65428488	65428713		11	65428488	65428713	0	5691	5' UTR	LOC101927789 FRMD8 MIR612 NEAT1 SLC25A45	.
1017	chr11	65428955	65429453		11	65428955	65429453	0	6158	5' UTR	LOC101927789 FRMD8 MIR612 NEAT1 SLC25A45	.
1018	chr11	65429652	65429969		11	65429652	65429969	0	6855	5' UTR	LOC101927789 FRMD8 MIR612 NEAT1 SLC25A45	.
1019	chr11	65430257	65430528		11	65430257	65430528	0	7460	5' UTR	LOC101927789 FRMD8 MIR612 NEAT1 SLC25A45	.
1020	chr11	65472363	65472615		11	65472363	65472615	-5369	17078	intergenic	LOC101927789 MALAT1 MASCRNA FRMD8 TALAM1 SCYL1 MIR612 NEAT1	.
1021	chr11	65489502	65489954		11	65489502	65489954	7784	-7783	intergenic	LTBP3 MALAT1 LOC101927789 MASCRNA SCYL1 TALAM1 MIR612 NEAT1	.
1022	chr11	65492873	65493366		11	65492873	65493366	4372	-4371	intergenic	LTBP3 MALAT1 LOC101927789 MASCRNA SCYL1 TALAM1 MIR612 NEAT1	.
1023	chr11	65540461	65540933		11	65540461	65540933	0	15379	exon	LTBP3 ZNRD2-AS1 FAM89B MALAT1 SCYL1 TALAM1 ZNRD2	.
1024	chr11	65859584	65859817		11	65859584	65859817	616	-615	promoter	MUS81 SNX32 CTSW CFL1 EFEMP2 CCDC85B FOSL1 FIBP	MUS81 CFL1
1025	chr11	65888713	65889862		11	65888713	65889862	-243	-242	promoter	MUS81 CTSW EFEMP2 CCDC85B FOSL1 FIBP	CCDC85B FIBP
1026	chr11	65899453	65899880		11	65899453	65899880	0	508	3' UTR	C11orf68 DRAP1 CTSW EFEMP2 CCDC85B FOSL1 FIBP	.
1027	chr11	65900486	65900773		11	65900486	65900773	0	0	promoter	C11orf68 DRAP1 CTSW EFEMP2 CCDC85B FOSL1 FIBP	FOSL1
1028	chr11	65911905	65912305		11	65911905	65912305	4507	6757	intergenic	C11orf68 DRAP1 CTSW EFEMP2 CCDC85B TSGA10IP FOSL1 FIBP	.
1029	chr11	65915951	65916511		11	65915951	65916511	301	2551	intergenic	C11orf68 DRAP1 CTSW EFEMP2 CCDC85B TSGA10IP FOSL1 FIBP	.
1030	chr11	65961368	65961825		11	65961368	65961825	0	0	promoter	SART1 BANF1 C11orf68 EIF1AD DRAP1 CST6 TSGA10IP	SART1
1031	chr11	66268529	66268763		11	66268529	66268763	0	0	promoter	PACS1 YIF1A CD248 RIN1 RAB1B TMEM151A CNIH2 KLC2	RAB1B
1032	chr11	66289359	66289565		11	66289359	66289565	-217	-216	promoter	RIN1 YIF1A CD248 RAB1B TMEM151A CNIH2 KLC2	YIF1A
1033	chr11	66313056	66313410		11	66313056	66313410	1084	3634	intergenic	BRMS1 LOC102724064 RIN1 YIF1A CD248 RAB1B TMEM151A CNIH2 B4GAT1	.
1034	chr11	66318099	66318719		11	66318099	66318719	-1056	-1055	promoter	BRMS1 LOC102724064 RIN1 YIF1A CD248 RAB1B TMEM151A CNIH2 B4GAT1	CD248
1035	chr11	66327343	66327692		11	66327343	66327692	2549	8742	intergenic	BRMS1 LOC102724064 RIN1 YIF1A CD248 TMEM151A SLC29A2 B4GAT1	.
1036	chr11	66856404	66856612		11	66856404	66856612	0	-451	promoter	C11orf80 MIR3163 RCE1 LRFN4 PC	LRFN4
1037	chr11	66971042	66971341		11	66971042	66971341	3963	-3962	intergenic	RHOD SYT12 MIR3163 C11orf86 MIR6860 PC	.
1038	chr11	67354711	67354943		11	67354711	67354943	0	-1115	promoter	TBC1D10C PPP1CA CLCF1 LOC100130987 POLD4 RAD9A SSH3	POLD4
1039	chr11	67373815	67374780		11	67373815	67374780	0	0	promoter	TBC1D10C PPP1CA CLCF1 LOC100130987 POLD4 RAD9A	CLCF1
1040	chr11	67391134	67391383		11	67391134	67391383	0	-602	promoter	LOC100130987 TBC1D10C PPP1CA RAD9A	RAD9A
1041	chr11	67583730	67583930		11	67583730	67583930	0	0	promoter	C11orf72 DOC2GP GSTP1 CABP2 CDK2AP2 NDUFV1 TBX10 ACY3 NUDT8 ALDH3B2	GSTP1
1042	chr11	67629479	67630167		11	67629479	67630167	0	0	promoter	C11orf72 DOC2GP GSTP1 NDUFV1 TBX10 ACY3 NUDT8 ALDH3B2	NUDT8
1043	chr11	67630414	67630710		11	67630414	67630710	-478	-477	promoter	C11orf72 DOC2GP GSTP1 NDUFV1 TBX10 ACY3 NUDT8 ALDH3B2	NUDT8
1044	chr11	68904016	68904659		11	68904016	68904659	0	126	promoter	IGHMBP2 MRGPRF MRPL21 CPT1A MRGPRD	MRPL21
1045	chr11	69041124	69041345		11	69041124	69041345	7587	-7586	intergenic	TPCN2 MRGPRF MRGPRF-AS1 MRGPRD MIR3164	.
1046	chr11	69298688	69299198		11	69298688	69299198	-1402	4534	intergenic	MYEOV	.
1047	chr11	69300126	69300706		11	69300126	69300706	-2840	5972	intergenic	MYEOV	.
1048	chr11	69301879	69302213		11	69301879	69302213	-4593	7725	intergenic	MYEOV	.
1049	chr11	71287309	71287618		11	71287309	71287618	-34733	-34732	intergenic	SHANK2	.
1050	chr11	71299212	71299839		11	71299212	71299839	-46636	-46635	intergenic	SHANK2	.
1051	chr11	71787181	71787737		11	71787181	71787737	6626	26122	intergenic	DEFB131B ALG1L9P ZNF705E LOC100133315 DEFB108B	.
1052	chr11	71946270	71946693		11	71946270	71946693	0	17225	5' UTR	LOC100133315 RNF121 IL18BP NUMA1	.
1053	chr11	72025367	72025568		11	72025367	72025568	0	11077	3' UTR	RNF121 LOC100128494 NUMA1 IL18BP	.
1054	chr11	72040653	72041039		11	72040653	72041039	0	26363	5' UTR	LRTOMT IL18BP MIR3165 LOC100128494 NUMA1	.
1055	chr11	72041655	72042027		11	72041655	72042027	0	27365	5' UTR	LRTOMT IL18BP MIR3165 LOC100128494 NUMA1	.
1056	chr11	72072456	72072724		11	72072456	72072724	0	-154	promoter	MIR3165 LRTOMT LAMTOR1 NUMA1	MIR3165
1057	chr11	72080141	72080444		11	72080141	72080444	0	98	promoter	MIR3165 LRTOMT LAMTOR1 NUMA1	LRTOMT
1058	chr11	72112538	72113051		11	72112538	72113051	0	0	promoter	LRTOMT ANAPC15	ANAPC15
1059	chr11	72223226	72223649		11	72223226	72223649	1118	-1117	promoter	INPPL1 FOLR2 FOLR3 PHOX2A FOLR1 CLPB	INPPL1
1060	chr11	73308607	73308839		11	73308607	73308839	0	332	5' UTR	P2RY2 P2RY6 ARHGEF17 RELT LOC100287837	.
1061	chr11	73313112	73313329		11	73313112	73313329	0	-3751	intron	P2RY2 P2RY6 ARHGEF17 RELT LOC100287837	.
1062	chr11	73314758	73315236		11	73314758	73315236	0	-5397	intron	P2RY2 P2RY6 ARHGEF17 RELT LOC100287837	.
1063	chr11	73376326	73376875		11	73376326	73376875	0	0	promoter	P2RY6 FAM168A ARHGEF17 RELT LOC100287837	RELT
1064	chr11	74256042	74256579		11	74256042	74256579	-1340	-54782	intergenic	PPME1 P4HA3 PGM2L1 P4HA3-AS1 C2CD3	.
1065	chr11	74673292	74673586		11	74673292	74673586	22842	37781	intergenic	CHRDL2 POLD3 MIR4696 RNF169	.
1066	chr11	75348124	75348360		11	75348124	75348360	0	3301	intron	SNORD15B GDPD5 KLHL35 MIR326 RPS3 ARRB1 SNORD15A	.
1067	chr11	75499634	75499870		11	75499634	75499870	0	25703	5' UTR	MAP6 SERPINH1 SNORD15B GDPD5 KLHL35 RPS3 LOC105369391 SNORD15A	.
1068	chr11	75563295	75563504		11	75563295	75563504	0	1043	5' UTR	MAP6 SERPINH1 GDPD5 LOC105369391	.
1069	chr11	75626258	75626622		11	75626258	75626622	0	41812	intron	MAP6 SERPINH1 MOGAT2 LOC105369391	.
1070	chr11	77943575	77943944		11	77943575	77943944	0	50724	intron	KCTD14 NDUFC2-KCTD14 INTS4 AAMDC	.
1071	chr11	78188058	78188559		11	78188058	78188559	0	67	promoter	ALG8 GAB2 KCTD21-AS1 USP35 KCTD21	USP35
1072	chr11	78188759	78188964		11	78188759	78188964	0	0	promoter	ALG8 GAB2 KCTD21-AS1 USP35 KCTD21	USP35 KCTD21
1073	chr11	78797290	78797495		11	78797290	78797495	0	-222426	intron	TENM4	.
1074	chr11	79244757	79244962		11	79244757	79244962	0	157147	5' UTR	TENM4	.
1075	chr11	79414902	79415409		11	79414902	79415409	0	6817	5' UTR	MIR5579 TENM4 MIR708	.
1076	chr11	79438186	79438832		11	79438186	79438832	0	2198	5' UTR	MIR5579 TENM4 MIR708	.
1077	chr11	85947899	85948692		11	85947899	85948692	8484	92517	intergenic	CCDC83 PICALM	.
1078	chr11	86069411	86069799		11	86069411	86069799	0	61	promoter	PICALM	PICALM
1079	chr11	86524479	86524691		11	86524479	86524691	0	147507	3' UTR	ME3	.
1080	chr11	86592445	86592755		11	86592445	86592755	0	79443	3' UTR	ME3	.
1081	chr11	86743661	86744151		11	86743661	86744151	46920	-46919	intergenic	PRSS23 ME3	.
1082	chr11	86916156	86916469		11	86916156	86916469	0	38926	5' UTR	FZD4-DT OR7E2P PRSS23 FZD4	.
1083	chr11	87425690	87426136		11	87425690	87426136	-96867	293275	intergenic	TMEM135	.
1084	chr11	88320455	88320662		11	88320455	88320662	0	17074	intron	CTSC	.
1085	chr11	88337912	88338369		11	88337912	88338369	-177	-176	promoter	CTSC	CTSC
1086	chr11	88411482	88411700		11	88411482	88411700	-73747	-73746	intergenic	CTSC GRM5-AS1 GRM5	.
1087	chr11	88420366	88420816		11	88420366	88420816	-82631	-82630	intergenic	CTSC GRM5-AS1 GRM5	.
1088	chr11	88444577	88444920		11	88444577	88444920	59656	-59655	intergenic	GRM5-AS1 GRM5	.
1089	chr11	88538201	88538539		11	88538201	88538539	0	33626	intron	GRM5-AS1 GRM5	.
1090	chr11	94136204	94136417		11	94136204	94136417	0	7364	intron	HEPHL1 PANX1	.
1091	chr11	94185596	94185797		11	94185596	94185797	-3629	56756	intergenic	HEPHL1 PANX1	.
1092	chr11	94200632	94201342		11	94200632	94201342	-18665	71792	intergenic	HEPHL1 PANX1	.
1093	chr11	94794445	94795159		11	94794445	94795159	0	26090	exon	LOC105369438 AMOTL1	.
1094	chr11	94934150	94934375		11	94934150	94934375	28245	39181	intergenic	KDM4D KDM4E CWC15 AMOTL1	.
1095	chr11	95512459	95512684		11	95512459	95512684	256269	277098	intergenic	.	.
1096	chr11	96155829	96157257		11	96155829	96157257	0	-184180	intron	MAML2	.
1097	chr11	96163081	96163300		11	96163081	96163300	0	-178137	intron	MAML2	.
1098	chr11	96187988	96188201		11	96187988	96188201	0	-153236	intron	MAML2	.
1099	chr11	96259578	96259839		11	96259578	96259839	0	-81598	intron	CCDC82 MIR1260B MAML2	.
1100	chr11	96306518	96306953		11	96306518	96306953	0	-34484	intron	MAML2 CCDC82 JRKL MIR1260B	.
1101	chr11	96307204	96307456		11	96307204	96307456	0	-33981	intron	MAML2 CCDC82 JRKL MIR1260B	.
1102	chr11	96311297	96311582		11	96311297	96311582	0	-29855	intron	MAML2 CCDC82 JRKL MIR1260B	.
1103	chr11	99592520	99592778		11	99592520	99592778	0	36376	intron	CNTN5	.
1104	chr11	101793740	101793940		11	101793740	101793940	96734	-121069	intergenic	ANGPTL5	.
1105	chr11	102047513	102047898		11	102047513	102047898	0	76	exon	YAP1 CFAP300 CEP126	.
1106	chr11	102109921	102110195		11	102109921	102110195	252	-251	promoter	YAP1 CFAP300	YAP1
1107	chr11	102110423	102110624		11	102110423	102110624	0	0	promoter	YAP1 CFAP300	YAP1
1108	chr11	102111697	102112375		11	102111697	102112375	0	-72	promoter	YAP1 CFAP300	YAP1
1109	chr11	102220854	102221210		11	102220854	102221210	0	-96273	intron	YAP1 BIRC3	.
1110	chr11	102225641	102226368		11	102225641	102226368	0	-91115	intron	YAP1 BIRC3	.
1111	chr11	102599847	102600461		11	102599847	102600461	0	24871	intron	MMP7 MMP20 MMP27	.
1112	chr11	102882888	102883202		11	102882888	102883202	-7907	-7906	intergenic	MMP13 MMP1 WTAPP1 MMP12 MMP3	.
1113	chr11	103532298	103532511		11	103532298	103532511	-52436	-317394	intergenic	DYNC2H1	.
1114	chr11	103625575	103625798		11	103625575	103625798	-145713	-224107	intergenic	.	.
1115	chr11	103892768	103893102		11	103892768	103893102	14089	42863	intergenic	PDGFD MIR4693	.
1116	chr11	104625227	104625696		11	104625227	104625696	-15926	-15925	intergenic	LINC02552	.
1117	chr11	105132992	105133199		11	105132992	105133199	4516	6570	intergenic	CASP1P2 CASP1 CARD16 CARD17 CARD18	.
1118	chr11	108467314	108467759		11	108467314	108467759	0	0	promoter	ATM POGLUT3 EXPH5 C11orf65	C11orf65
1119	chr11	108664978	108665354		11	108664978	108665354	0	0	promoter	EXPH5 DDX10	DDX10
1120	chr11	109033931	109034418		11	109033931	109034418	-93006	368863	intergenic	DDX10	.
1121	chr11	109859123	109859870		11	109859123	109859870	233522	-233521	intergenic	.	.
1122	chr11	110208962	110209641		11	110208962	110209641	0	86973	intron	ZC3H12C RDX	.
1123	chr11	110295721	110296105		11	110295721	110296105	0	509	5' UTR	LINC02732 RDX	.
1124	chr11	110357058	110357258		11	110357058	110357258	0	1945	5' UTR	FDX1 LINC02732 RDX	.
1125	chr11	110524429	110524713		11	110524429	110524713	52330	94482	intergenic	FDX1 ARHGAP20	.
1126	chr11	110710702	110711361		11	110710702	110711361	0	464	5' UTR	ARHGAP20	.
1127	chr11	110712009	110712209		11	110712009	110712209	0	-184	promoter	ARHGAP20	ARHGAP20
1128	chr11	110712611	110712872		11	110712611	110712872	0	0	promoter	ARHGAP20	ARHGAP20
1129	chr11	111441606	111441841		11	111441606	111441841	-23421	-23420	intergenic	LOC728196 LOC100132078 BTG4 POU2AF1 MIR34C HOATZ MIR4491 LAYN MIR34B	.
1130	chr11	111735993	111736220		11	111735993	111736220	0	30169	intron	PPP2R1B ALG9 SIK2	.
1131	chr11	111879230	111879623		11	111879230	111879623	0	0	promoter	FDXACB1 C11orf1 ALG9	FDXACB1 C11orf1
1132	chr11	111926759	111927237		11	111926759	111927237	0	0	promoter	C11orf52 CRYAB FDXACB1 DIXDC1 HSPB2-C11orf52 C11orf1 HSPB2	DIXDC1
1133	chr11	114439983	114440245		11	114439983	114440245	0	517	intron	C11orf71 NXPE1 RBM7 LOC101928940 REXO2	.
1134	chr11	117239508	117239708		11	117239508	117239708	0	6773	intron	BACE1 PCSK7 RNF214 TAGLN SIDT2 LOC100652768 BACE1-AS	.
1135	chr11	117259711	117259921		11	117259711	117259921	0	26976	intron	BACE1 PCSK7 CEP164 RNF214 TAGLN LOC100652768 BACE1-AS	.
1136	chr11	117327924	117328190		11	117327924	117328190	0	71	5' UTR	BACE1 PCSK7 CEP164 DSCAML1 RNF214 BACE1-AS	.
1137	chr11	118618599	118618873		11	118618599	118618873	0	10985	intron	IFT46 TMEM25 TREH MIR6716 ARCN1 PHLDB1	.
1138	chr11	118920187	118921133		11	118920187	118921133	0	4793	5' UTR	MIR4492 BCL9L RPL23AP64 CENATAC UPK2 CXCR5 FOXR1 RPS25	.
1139	chr11	118928710	118929098		11	118928710	118929098	-2785	-2784	intergenic	MIR4492 BCL9L RPL23AP64 CENATAC UPK2 CXCR5 FOXR1 RPS25	.
1140	chr11	119067472	119067753		11	119067472	119067753	65	-64	promoter	HYOU1 VPS11	VPS11
1141	chr11	119337693	119337893		11	119337693	119337893	-385	2990	intergenic	MIR6756 CBL MCAM THY1 C1QTNF5 MFRP USP2 USP2-AS1 RNF26	.
1142	chr11	121655895	121656114		11	121655895	121656114	-22133	-174106	intergenic	SORL1	.
1143	chr11	122025563	122025906		11	122025563	122025906	2423	74940	intergenic	MIR100HG	.
1144	chr11	122137346	122137576		11	122137346	122137576	0	9017	3' UTR	MIR100HG MIRLET7A2	.
1145	chr11	122140529	122141444		11	122140529	122141444	0	5149	3' UTR	MIR100HG MIRLET7A2	.
1146	chr11	122146062	122146301		11	122146062	122146301	0	292	3' UTR	MIR100HG MIRLET7A2	.
1147	chr11	122163371	122164044		11	122163371	122164044	0	-6258	3' UTR	MIR100HG MIR100	.
1148	chr11	122170991	122171346		11	122170991	122171346	0	9286	3' UTR	MIR100HG MIR100	.
1149	chr11	122180626	122181214		11	122180626	122181214	0	0	promoter	MIR100HG MIR100	MIR100HG
1150	chr11	122186766	122187101		11	122186766	122187101	0	-6134	3' UTR	MIR100HG MIR100	.
1151	chr11	122202046	122202791		11	122202046	122202791	0	318	3' UTR	MIR100HG MIR100	.
1152	chr11	122203063	122203753		11	122203063	122203753	0	0	promoter	MIR100HG MIR100	MIR100HG
1153	chr11	122207955	122208902		11	122207955	122208902	0	-4846	3' UTR	MIR100HG MIR100	.
1154	chr11	122210711	122210926		11	122210711	122210926	0	-7602	3' UTR	MIR100HG MIR100	.
1155	chr11	122214847	122215081		11	122214847	122215081	0	-11738	3' UTR	MIR100HG MIR100	.
1156	chr11	122784649	122785176		11	122784649	122785176	0	-53323	intron	CRTAM JHY UBASH3B	.
1157	chr11	123118500	123118706		11	123118500	123118706	0	-56364	intron	SNORD14D HSPA8 SNORD14E LOC341056 SNORD14C CLMP	.
1158	chr11	124800822	124801040		11	124800822	124801040	0	395	promoter	LOC101929340 LOC100507283 VSIG2 MSANTD2 ESAM NRGN	MSANTD2
1159	chr11	125887693	125888159		11	125887693	125888159	0	26	5' UTR	PUS3 PATE4 HYLS1 DDX25 CDON VSIG10L2 PATE3	.
1160	chr11	125892296	125892538		11	125892296	125892538	0	4629	5' UTR	PUS3 PATE4 HYLS1 DDX25 CDON VSIG10L2	.
1161	chr11	126917705	126918104		11	126917705	126918104	0	-22641	intron	MIR3167 KIRREL3-AS2 KIRREL3-AS3 KIRREL3	.
1162	chr11	127651422	127651669		11	127651422	127651669	-314390	380353	intergenic	.	.
1163	chr11	128453690	128453962		11	128453690	128453962	4799	68348	intergenic	ETS1-AS1 ETS1 MIR6090	.
1164	chr11	128458563	128458924		11	128458563	128458924	0	63386	5' UTR	ETS1-AS1 ETS1 MIR6090	.
1165	chr11	128467830	128468139		11	128467830	128468139	0	54171	intron	ETS1-AS1 ETS1 MIR6090	.
1166	chr11	128496772	128497453		11	128496772	128497453	0	24857	intron	ETS1-AS1 ETS1 MIR6090	.
1167	chr11	128503514	128503991		11	128503514	128503991	0	18319	intron	ETS1-AS1 ETS1 MIR6090	.
1168	chr11	128583175	128583375		11	128583175	128583375	0	4183	5' UTR	ETS1-AS1 ETS1 MIR6090 LOC101929538	.
1169	chr11	128715275	128715551		11	128715275	128715551	0	-19252	5' UTR	LOC101929538 FLI1 SENCR	.
1170	chr11	130631325	130631578		11	130631325	130631578	35157	-35156	intergenic	MIR8052 LINC02873	.
1171	chr11	130738348	130738771		11	130738348	130738771	-20997	65393	intergenic	MIR8052 LINC02873	.
1172	chr11	130798491	130798797		11	130798491	130798797	45396	63313	intergenic	SNX19 LINC02551 LINC02873	.
1173	chr11	132734384	132734680		11	132734384	132734680	0	208957	5' UTR	OPCML	.
1174	chr11	134120400	134120872		11	134120400	134120872	0	30491	intron	LINC02731 SNORD153 JAM3 NCAPD3	.
1175	chr12	752529	752777		12	752529	752777	0	0	promoter	WNK1 NINJ2	WNK1
1176	chr12	1474375	1474643		12	1474375	1474643	0	-25847	5' UTR	FBXL14 LOC107984507 ERC1 LINC00942	.
1177	chr12	1475028	1475601		12	1475028	1475601	0	-24889	5' UTR	FBXL14 LOC107984507 ERC1 LINC00942	.
1178	chr12	1993742	1994139		12	1993742	1994139	0	10318	3' UTR	CACNA1C LINC00940 CACNA1C-IT2 DCP1B	.
1179	chr12	2163488	2163872		12	2163488	2163872	0	110204	intron	CACNA1C	.
1180	chr12	2265209	2265818		12	2265209	2265818	0	211925	intron	CACNA1C	.
1181	chr12	2284429	2284830		12	2284429	2284830	0	14654	5' UTR	CACNA1C-IT3 CACNA1C	.
1182	chr12	2339168	2339526		12	2339168	2339526	0	285884	intron	CACNA1C	.
1183	chr12	3217494	3217762		12	3217494	3217762	0	140116	intron	TSPAN9 LOC100128253	.
1184	chr12	5488552	5489080		12	5488552	5489080	0	-5051	intron	NTF3 ANO2	.
1185	chr12	6089000	6089415		12	6089000	6089415	0	35255	intron	VWF SNORA120	.
1186	chr12	6167559	6167931		12	6167559	6167931	32015	-32014	intergenic	VWF CD9	.
1187	chr12	6280048	6280512		12	6280048	6280512	29820	-29819	intergenic	PLEKHG6 CD9 TNFRSF1A	.
1188	chr12	6335195	6336211		12	6335195	6336211	0	5865	5' UTR	PLEKHG6 SCNN1A TNFRSF1A	.
1189	chr12	6336447	6336661		12	6336447	6336661	0	5415	5' UTR	PLEKHG6 SCNN1A TNFRSF1A	.
1190	chr12	6345537	6345793		12	6345537	6345793	1050	-3461	intergenic	SCNN1A PLEKHG6 TNFRSF1A	.
1191	chr12	6532849	6533092		12	6532849	6533092	-895	-1424	promoter	GAPDH IFFO1 NOP2 SCARNA10 NCAPD2	GAPDH
1192	chr12	6534532	6534980		12	6534532	6534980	0	16	promoter	GAPDH NCAPD2 NOP2 IFFO1	GAPDH
1193	chr12	6540335	6540991		12	6540335	6540991	0	5072	3' UTR	IFFO1 NCAPD2 GAPDH NOP2	.
1194	chr12	6554332	6554578		12	6554332	6554578	0	1464	3' UTR	IFFO1 GAPDH NOP2 CHD4	.
1195	chr12	7079515	7079748		12	7079515	7079748	471	12145	intergenic	CLSTN3 C1R EMG1 C1RL LPCAT3 C1RL-AS1 C1S RBP5	.
1196	chr12	7933465	7933685		12	7933465	7933685	0	2502	intron	SLC2A3 SLC2A14 FOXJ2	.
1197	chr12	7970817	7971043		12	7970817	7971043	-34631	-34630	intergenic	SLC2A3 SLC2A14 C3AR1 FOXJ2	.
1198	chr12	7971250	7971541		12	7971250	7971541	-35064	-35063	intergenic	SLC2A3 SLC2A14 C3AR1 FOXJ2	.
1199	chr12	8242289	8242644		12	8242289	8242644	0	302	5' UTR	LINC02449 FAM66C FAM90A1 ZNF705A FAM86FP	.
1200	chr12	8243130	8243562		12	8243130	8243562	-185	-184	promoter	LINC02449 FAM66C FAM90A1 ZNF705A FAM86FP	FAM86FP
1201	chr12	10213328	10213870		12	10213328	10213870	0	452	intron	KLRD1 OLR1 GABARAPL1 TMEM52B CLEC7A	.
1202	chr12	11650050	11650278		12	11650050	11650278	0	377	5' UTR	LINC01252 ETV6	.
1203	chr12	12214736	12215246		12	12214736	12215246	0	51798	intron	LRP6	.
1204	chr12	12506184	12506385		12	12506184	12506385	0	56478	intron	DUSP16 BORCS5	.
1205	chr12	12562713	12563112		12	12562713	12563112	0	0	promoter	DUSP16 CREBL2 BORCS5 GPR19	DUSP16
1206	chr12	12611839	12612095		12	12611839	12612095	0	0	promoter	CREBL2 DUSP16 GPR19	CREBL2
1207	chr12	12716499	12716914		12	12716499	12716914	454	-453	promoter	CDKN1B MIR613 CREBL2 DDX47 GPR19 APOLD1	CDKN1B
1208	chr12	12725539	12726088		12	12725539	12726088	0	0	promoter	CDKN1B MIR613 CREBL2 DDX47 GPR19 APOLD1	APOLD1
1209	chr12	12726443	12727183		12	12726443	12727183	0	527	intron	CDKN1B MIR613 CREBL2 DDX47 GPR19 APOLD1	.
1210	chr12	12804382	12804605		12	12804382	12804605	8741	-8740	intergenic	GPRC5A CDKN1B RPL13AP20 MIR613 DDX47 APOLD1	.
1211	chr12	12820204	12820434		12	12820204	12820434	0	6859	intron	GPRC5A CDKN1B RPL13AP20 MIR613 DDX47 MIR614 APOLD1	.
1212	chr12	12823064	12823357		12	12823064	12823357	0	9719	exon	GPRC5A RPL13AP20 MIR613 DDX47 MIR614 APOLD1	.
1213	chr12	12901841	12902216		12	12901841	12902216	0	10280	5' UTR	GPRC5A HTR7P1 RPL13AP20 DDX47 MIR614 GPRC5D-AS1 GPRC5D HEBP1	.
1214	chr12	12922314	12922551		12	12922314	12922551	-4378	-5174	intergenic	GPRC5A HTR7P1 RPL13AP20 DDX47 MIR614 GPRC5D-AS1 GPRC5D HEBP1	.
1215	chr12	12975721	12976096		12	12975721	12976096	0	-3740	5' UTR	GPRC5A HTR7P1 FAM234B RPL13AP20 MIR614 GPRC5D-AS1 GPRC5D HEBP1	.
1216	chr12	13000433	13000840		12	13000433	13000840	0	0	promoter	GPRC5A GSG1 HTR7P1 FAM234B GPRC5D-AS1 GPRC5D HEBP1	HTR7P1 HEBP1
1217	chr12	13135860	13136201		12	13135860	13136201	-32194	-32193	intergenic	GSG1	.
1218	chr12	13173155	13173581		12	13173155	13173581	23145	-23144	intergenic	EMP1 GSG1	.
1219	chr12	13173704	13174098		12	13173704	13174098	22628	-22627	intergenic	EMP1 GSG1	.
1220	chr12	13196039	13196926		12	13196039	13196926	0	0	promoter	EMP1 GSG1	EMP1
1221	chr12	13211679	13212183		12	13211679	13212183	0	14954	intron	EMP1	.
1222	chr12	13250694	13250943		12	13250694	13250943	-30754	53969	intergenic	EMP1	.
1223	chr12	14365725	14366168		12	14365725	14366168	0	44	5' UTR	ATF7IP	.
1224	chr12	14775654	14776028		12	14775654	14776028	0	1250	5' UTR	SMCO3 ART4 WBP11 GUCY2C C12orf60 H2AJ H4-16	.
1225	chr12	15789602	15789957		12	15789602	15789957	-215	-214	promoter	STRAP EPS8	EPS8
1226	chr12	15800470	15800912		12	15800470	15800912	-11083	-11082	intergenic	STRAP EPS8	.
1227	chr12	18383611	18383964		12	18383611	18383964	0	122072	intron	PIK3C2G	.
1228	chr12	19096318	19096570		12	19096318	19096570	33163	-33162	intergenic	PLEKHA5	.
1229	chr12	19711811	19712063		12	19711811	19712063	-189585	271213	intergenic	.	.
1230	chr12	20044850	20045278		12	20044850	20045278	0	30166	5' UTR	LINC02398 LINC02468	.
1231	chr12	24754691	24755428		12	24754691	24755428	54596	146794	intergenic	BCAT1	.
1232	chr12	24909840	24910147		12	24909840	24910147	0	-6773	intron	LOC645177 BCAT1 C12orf77	.
1233	chr12	24911235	24911792		12	24911235	24911792	0	-8168	intron	LOC645177 BCAT1 C12orf77	.
1234	chr12	25151774	25152033		12	25151774	25152033	0	43127	3' UTR	CFAP94	.
1235	chr12	25385323	25385549		12	25385323	25385549	90533	-134394	intergenic	LMNTD1	.
1236	chr12	25386458	25387777		12	25386458	25387777	88305	-135529	intergenic	LMNTD1	.
1237	chr12	25433785	25434016		12	25433785	25434016	42066	119267	intergenic	LMNTD1	.
1238	chr12	25552946	25553161		12	25552946	25553161	0	122	5' UTR	LMNTD1	.
1239	chr12	25692372	25692983		12	25692372	25692983	-43795	-43794	intergenic	LMNTD1	.
1240	chr12	26123130	26123637		12	26123130	26123637	0	1400	exon	SSPN RASSF8 BHLHE41	.
1241	chr12	26125176	26125583		12	26125176	26125583	-140	-139	promoter	SSPN RASSF8 BHLHE41	BHLHE41
1242	chr12	26126220	26126556		12	26126220	26126556	-1184	-1183	promoter	SSPN RASSF8 BHLHE41	BHLHE41
1243	chr12	26195147	26196351		12	26195147	26196351	0	0	promoter	SSPN BHLHE41	SSPN
1244	chr12	26239325	26240006		12	26239325	26240006	-4551	43753	intergenic	SSPN ITPR2	.
1245	chr12	26271904	26272168		12	26271904	26272168	-37130	76332	intergenic	SSPN ITPR2	.
1246	chr12	26274986	26275920		12	26274986	26275920	-40212	79414	intergenic	SSPN ITPR2	.
1247	chr12	26298972	26299367		12	26298972	26299367	35985	103400	intergenic	SSPN ITPR2	.
1248	chr12	26318441	26318965		12	26318441	26318965	16387	122869	intergenic	SSPN ITPR2	.
1249	chr12	26630655	26631150		12	26630655	26631150	0	202044	intron	ITPR2	.
1250	chr12	27022093	27023169		12	27022093	27023169	0	0	promoter	TM7SF3 FGFR1OP2 MED21 C12orf71 INTS13	MED21
1251	chr12	27244266	27244468		12	27244266	27244468	0	0	promoter	STK38L ARNTL2	STK38L
1252	chr12	27899388	27899679		12	27899388	27899679	58405	70297	intergenic	KLHL42 PTHLH	.
1253	chr12	27982154	27982513		12	27982154	27982513	-9422	-9421	intergenic	PTHLH	.
1254	chr12	27984472	27984787		12	27984472	27984787	-11740	-11739	intergenic	PTHLH	.
1255	chr12	28130939	28131177		12	28130939	28131177	54448	-59278	intergenic	CCDC91 LOC729291	.
1256	chr12	28974142	28974587		12	28974142	28974587	174691	-174690	intergenic	.	.
1257	chr12	29242236	29242587		12	29242236	29242587	0	18571	5' UTR	FAR2 ERGIC2 LOC100506606	.
1258	chr12	29562473	29562710		12	29562473	29562710	0	-62780	intron	OVCH1 TMTC1 OVCH1-AS1	.
1259	chr12	31659502	31659753		12	31659502	31659753	0	0	promoter	DENND5B-AS1 DENND5B ETFBKMT AMN1	ETFBKMT
1260	chr12	32107896	32108281		12	32107896	32108281	0	1050	5' UTR	BICD1	.
1261	chr12	42716667	42716886		12	42716667	42716886	0	24452	5' UTR	LINC02451 LINC02402 LINC02450	.
1262	chr12	42981603	42981923		12	42981603	42981923	173392	-173391	intergenic	.	.
1263	chr12	45234814	45235016		12	45234814	45235016	0	18720	intron	ANO6 PLEKHA8P1	.
1264	chr12	45336745	45337108		12	45336745	45337108	0	44056	intron	ANO6	.
1265	chr12	45727724	45728058		12	45727724	45728058	0	0	promoter	LINC00938 ARID2	LINC00938 ARID2
1266	chr12	45728407	45728911		12	45728407	45728911	-487	-486	promoter	LINC00938 ARID2	LINC00938 ARID2
1267	chr12	45989851	45990439		12	45989851	45990439	0	135	5' UTR	SCAF11 ARID2	.
1268	chr12	46372122	46372394		12	46372122	46372394	0	379	5' UTR	SLC38A2 LOC100288798	.
1269	chr12	46384197	46384433		12	46384197	46384433	0	91	5' UTR	SLC38A2 LOC100288798	.
1270	chr12	46386568	46387048		12	46386568	46387048	0	2462	5' UTR	SLC38A2 LOC100288798	.
1271	chr12	46389314	46389628		12	46389314	46389628	0	5208	5' UTR	SLC38A2 LOC100288798	.
1272	chr12	46430102	46431183		12	46430102	46431183	0	45996	5' UTR	SLC38A2 LOC100288798	.
1273	chr12	46483639	46483997		12	46483639	46483997	0	99533	5' UTR	LOC100288798	.
1274	chr12	46492513	46492946		12	46492513	46492946	0	108407	5' UTR	LOC100288798	.
1275	chr12	46556498	46556845		12	46556498	46556845	0	172392	5' UTR	LOC100288798	.
1276	chr12	46608844	46609058		12	46608844	46609058	0	216939	5' UTR	LOC100288798	.
1277	chr12	46959551	46959927		12	46959551	46959927	115780	-119675	intergenic	.	.
1278	chr12	47820056	47820671		12	47820056	47820671	-154	-153	promoter	VDR HDAC7 RAPGEF3 SLC48A1	HDAC7
1279	chr12	47882040	47882243		12	47882040	47882243	0	22751	5' UTR	VDR TMEM106C HDAC7	.
1280	chr12	49187840	49188244		12	49187840	49188244	0	836	5' UTR	TUBA1C TUBA1A LMBR1L TUBA1B	.
1281	chr12	49234894	49235098		12	49234894	49235098	0	6876	5' UTR	TUBA1A C1QL4 PRPH TUBA1C LOC101927267 TROAP	.
1282	chr12	49262018	49262218		12	49262018	49262218	0	-2863	5' UTR	TUBA1A C1QL4 PRPH DNAJC22 TUBA1C LOC101927267 TROAP	.
1283	chr12	49264342	49264582		12	49264342	49264582	0	-499	promoter	TUBA1A C1QL4 PRPH DNAJC22 TUBA1C LOC101927267 TROAP	TUBA1C
1284	chr12	49828615	49828832		12	49828615	49828832	0	73	promoter	FAIM2 TMBIM6 BCDIN3D-AS1 BCDIN3D NCKAP5L LINC02395 LINC02396	NCKAP5L
1285	chr12	50283006	50283398		12	50283006	50283398	0	122	5' UTR	LIMA1 FAM186A MIR1293	.
1286	chr12	50787055	50787292		12	50787055	50787292	0	22955	intron	ATF1 DIP2B TMPRSS12	.
1287	chr12	51024823	51025417		12	51024823	51025417	0	724	5' UTR	SLC11A2	.
1288	chr12	51025796	51025996		12	51025796	51025996	0	145	5' UTR	SLC11A2	.
1289	chr12	51083173	51083904		12	51083173	51083904	0	0	promoter	TFCP2 CSRNP2 LETMD1	CSRNP2
1290	chr12	51971602	51971875		12	51971602	51971875	0	18223	5' UTR	ACVRL1 NR4A1 TAMALIN-AS1 ACVR1B TAMALIN ANKRD33	.
1291	chr12	52280952	52281358		12	52280952	52281358	0	6308	5' UTR	LINC02874 LINC00592 KRT87P KRT7 KRT85 KRT7-AS KRT86 KRT81 KRT83	.
1292	chr12	53046727	53047022		12	53046727	53047022	0	0	promoter	TNS2 MIR6757 KRT8 EIF4B LOC283335 IGFBP6 KRT18 SOAT2 SPRYD3	TNS2
1293	chr12	53096550	53096798		12	53096550	53096798	869	-868	promoter	TNS2 ZNF740 MIR6757 LOC283335 EIF4B IGFBP6 CSAD SOAT2 SPRYD3	IGFBP6
1294	chr12	53098834	53099281		12	53098834	53099281	0	1168	intron	TNS2 ZNF740 MIR6757 LOC283335 EIF4B IGFBP6 CSAD SOAT2 SPRYD3	.
1295	chr12	53180578	53180827		12	53180578	53180827	0	0	promoter	ZNF740 RARG MFSD5 IGFBP6 ITGB7 SOAT2 CSAD	ZNF740 CSAD
1296	chr12	53295300	53295766		12	53295300	53295766	0	0	promoter	AAAS MYG1 RARG PFDN5 MFSD5 ESPL1 SP7	PFDN5
1297	chr12	53321027	53321639		12	53321027	53321639	0	0	promoter	AAAS MYG1 RARG PFDN5 MFSD5 ESPL1 SP1 SP7	AAAS
1298	chr12	53380215	53380458		12	53380215	53380458	0	40	promoter	PCBP2 AAAS SP7 PRR13 AMHR2 SP1	SP1
1299	chr12	54229917	54230121		12	54229917	54230121	821	1355	intergenic	SCAT2 SMUG1 MIR3198-2 CBX5	.
1300	chr12	54383209	54383494		12	54383209	54383494	0	1239	5' UTR	ITGA5 GPR84 LOC102724050 COPZ1 ZNF385A	.
1301	chr12	54432515	54432777		12	54432515	54432777	0	12731	5' UTR	ITGA5 GTSF1 GPR84 NCKAP1L LOC102724050 COPZ1 ZNF385A	.
1302	chr12	55729230	55729575		12	55729230	55729575	0	98	promoter	BLOC1S1-RDH5 RDH5 BLOC1S1 CD63	CD63
1303	chr12	56079166	56079540		12	56079166	56079540	568	-567	promoter	ERBB3 ESYT1 RPS26 IKZF4 ZC3H10 RPL41 PA2G4	ERBB3
1304	chr12	57088552	57088825		12	57088552	57088825	289	-288	promoter	STAT6 NEMP1 LRP1-AS LRP1 MYO1A NAB2	NAB2
1305	chr12	57128073	57128306		12	57128073	57128306	177	-176	promoter	STAT6 MIR1228 NEMP1 LRP1-AS LRP1 MYO1A NAB2	LRP1
1306	chr12	57129391	57130351		12	57129391	57130351	0	909	intron	STAT6 MIR1228 NEMP1 LRP1-AS LRP1 MYO1A NAB2	.
1307	chr12	57488070	57488273		12	57488070	57488273	0	3	5' UTR	MARS1 GLI1 ARHGAP9	.
1308	chr12	57844841	57845246		12	57844841	57845246	0	1483	intron	LOC283387 METTL1 MARCHF9 GIHCG MIR26A2 CYP27B1 AVIL EEF1AKMT3 CTDSP2 TSFM	.
1309	chr12	57847100	57847305		12	57847100	57847305	-372	-371	promoter	LOC283387 METTL1 MARCHF9 GIHCG MIR26A2 CYP27B1 AVIL EEF1AKMT3 CTDSP2 TSFM	CTDSP2
1310	chr12	57941509	57941734		12	57941509	57941734	0	0	promoter	LOC283387 GIHCG ATP23 CTDSP2	ATP23
1311	chr12	58529208	58529892		12	58529208	58529892	36067	-61809	intergenic	LOC100506869 LINC02388	.
1312	chr12	58530168	58530518		12	58530168	58530518	35441	-61183	intergenic	LOC100506869 LINC02388	.
1313	chr12	58919478	58919821		12	58919478	58919821	0	0	promoter	LRIG3	LRIG3
1314	chr12	59973732	59973978		12	59973732	59973978	-183893	284363	intergenic	.	.
1315	chr12	62785819	62786304		12	62785819	62786304	0	148846	intron	PPM1H	.
1316	chr12	63843961	63844216		12	63843961	63844216	484	-483	promoter	SRGAP1 MIR10527 RXYLT1 RXYLT1-AS1	SRGAP1
1317	chr12	63918381	63918734		12	63918381	63918734	0	73682	intron	SRGAP1 RXYLT1-AS1 MIR10527	.
1318	chr12	63918948	63919170		12	63918948	63919170	0	74249	intron	SRGAP1 RXYLT1-AS1 MIR10527	.
1319	chr12	64178352	64178598		12	64178352	64178598	7714	43698	intergenic	SRGAP1 C12orf66 C12orf56	.
1320	chr12	64181644	64182329		12	64181644	64182329	3983	39967	intergenic	SRGAP1 C12orf66 C12orf56	.
1321	chr12	65525523	65525955		12	65525523	65525955	0	31356	3' UTR	LOC105369187 LOC100507065 LINC02454 MSRB3	.
1322	chr12	65537089	65537449		12	65537089	65537449	0	19862	3' UTR	LOC105369187 LOC100507065 LINC02454 MSRB3	.
1323	chr12	65566111	65566779		12	65566111	65566779	0	-8800	3' UTR	LOC105369187 LOC100507065 LINC02454 MSRB3	.
1324	chr12	65603633	65603897		12	65603633	65603897	0	765	5' UTR	LOC105369187 LOC100507065 LINC02454	.
1325	chr12	65609624	65609874		12	65609624	65609874	0	6756	5' UTR	LOC105369187 LOC100507065 LINC02454	.
1326	chr12	65631750	65632191		12	65631750	65632191	0	10181	3' UTR	LOC105369187 LOC100507065 LINC02454	.
1327	chr12	65649337	65649537		12	65649337	65649537	-6966	-6965	intergenic	LOC105369187 LOC100507065 LINC02454	.
1328	chr12	66169371	66169594		12	66169371	66169594	0	402	intron	LLPH LLPH-DT TMBIM4 MIR6502 IRAK3	.
1329	chr12	67358893	67359147		12	67358893	67359147	-38941	83412	intergenic	LINC02420 CAND1	.
1330	chr12	67434923	67435146		12	67434923	67435146	5852	7413	intergenic	LINC02420 LINC02408	.
1331	chr12	69000377	69000929		12	69000377	69000929	-37138	-37137	intergenic	CPM	.
1332	chr12	69007036	69007501		12	69007036	69007501	-43797	-43796	intergenic	CPM	.
1333	chr12	70242959	70243268		12	70242959	70243268	0	0	promoter	CNOT2 PRANCR	CNOT2
1334	chr12	70646139	70646597		12	70646139	70646597	0	-8710	3' UTR	PTPRB PTPRR	.
1335	chr12	75480778	75481081		12	75480778	75481081	0	24	5' UTR	CAPS2 GLIPR1L2 GLIPR1 KRR1	.
1336	chr12	75665264	75665959		12	75665264	75665959	-153656	-153655	intergenic	.	.
1337	chr12	75666226	75666525		12	75666226	75666525	-154618	-154617	intergenic	.	.
1338	chr12	75684499	75684966		12	75684499	75684966	-172891	-172890	intergenic	.	.
1339	chr12	75690945	75691235		12	75690945	75691235	-179337	-179336	intergenic	.	.
1340	chr12	75714533	75715157		12	75714533	75715157	-202925	-202924	intergenic	.	.
1341	chr12	75817161	75817389		12	75817161	75817389	208058	214387	intergenic	.	.
1342	chr12	75862860	75863326		12	75862860	75863326	162121	168450	intergenic	.	.
1343	chr12	75863533	75863859		12	75863533	75863859	161588	167917	intergenic	.	.
1344	chr12	76020991	76021399		12	76020991	76021399	4048	10377	intergenic	NAP1L1 PHLDA1	.
1345	chr12	76025176	76025431		12	76025176	76025431	16	6345	intergenic	NAP1L1 PHLDA1	.
1346	chr12	76031637	76032096		12	76031637	76032096	0	0	promoter	NAP1L1 PHLDA1	PHLDA1
1347	chr12	76084834	76085273		12	76084834	76085273	-150	-149	promoter	NAP1L1 PHLDA1	NAP1L1
1348	chr12	76864086	76864520		12	76864086	76864520	0	14499	intron	CSRP2 ZDHHC17	.
1349	chr12	76879178	76879384		12	76879178	76879384	-160	-159	promoter	CSRP2 ZDHHC17	CSRP2
1350	chr12	77065747	77065976		12	77065747	77065976	-179	-178	promoter	E2F7	E2F7
1351	chr12	77120400	77120789		12	77120400	77120789	-54832	-54831	intergenic	E2F7	.
1352	chr12	77293874	77294281		12	77293874	77294281	-228306	-228305	intergenic	.	.
1353	chr12	78403395	78403678		12	78403395	78403678	-43650	-43649	intergenic	LINC02424	.
1354	chr12	79983818	79984211		12	79983818	79984211	-42424	-48363	intergenic	PPP1R12A-AS1 PPP1R12A	.
1355	chr12	80045330	80045530		12	80045330	80045530	54007	-54006	intergenic	OTOGL	.
1356	chr12	86138091	86138546		12	86138091	86138546	0	117845	5' UTR	MGAT4C	.
1357	chr12	87440116	87440636		12	87440116	87440636	-107796	109378	intergenic	.	.
1358	chr12	87813902	87814437		12	87813902	87814437	-8154	-29191	intergenic	LINC02258 MKRN9P	.
1359	chr12	87820816	87821325		12	87820816	87821325	-15068	-36105	intergenic	LINC02258 MKRN9P	.
1360	chr12	88242449	88242831		12	88242449	88242831	-42563	100143	intergenic	TMTC3	.
1361	chr12	88591175	88591412		12	88591175	88591412	-10703	-10702	intergenic	KITLG	.
1362	chr12	89636591	89636818		12	89636591	89636818	0	72020	intron	ATP2B1	.
1363	chr12	89709620	89710048		12	89709620	89710048	0	-254	promoter	ATP2B1-AS1 ATP2B1	ATP2B1
1364	chr12	89757053	89757258		12	89757053	89757258	-45102	-47687	intergenic	ATP2B1-AS1 ATP2B1	.
1365	chr12	89768810	89769105		12	89768810	89769105	-56859	-59444	intergenic	ATP2B1-AS1 ATP2B1	.
1366	chr12	89948218	89948784		12	89948218	89948784	0	526	5' UTR	LINC02399	.
1367	chr12	89949694	89950133		12	89949694	89950133	0	2002	5' UTR	LINC02399	.
1368	chr12	90028264	90028618		12	90028264	90028618	-78539	80572	intergenic	LINC02399	.
1369	chr12	90091134	90091363		12	90091134	90091363	-141409	143442	intergenic	.	.
1370	chr12	90253948	90254201		12	90253948	90254201	39117	-39116	intergenic	LINC02392	.
1371	chr12	90262381	90262667		12	90262381	90262667	30651	-30650	intergenic	LINC02392	.
1372	chr12	90908654	90909073		12	90908654	90909073	8950	-8949	intergenic	LINC00615 EPYC CCER1	.
1373	chr12	92078696	92079216		12	92078696	92079216	0	62497	3' UTR	BTG1 LINC01619 LOC101928617	.
1374	chr12	92137499	92137902		12	92137499	92137902	0	3811	3' UTR	BTG1 LINC01619 LOC101928617	.
1375	chr12	92143952	92145351		12	92143952	92145351	0	495	promoter	BTG1 LINC01619 LOC101928617	LINC01619 LOC101928617
1376	chr12	92145991	92146403		12	92145991	92146403	0	0	promoter	BTG1 LINC01619 LOC101928617	BTG1 LOC101928617
1377	chr12	92294904	92295151		12	92294904	92295151	-109121	-126379	intergenic	.	.
1378	chr12	92927873	92928219		12	92927873	92928219	0	1076	intron	EEA1 LOC643339	.
1379	chr12	92971210	92971657		12	92971210	92971657	32101	-41915	intergenic	EEA1 LOC643339	.
1380	chr12	92972088	92972563		12	92972088	92972563	31195	-42793	intergenic	EEA1 LOC643339	.
1381	chr12	93090424	93090651		12	93090424	93090651	0	-83714	3' UTR	LOC643339 LINC02412	.
1382	chr12	93163858	93164145		12	93163858	93164145	0	-10220	3' UTR	LOC643339 LINC02412	.
1383	chr12	93175950	93176192		12	93175950	93176192	0	1585	5' UTR	LOC643339 LINC02412	.
1384	chr12	93197441	93198061		12	93197441	93198061	0	23076	3' UTR	LOC643339 LINC02412	.
1385	chr12	93198317	93198612		12	93198317	93198612	0	23952	3' UTR	LOC643339 LINC02412	.
1386	chr12	93377856	93378207		12	93377856	93378207	0	0	promoter	LOC643339 UBE2N NUDT4 MRPL42	LOC643339 NUDT4
1387	chr12	93441131	93441570		12	93441131	93441570	0	377	intron	LOC643339 UBE2N NUDT4 MRPL42	.
1388	chr12	93442185	93442610		12	93442185	93442610	-239	-238	promoter	LOC643339 UBE2N NUDT4 MRPL42	UBE2N
1389	chr12	93467613	93467931		12	93467613	93467931	0	100	5' UTR	LOC643339 UBE2N NUDT4 MRPL42 SOCS2-AS1	.
1390	chr12	93741976	93742354		12	93741976	93742354	0	-4153	5' UTR	CRADD LOC101928731	.
1391	chr12	93784179	93784992		12	93784179	93784992	0	-46356	5' UTR	CRADD LOC101928731	.
1392	chr12	93954384	93955063		12	93954384	93955063	-10779	-10778	intergenic	CRADD LOC105369911	.
1393	chr12	94984006	94984368		12	94984006	94984368	0	19329	intron	FGD6 NR2C1 NDUFA12	.
1394	chr12	95003033	95003656		12	95003033	95003656	0	41	exon	FGD6 NR2C1 NDUFA12	.
1395	chr12	95473818	95474228		12	95473818	95474228	0	0	promoter	METAP2 USP44	METAP2
1396	chr12	95700412	95700783		12	95700412	95700783	0	51158	intron	NTN4 PGAM1P5 LOC105369921	.
1397	chr12	96198223	96198431		12	96198223	96198431	0	3849	5' UTR	CDK17 ELK3	.
1398	chr12	96199156	96199366		12	96199156	96199366	0	4782	5' UTR	CDK17 ELK3	.
1399	chr12	96219982	96220206		12	96219982	96220206	0	25608	5' UTR	CDK17 ELK3	.
1400	chr12	96399168	96399451		12	96399168	96399451	0	988	5' UTR	CFAP54 CDK17	.
1401	chr12	96425503	96425732		12	96425503	96425732	-25065	-25064	intergenic	CFAP54 CDK17	.
1402	chr12	98644305	98644596		12	98644305	98644596	0	192	promoter	IKBIP ANKS1B SLC25A3 APAF1 SNORA53	APAF1
1403	chr12	100141916	100142141		12	100141916	100142141	0	733	intron	GOLGA2P5 ACTR6 DEPDC4 MIR1827 UHRF1BP1L	.
1404	chr12	100234501	100234797		12	100234501	100234797	0	32282	3' UTR	GOLGA2P5 ACTR6 SCYL2 DEPDC4 MIR1827	.
1405	chr12	100706317	100706699		12	100706317	100706699	-78030	-88076	intergenic	ANO4 GAS2L3	.
1406	chr12	101407370	101407699		12	101407370	101407699	0	73	5' UTR	UTP20 SPIC ARL1	.
1407	chr12	102539822	102540344		12	102539822	102540344	-59260	-59259	intergenic	IGF1	.
1408	chr12	103560635	103561035		12	103560635	103561035	-821	12842	intergenic	STAB2 LOC105369945 C12orf42 LINC02401	.
1409	chr12	103805219	103805428		12	103805219	103805428	0	35806	intron	STAB2 TTC41P NT5DC3	.
1410	chr12	104064308	104064601		12	104064308	104064601	0	0	promoter	GLT8D2 HCFC2	GLT8D2 HCFC2
1411	chr12	104219554	104220012		12	104219554	104220012	0	3776	intron	NFYB TXNRD1 EID3	.
1412	chr12	104280930	104281241		12	104280930	104281241	0	-5790	intron	TXNRD1 EID3	.
1413	chr12	104286304	104287851		12	104286304	104287851	0	0	promoter	TXNRD1 EID3	TXNRD1
1414	chr12	104494726	104495156		12	104494726	104495156	0	37779	intron	MIR3922 CHST11	.
1415	chr12	104603845	104604081		12	104603845	104604081	0	12213	intron	MIR3922 CHST11	.
1416	chr12	105226425	105226781		12	105226425	105226781	0	6624	intron	APPL2 KCCAT198 WASHC4	.
1417	chr12	105233176	105233716		12	105233176	105233716	0	0	promoter	C12orf75 APPL2 WASHC4 KCCAT198	APPL2
1418	chr12	105254093	105254313		12	105254093	105254313	-17864	-17863	intergenic	C12orf75 APPL2 WASHC4 KCCAT198	.
1419	chr12	105327133	105327334		12	105327133	105327334	-117	-116	promoter	APPL2 KCCAT198 C12orf75	KCCAT198
1420	chr12	105385258	105385544		12	105385258	105385544	-13741	54568	intergenic	KCCAT198 C12orf75	.
1421	chr12	105562121	105562556		12	105562121	105562556	141647	-141646	intergenic	.	.
1422	chr12	106248662	106248973		12	106248662	106248973	-643	-642	promoter	TCP11L2 CKAP4	CKAP4
1423	chr12	107092422	107093011		12	107092422	107093011	0	538	5' UTR	CRY1	.
1424	chr12	107515319	107515542		12	107515319	107515542	0	-65331	intron	BTBD11	.
1425	chr12	108562075	108562285		12	108562075	108562285	0	-310	promoter	MIR4496 SELPLG ISCU CORO1C FICD SART3 TMEM119	SART3 ISCU
1426	chr12	108730617	108731098		12	108730617	108731098	0	0	promoter	MIR4496 SSH1 SELPLG CORO1C	CORO1C
1427	chr12	108826640	108827336		12	108826640	108827336	0	215	exon	SSH1 DAO CORO1C SVOP MIR619	.
1428	chr12	108833557	108833817		12	108833557	108833817	0	3189	intron	SSH1 DAO SVOP MIR619	.
1429	chr12	108854710	108854953		12	108854710	108854953	0	2630	intron	SSH1 DAO SVOP MIR619	.
1430	chr12	108856034	108856343		12	108856034	108856343	0	1240	intron	SSH1 DAO SVOP MIR619	.
1431	chr12	108856600	108857206		12	108856600	108857206	0	377	intron	SSH1 DAO SVOP MIR619	.
1432	chr12	109888479	109888807		12	109888479	109888807	-7939	-7938	intergenic	TRPV4 GIT2 MIR4497 GLTP TCHP	.
1433	chr12	110108034	110108260		12	110108034	110108260	16097	-16096	intergenic	IFT81 C12orf76	.
1434	chr12	110431708	110432127		12	110431708	110432127	2696	18210	intergenic	ANAPC7 VPS29 ARPC3 FAM216A GPN3	.
1435	chr12	110501524	110501933		12	110501524	110501933	0	178	promoter	RAD9B VPS29	RAD9B
1436	chr12	110583458	110583658		12	110583458	110583658	-141	-140	promoter	RAD9B TCTN1 PPTC7	PPTC7
1437	chr12	110698461	110698689		12	110698461	110698689	-8685	-8684	intergenic	PPP1CC HVCN1 TCTN1	.
1438	chr12	112096443	112096693		12	112096443	112096693	0	12090	intron	HECTD4 TMEM116 NAA25 MIR3657 ERP29 TRAFD1 MIR6861	.
1439	chr12	112303118	112303322		12	112303118	112303322	0	79109	intron	HECTD4	.
1440	chr12	113185555	113185940		12	113185555	113185940	0	0	promoter	DDX54 RITA1 IQCD MIR7106 RASAL1 CFAP73 TPCN1	DDX54 RITA1
1441	chr12	113221357	113221563		12	113221357	113221563	0	0	promoter	DDX54 RITA1 IQCD MIR7106 MIR6762 SLC8B1 CFAP73 TPCN1	TPCN1 IQCD
1442	chr12	113241940	113242185		12	113241940	113242185	0	-2075	5' UTR	DDX54 RITA1 IQCD MIR6762 SLC8B1 TPCN1	.
1443	chr12	113246059	113246308		12	113246059	113246308	0	1692	5' UTR	DDX54 RITA1 IQCD MIR6762 SLC8B1 TPCN1	.
1444	chr12	113272047	113272251		12	113272047	113272251	0	-19271	intron	RITA1 IQCD MIR6762 SLC8B1 PLBD2 TPCN1	.
1445	chr12	114667186	114667435		12	114667186	114667435	2820	16740	intergenic	TBX3	.
1446	chr12	114668485	114669055		12	114668485	114669055	1200	15120	intergenic	TBX3	.
1447	chr12	114669710	114670386		12	114669710	114670386	0	13789	5' UTR	TBX3	.
1448	chr12	114672975	114673175		12	114672975	114673175	0	11000	intron	TBX3	.
1449	chr12	114684572	114684776		12	114684572	114684776	-398	-397	promoter	TBX3	TBX3
1450	chr12	114729890	114730128		12	114729890	114730128	-45716	-45715	intergenic	TBX3	.
1451	chr12	114746817	114747249		12	114746817	114747249	-62643	-62642	intergenic	TBX3	.
1452	chr12	114903273	114903497		12	114903273	114903497	-219099	-219098	intergenic	.	.
1453	chr12	115149886	115150168		12	115149886	115150168	-465712	-465711	intergenic	.	.
1454	chr12	115156055	115156483		12	115156055	115156483	-471881	-471880	intergenic	.	.
1455	chr12	115227472	115227809		12	115227472	115227809	-543298	-543297	intergenic	.	.
1456	chr12	115320986	115321399		12	115320986	115321399	-636812	-636811	intergenic	.	.
1457	chr12	115322306	115322784		12	115322306	115322784	635792	-638131	intergenic	.	.
1458	chr12	115962828	115963169		12	115962828	115963169	0	185485	intron	MED13L	.
1459	chr12	116143518	116143981		12	116143518	116143981	0	4673	intron	MED13L MIR620	.
1460	chr12	116382162	116382413		12	116382162	116382413	45839	45905	intergenic	MIR4472-2	.
1461	chr12	116865028	116865245		12	116865028	116865245	0	16196	3' UTR	HRK RNFT2 FBXW8	.
1462	chr12	117986619	117987260		12	117986619	117987260	-17630	-17629	intergenic	KSR2 WSB2 RFC5 VSIG10	.
1463	chr12	118052752	118053144		12	118052752	118053144	0	8035	5' UTR	PEBP1 TAOK3 KSR2 WSB2 RFC5 VSIG10	.
1464	chr12	118307301	118307646		12	118307301	118307646	0	52059	5' UTR	TAOK3 SUDS3	.
1465	chr12	119176526	119176784		12	119176526	119176784	-43	-42	promoter	HSPB8 SRRM4 LOC105370024	LOC105370024
1466	chr12	120234844	120235222		12	120234844	120235222	0	14941	5' UTR	GCN1 RPLP0 SIRT4 PXN-AS1 MIR4498 PXN RNU4-1 RNU4-2	.
1467	chr12	120244902	120245496		12	120244902	120245496	0	4667	5' UTR	GCN1 RPLP0 SIRT4 PXN-AS1 PLA2G1B PXN RNU4-1 RNU4-2	.
1468	chr12	120247769	120248035		12	120247769	120248035	0	2128	5' UTR	GCN1 RPLP0 SIRT4 PXN-AS1 PLA2G1B PXN RNU4-1 RNU4-2	.
1469	chr12	121784757	121784995		12	121784757	121784995	0	8693	intron	RHOF HPD SETD1B TMEM120B LINC01089	.
1470	chr12	121797195	121797472		12	121797195	121797472	0	-3507	3' UTR	RHOF HPD PSMD9 TMEM120B SETD1B LINC01089	.
1471	chr12	121799751	121800312		12	121799751	121800312	0	2634	3' UTR	RHOF HPD PSMD9 TMEM120B SETD1B LINC01089	.
1472	chr12	121924804	121925051		12	121924804	121925051	0	6213	intron	HPD CFAP251 PSMD9 SETD1B BCL7A	.
1473	chr12	122072888	122073213		12	122072888	122073213	-4329	-5542	intergenic	IL31 MLXIP LOC100506691 CFAP251 LRRC43 BCL7A	.
1474	chr12	122422079	122422414		12	122422079	122422414	0	155	5' UTR	RSRC2 CLIP1 CLIP1-AS1 ZCCHC8	.
1475	chr12	122492185	122492481		12	122492185	122492481	0	8451	5' UTR	RSRC2 CLIP1 CLIP1-AS1 ZCCHC8 KNTC1	.
1476	chr12	122518114	122518346		12	122518114	122518346	0	8590	3' UTR	RSRC2 CLIP1 ZCCHC8 KNTC1	.
1477	chr12	122713623	122713932		12	122713623	122713932	824	2879	intergenic	HCAR1 DENR HCAR2 CCDC62 HCAR3 MIR9902-1 KNTC1 MIR9902-2	.
1478	chr12	122841436	122841944		12	122841436	122841944	0	5980	intron	DENR CCDC62 HIP1R VPS37B ABCB9	.
1479	chr12	123043752	123043952		12	123043752	123043952	0	-33024	5' UTR	PITPNM2 PITPNM2-AS1 MIR4304 ARL6IP4	.
1480	chr12	123062845	123063172		12	123062845	123063172	0	-18211	5' UTR	PITPNM2 PITPNM2-AS1 MIR4304 ARL6IP4	.
1481	chr12	123364203	123364466		12	123364203	123364466	0	377	promoter	RILPL2 SBNO1-AS1 KMT5A MIR8072 SBNO1	SBNO1-AS1
1482	chr12	124380099	124380533		12	124380099	124380533	0	-42857	intron	NCOR2 RFLNA ZNF664-RFLNA MIR6880	.
1483	chr12	124381921	124382420		12	124381921	124382420	0	-44679	intron	NCOR2 RFLNA ZNF664-RFLNA MIR6880	.
1484	chr12	124389028	124389271		12	124389028	124389271	0	-51786	intron	NCOR2 RFLNA ZNF664-RFLNA MIR6880	.
1485	chr12	124453613	124454121		12	124453613	124454121	0	113491	intron	NCOR2	.
1486	chr12	124518301	124518540		12	124518301	124518540	0	49072	5' UTR	NCOR2	.
1487	chr12	124545753	124546459		12	124545753	124546459	0	21153	5' UTR	NCOR2	.
1488	chr12	124906994	124907391		12	124906994	124907391	4255	7259	intergenic	UBC DHX37 MIR5188 SCARB1	.
1489	chr12	124916603	124916999		12	124916603	124916999	-945	1057	promoter	UBC DHX37 MIR5188 SCARB1	UBC
1490	chr12	124917348	124917619		12	124917348	124917619	-1690	1802	intergenic	UBC DHX37 MIR5188 SCARB1	.
1491	chr12	127130985	127131684		12	127130985	127131684	-70589	-70588	intergenic	LINC02405	.
1492	chr12	127260767	127261158		12	127260767	127261158	13113	23125	intergenic	LINC02376 LINC02375	.
1493	chr12	127273101	127273408		12	127273101	127273408	863	10875	intergenic	LINC02376 LINC02375	.
1494	chr12	127809594	127810583		12	127809594	127810583	71034	-71033	intergenic	LINC02393 LINC00508	.
1495	chr12	127941604	127941865		12	127941604	127941865	0	26195	5' UTR	LINC02441 LINC00508 LINC02393 LINC00507	.
1496	chr12	127944978	127945247		12	127944978	127945247	0	29569	5' UTR	LINC02441 LINC00508 LINC02393 LINC00507	.
1497	chr12	127957206	127957419		12	127957206	127957419	0	26472	3' UTR	LINC02441 LINC00508 LINC02393 LINC00507	.
1498	chr12	127964946	127965146		12	127964946	127965146	0	18745	3' UTR	LINC02441 LINC00508 LINC02393 LINC00507	.
1499	chr12	127984819	127985163		12	127984819	127985163	-929	-928	promoter	LINC02441 LINC00508 LINC02393 LINC00507	LINC00508
1500	chr12	131896324	131896718		12	131896324	131896718	0	1703	intron	PUS1 ULK1 MMP17 EP400 SFSWAP	.
1501	chr12	132760762	132761085		12	132760762	132761085	0	747	intron	PXMP2 POLE CHFR PGAM5 GOLGA3 ANKLE2	.
1502	chr12	132955528	132955922		12	132955528	132955922	0	384	5' UTR	ZNF605 ZNF26 CHFR ZNF84-DT LOC101928530 ZNF84	.
1503	chr12	133037201	133038211		12	133037201	133038211	0	0	promoter	ZNF605 ZNF140 ZNF26 ZNF84-DT ZNF84	ZNF84 ZNF84-DT
1504	chr12	133080397	133080703		12	133080397	133080703	0	195	5' UTR	ZNF140 ZNF891 ZNF26 ZNF84-DT ZNF10 ZNF84	.
1505	chr12	133080871	133081142		12	133080871	133081142	0	669	5' UTR	ZNF140 ZNF891 ZNF26 ZNF84-DT ZNF10 ZNF84	.
1506	chr13	19759332	19760000		13	19759332	19760000	0	22945	3' UTR	PSPC1 ZMYM5 MPHOSPH8	.
1507	chr13	19846044	19846251		13	19846044	19846251	0	17385	intron	PSPC1 ZMYM5	.
1508	chr13	19863013	19863343		13	19863013	19863343	0	293	5' UTR	PSPC1 ZMYM5 ZMYM2	.
1509	chr13	19863637	19864341		13	19863637	19864341	0	0	promoter	PSPC1 ZMYM5 ZMYM2	ZMYM5
1510	chr13	19958745	19958945		13	19958745	19958945	0	19	promoter	ZMYM5 ZMYM2	ZMYM2
1511	chr13	19959527	19959732		13	19959527	19959732	0	504	5' UTR	ZMYM5 ZMYM2	.
1512	chr13	20773444	20773833		13	20773444	20773833	0	125	5' UTR	IFT88 EEF1AKMT1 IL17D XPO4	.
1513	chr13	21669401	21669826		13	21669401	21669826	1247	-1246	promoter	MICU2 FGF9	FGF9
1514	chr13	21801006	21801284		13	21801006	21801284	71512	76876	intergenic	LINC00424 FGF9	.
1515	chr13	21801457	21801713		13	21801457	21801713	71083	76447	intergenic	LINC00424 FGF9	.
1516	chr13	21825467	21825800		13	21825467	21825800	46996	52360	intergenic	LINC00424	.
1517	chr13	21826460	21826740		13	21826460	21826740	46056	51420	intergenic	LINC00424	.
1518	chr13	22093456	22093876		13	22093456	22093876	116409	-116408	intergenic	.	.
1519	chr13	23673332	23673852		13	23673332	23673852	0	93973	3' UTR	TNFRSF19 MIPEP	.
1520	chr13	23675306	23675544		13	23675306	23675544	0	95947	3' UTR	TNFRSF19 MIPEP	.
1521	chr13	23979478	23979895		13	23979478	23979895	0	0	promoter	MIPEP ANKRD20A19P C1QTNF9B SPATA13 PCOTH	SPATA13
1522	chr13	24511784	24512552		13	24511784	24512552	0	226	5' UTR	TPTE2P6 LOC105370295 PARP4	.
1523	chr13	26074730	26075084		13	26074730	26075084	-15209	-15208	intergenic	SHISA2 RNF6 LINC00415 ATP8A2	.
1524	chr13	26186195	26186460		13	26186195	26186460	0	35297	intron	CDK8 RNF6	.
1525	chr13	26253984	26254363		13	26253984	26254363	0	0	promoter	CDK8 RNF6	CDK8
1526	chr13	27183248	27183453		13	27183248	27183453	0	10990	5' UTR	USP12 RPL21 LINC00412 SNORD102 RASL11A SNORA27 USP12-AS2 USP12-AS1	.
1527	chr13	27425519	27425883		13	27425519	27425883	0	901	intron	GTF3A MTIF3	.
1528	chr13	29436550	29436821		13	29436550	29436821	0	7891	intron	MTUS2 SLC7A1 MTUS2-AS1	.
1529	chr13	29583567	29584088		13	29583567	29584088	0	11600	5' UTR	MTUS2-AS1 SLC7A1 LOC102723345 MTUS2	.
1530	chr13	29991578	29991803		13	29991578	29991803	-41091	55048	intergenic	LINC00572 LINC00544	.
1531	chr13	29994332	29994561		13	29994332	29994561	-43845	57802	intergenic	LINC00572 LINC00544	.
1532	chr13	30300855	30301129		13	30300855	30301129	0	5882	5' UTR	LINC00426 KATNAL1	.
1533	chr13	30301660	30301874		13	30301660	30301874	0	5137	5' UTR	LINC00426 KATNAL1	.
1534	chr13	30340176	30340477		13	30340176	30340477	0	-32625	5' UTR	LINC00426 LINC01058 KATNAL1 UBE2L5	.
1535	chr13	30570195	30570413		13	30570195	30570413	0	47174	5' UTR	USPL1 HMGB1	.
1536	chr13	30585855	30586376		13	30585855	30586376	0	31211	5' UTR	USPL1 HMGB1	.
1537	chr13	30617134	30617499		13	30617134	30617499	0	88	promoter	ALOX5AP USPL1 HMGB1	USPL1
1538	chr13	30617869	30618116		13	30617869	30618116	0	0	promoter	ALOX5AP USPL1 HMGB1	USPL1 HMGB1
1539	chr13	30690411	30690624		13	30690411	30690624	22854	-22853	intergenic	USPL1 HMGB1 ALOX5AP	.
1540	chr13	30719354	30719567		13	30719354	30719567	0	5877	intron	USPL1 LINC00398 ALOX5AP	.
1541	chr13	30743474	30744272		13	30743474	30744272	0	7932	exon	USPL1 LINC00398 ALOX5AP	.
1542	chr13	30845941	30846182		13	30845941	30846182	-35297	-36379	intergenic	TEX26-AS1 TEX26 LINC00545 LINC00398 MEDAG ALOX5AP	.
1543	chr13	30848159	30848438		13	30848159	30848438	34124	-34123	intergenic	TEX26-AS1 TEX26 LINC00545 LINC00398 MEDAG ALOX5AP	.
1544	chr13	30865283	30866028		13	30865283	30866028	16534	-16533	intergenic	TEX26-AS1 TEX26 LINC00545 LINC00398 MEDAG	.
1545	chr13	30870622	30870908		13	30870622	30870908	11654	-11653	intergenic	TEX26-AS1 TEX26 LINC00545 LINC00398 MEDAG	.
1546	chr13	31750228	31750469		13	31750228	31750469	0	10687	intron	EEF1DP3 RXFP2	.
1547	chr13	31755766	31756005		13	31755766	31756005	0	16225	intron	EEF1DP3 RXFP2	.
1548	chr13	31765699	31766096		13	31765699	31766096	0	26158	exon	EEF1DP3 RXFP2	.
1549	chr13	33282502	33282815		13	33282502	33282815	0	2940	intron	STARD13 STARD13-AS LINC02344	.
1550	chr13	33285915	33286115		13	33285915	33286115	0	-160	promoter	STARD13 STARD13-AS LINC02344	STARD13
1551	chr13	33643083	33643769		13	33643083	33643769	0	33025	5' UTR	STARD13	.
1552	chr13	34162030	34162377		13	34162030	34162377	185666	-185665	intergenic	.	.
1553	chr13	34359319	34359598		13	34359319	34359598	0	11277	5' UTR	LINC02343 LINC00457	.
1554	chr13	35927458	35927887		13	35927458	35927887	0	-71597	intron	DCLK1	.
1555	chr13	36979610	36979821		13	36979610	36979821	0	19519	intron	SUPT20H SMAD9 EXOSC8 ALG5	.
1556	chr13	36999485	37000165		13	36999485	37000165	-119	-118	promoter	SUPT20H SMAD9 EXOSC8 ALG5	EXOSC8 ALG5
1557	chr13	37430065	37430301		13	37430065	37430301	51164	54483	intergenic	LINC01048	.
1558	chr13	37868890	37869097		13	37868890	37869097	0	675	5' UTR	TRPC4	.
1559	chr13	37870964	37871251		13	37870964	37871251	-1193	-1192	promoter	TRPC4	TRPC4
1560	chr13	38398920	38399403		13	38398920	38399403	-35302	49070	intergenic	UFM1	.
1561	chr13	40771344	40771650		13	40771344	40771650	-155	-154	promoter	MIR621 MRPS31 SLC25A15 MIR320D1 TPTE2P5	MRPS31
1562	chr13	41061569	41062334		13	41061569	41062334	0	61	promoter	WBP4 KBTBD6 ELF1 LOC101929140 MIR3168	ELF1
1563	chr13	41263227	41263508		13	41263227	41263508	0	68	5' UTR	MTRF1 LOC101929140 KBTBD7 NAA16	.
1564	chr13	41285137	41285338		13	41285137	41285338	0	-21561	5' UTR	MTRF1 LOC101929140 KBTBD7 NAA16	.
1565	chr13	41311145	41311465		13	41311145	41311465	0	0	promoter	LOC101929140 MTRF1 NAA16	NAA16
1566	chr13	42039915	42040357		13	42039915	42040357	0	0	promoter	VWA8 DGKH VWA8-AS1	DGKH
1567	chr13	42048631	42048831		13	42048631	42048831	0	0	promoter	VWA8 DGKH VWA8-AS1	DGKH
1568	chr13	42049266	42049580		13	42049266	42049580	0	619	intron	VWA8 DGKH VWA8-AS1	.
1569	chr13	42134329	42134548		13	42134329	42134548	0	-3509	intron	DGKH	.
1570	chr13	42747757	42748408		13	42747757	42748408	33142	-33141	intergenic	LINC01050 LINC00428 FAM216B	.
1571	chr13	42832572	42832817		13	42832572	42832817	9595	-20010	intergenic	LINC00428 LINC01050 FAM216B EPSTI1	.
1572	chr13	43269072	43269662		13	43269072	43269662	0	155908	exon	ENOX1	.
1573	chr13	43804730	43805495		13	43804730	43805495	-17759	-17758	intergenic	ENOX1 CCDC122	.
1574	chr13	43878985	43879449		13	43878985	43879449	0	0	promoter	LACC1 CCDC122	LACC1 CCDC122
1575	chr13	44237641	44237857		13	44237641	44237857	-41442	-41441	intergenic	SMIM2 LINC00390 SMIM2-AS1 SMIM2-IT1 MIR8079	.
1576	chr13	44313185	44313953		13	44313185	44313953	59697	-59696	intergenic	TUSC8 SERP2	.
1577	chr13	44380641	44380926		13	44380641	44380926	0	6800	5' UTR	TUSC8 TSC22D1 SERP2	.
1578	chr13	44922487	44922719		13	44922487	44922719	16530	66752	intergenic	NUFIP1 GPALPP1	.
1579	chr13	45418285	45418715		13	45418285	45418715	0	0	promoter	TPT1-AS1 SLC25A30 COG3 SLC25A30-AS1 TPT1 SNORA31 SNORA31B	SLC25A30
1580	chr13	45501069	45501303		13	45501069	45501303	0	36131	intron	ERICH6B SLC25A30 COG3 SLC25A30-AS1	.
1581	chr13	45518837	45519043		13	45518837	45519043	0	53899	exon	ERICH6B COG3 SLC25A30-AS1	.
1582	chr13	46796745	46797025		13	46796745	46797025	0	136	5' UTR	LRCH1 HTR2A-AS1 HTR2A ESD	.
1583	chr13	47480085	47480483		13	47480085	47480483	449670	452139	intergenic	.	.
1584	chr13	48037769	48038312		13	48037769	48038312	0	44	5' UTR	SUCLA2 MED4-AS1 NUDT15 MED4	.
1585	chr13	48559856	48560073		13	48559856	48560073	16901	20828	intergenic	RCBTB2 LINC00462 RB1	.
1586	chr13	48818602	48818917		13	48818602	48818917	-107378	-156994	intergenic	.	.
1587	chr13	48842873	48843236		13	48842873	48843236	-131649	-132675	intergenic	.	.
1588	chr13	49352181	49352460		13	49352181	49352460	0	49082	intron	CDADC1 SETDB2 CAB39L SETDB2-PHF11	.
1589	chr13	49356238	49356574		13	49356238	49356574	0	44968	intron	CDADC1 SETDB2 CAB39L SETDB2-PHF11	.
1590	chr13	49374826	49375058		13	49374826	49375058	0	26484	intron	CDADC1 SETDB2 CAB39L SETDB2-PHF11	.
1591	chr13	49444196	49444528		13	49444196	49444528	0	0	promoter	SETDB2 PHF11 CAB39L SETDB2-PHF11 RCBTB1	SETDB2 SETDB2-PHF11 CAB39L
1592	chr13	49495701	49496083		13	49495701	49496083	0	0	promoter	RCBTB1 SETDB2 SETDB2-PHF11 PHF11	PHF11
1593	chr13	50411133	50411781		13	50411133	50411781	0	115668	5' UTR	DLEU1	.
1594	chr13	50589490	50590147		13	50589490	50590147	-60848	-62041	intergenic	DLEU1 DLEU1-AS1	.
1595	chr13	50678262	50678519		13	50678262	50678519	32507	-129335	intergenic	DLEU7	.
1596	chr13	51453196	51453613		13	51453196	51453613	0	0	promoter	SERPINE3 INTS6 INTS6-AS1 MIR4703	INTS6-AS1 INTS6
1597	chr13	51638795	51639046		13	51638795	51639046	0	54334	intron	MIR4703 WDFY2	.
1598	chr13	59425505	59425705		13	59425505	59425705	239884	-587012	intergenic	.	.
1599	chr13	73058787	73059044		13	73058787	73059044	0	0	promoter	PIBF1 KLF5	KLF5
1600	chr13	74128192	74128551		13	74128192	74128551	0	5378	5' UTR	KLF12	.
1601	chr13	74134590	74134947		13	74134590	74134947	-662	-661	promoter	KLF12 LINC00402	KLF12
1602	chr13	74210950	74211436		13	74210950	74211436	20008	-20007	intergenic	KLF12 LINC00402	.
1603	chr13	74243808	74244260		13	74243808	74244260	0	12365	5' UTR	LINC00402	.
1604	chr13	74250867	74251349		13	74250867	74251349	0	19424	5' UTR	LINC00402	.
1605	chr13	74772272	74772499		13	74772272	74772499	-215153	219430	intergenic	.	.
1606	chr13	75226973	75227177		13	75226973	75227177	10576	13204	intergenic	LINC01078 CTAGE11P TBC1D4	.
1607	chr13	75482334	75482543		13	75482334	75482543	-166	-165	promoter	UCHL3 COMMD6 TBC1D4	TBC1D4
1608	chr13	77026523	77026839		13	77026523	77026839	0	320	5' UTR	ACOD1 FBXL3 MYCBP2 BTF3P11 MYCBP2-AS1 CLN5	.
1609	chr13	77326463	77326737		13	77326463	77326737	0	357	exon	MYCBP2	.
1610	chr13	79483716	79483990		13	79483716	79483990	0	-2485	intron	RBM26 NDFIP2 RBM26-AS1 NDFIP2-AS1 LINC01068	.
1611	chr13	79485203	79485607		13	79485203	79485607	0	-3972	intron	RBM26 NDFIP2 RBM26-AS1 NDFIP2-AS1 LINC01068	.
1612	chr13	79987563	79987763		13	79987563	79987763	23314	-23313	intergenic	LINC01080 LINC00382	.
1613	chr13	79988819	79989047		13	79988819	79989047	22030	-22029	intergenic	LINC01080 LINC00382	.
1614	chr13	79989540	79989765		13	79989540	79989765	21312	-21311	intergenic	LINC01080 LINC00382	.
1615	chr13	80083084	80083284		13	80083084	80083284	-56422	72008	intergenic	LINC01080	.
1616	chr13	80083927	80084363		13	80083927	80084363	-57265	72851	intergenic	LINC01080	.
1617	chr13	80336272	80336935		13	80336272	80336935	0	2724	3' UTR	SPRY2	.
1618	chr13	80338652	80339210		13	80338652	80339210	0	449	5' UTR	SPRY2	.
1619	chr13	80341508	80341849		13	80341508	80341849	-383	-382	promoter	SPRY2	SPRY2
1620	chr13	90717666	90717868		13	90717666	90717868	173086	208729	intergenic	.	.
1621	chr13	90718153	90718403		13	90718153	90718403	172551	208194	intergenic	.	.
1622	chr13	97255067	97255463		13	97255067	97255463	0	32735	5' UTR	MBNL2	.
1623	chr13	97258083	97258631		13	97258083	97258631	0	35751	5' UTR	MBNL2	.
1624	chr13	97274996	97275196		13	97274996	97275196	0	52664	5' UTR	MBNL2	.
1625	chr13	98173253	98173946		13	98173253	98173946	0	3323	5' UTR	RNF113B FARP1 MIR3170	.
1626	chr13	98207202	98207533		13	98207202	98207533	0	-990	promoter	RNF113B FARP1 MIR3170	MIR3170
1627	chr13	98484555	98485169		13	98484555	98485169	0	36956	intron	STK24-AS1 STK24 FARP1	.
1628	chr13	101307342	101307735		13	101307342	101307735	0	108773	intron	NALCN	.
1629	chr13	101397538	101397836		13	101397538	101397836	0	18672	intron	NALCN ITGBL1	.
1630	chr13	101398010	101398229		13	101398010	101398229	0	18279	intron	NALCN ITGBL1	.
1631	chr13	101398437	101398676		13	101398437	101398676	0	17832	intron	NALCN ITGBL1	.
1632	chr13	101452704	101452984		13	101452704	101452984	0	30	5' UTR	ITGBL1 NALCN	.
1633	chr13	101523961	101524193		13	101523961	101524193	0	34010	5' UTR	ITGBL1	.
1634	chr13	101623676	101623876		13	101623676	101623876	0	133725	intron	ITGBL1 FGF14	.
1635	chr13	107043253	107043504		13	107043253	107043504	120007	277459	intergenic	.	.
1636	chr13	109383950	109384318		13	109383950	109384318	16378	-16377	intergenic	LINC00399	.
1637	chr13	109384851	109385065		13	109384851	109385065	15631	-15630	intergenic	LINC00399	.
1638	chr13	109389757	109390135		13	109389757	109390135	10561	-10560	intergenic	LINC00399	.
1639	chr13	109840659	109840937		13	109840659	109840937	-54077	-54076	intergenic	IRS2	.
1640	chr13	110012428	110012635		13	110012428	110012635	40650	-40649	intergenic	LINC00396	.
1641	chr13	110247805	110248109		13	110247805	110248109	0	59048	intron	COL4A2 COL4A1 MIR8073	.
1642	chr13	110301817	110302185		13	110301817	110302185	0	4972	intron	COL4A2 COL4A1 MIR8073	.
1643	chr13	110319991	110320306		13	110319991	110320306	0	12708	intron	COL4A2 COL4A1 MIR8073	.
1644	chr13	110329961	110330493		13	110329961	110330493	0	-10464	intron	COL4A2 COL4A1 MIR8073	.
1645	chr13	110394057	110394263		13	110394057	110394263	0	53100	intron	COL4A2 MIR8073 COL4A2-AS2 COL4A1	.
1646	chr13	110394545	110394758		13	110394545	110394758	0	53588	intron	COL4A2 MIR8073 COL4A2-AS2 COL4A1	.
1647	chr13	110715648	110715936		13	110715648	110715936	0	212	5' UTR	CARS2 ING1 NAXD	.
1648	chr13	110915162	110915658		13	110915162	110915658	-94	-93	promoter	ANKRD10 PRECSIT LOC105370362 LINC00431	ANKRD10
1649	chr13	111210710	111211263		13	111210710	111211263	0	7651	5' UTR	ARHGEF7	.
1650	chr13	112587527	112587737		13	112587527	112587737	0	416	intron	ATP11AUN TUBGCP3	.
1651	chr13	113410097	113410401		13	113410097	113410401	0	574	5' UTR	DCUN1D2 ADPRHL1 GRTP1-AS1 TMCO3 LOC101928841 GRTP1	.
1652	chr13	113411573	113411829		13	113411573	113411829	0	-598	promoter	DCUN1D2 ADPRHL1 GRTP1-AS1 TMCO3 LOC101928841 GRTP1	LOC101928841
1653	chr13	113490834	113491244		13	113490834	113491244	0	0	promoter	DCUN1D2 TFDP1 ADPRHL1 TMCO3 LOC101928841	DCUN1D2 TMCO3
1654	chr13	113821148	113821715		13	113821148	113821715	0	5539	5' UTR	GAS6-AS1 GAS6 GAS6-DT LINC00452 LINC00454 GRK1 TMEM255B LINC00552	.
1655	chr13	113837221	113837648		13	113837221	113837648	0	21612	5' UTR	GAS6-AS1 GAS6 GAS6-DT LINC00452 LINC00454 LINC00565 GRK1 TMEM255B LINC00552	.
1656	chr13	114128911	114129367		13	114128911	114129367	0	3256	5' UTR	RASA3	.
1657	chr13	114131162	114131663		13	114131162	114131663	0	960	5' UTR	RASA3	.
1658	chr14	20342450	20342973		14	20342450	20342973	98	438	promoter	SNORD126 TEP1 TTC5 RPPH1 KLHL33 SNORA79B CCNB1IP1 OR11H4 PARP2	PARP2
1659	chr14	20681799	20682270		14	20681799	20682270	1907	-1906	promoter	RNASE4 OR6S1 EDDM3B ANG LOC254028 RNASE12 EDDM3A	ANG
1660	chr14	22589422	22589707		14	22589422	22589707	-199	-198	promoter	LINC02332 OR6J1 ABHD4 DAD1	DAD1
1661	chr14	22598331	22598679		14	22598331	22598679	0	94	intron	LINC02332 OR6J1 ABHD4 DAD1	.
1662	chr14	22871518	22871828		14	22871518	22871828	0	0	promoter	MRPL52 MMP14 LRP10 REM2 RBM23	LRP10
1663	chr14	23035017	23035224		14	23035017	23035224	0	0	promoter	LOC105370705 ACIN1 CDH24 PSMB5 C14orf93 PSMB11	PSMB5
1664	chr14	23096002	23096320		14	23096002	23096320	0	-388	promoter	LOC105370705 CEBPE ACIN1 C14orf119 CDH24 LMLN2 SLC7A8	ACIN1
1665	chr14	23115224	23115492		14	23115224	23115492	1814	3763	intergenic	LOC105370705 CEBPE ACIN1 C14orf119 CDH24 LMLN2 SLC7A8	.
1666	chr14	24094044	24094244		14	24094044	24094244	0	-66	promoter	DCAF11 NRL PCK2 CPNE6	PCK2
1667	chr14	24113571	24113795		14	24113571	24113795	0	-901	promoter	PSME1 DCAF11 NRL FITM1 PCK2	DCAF11
1668	chr14	24232575	24232845		14	24232575	24232845	0	0	promoter	GMPR2 NEDD8-MDP1	GMPR2 NEDD8-MDP1
1669	chr14	24242766	24243010		14	24242766	24243010	-93	-92	promoter	GMPR2 TINF2	TINF2
1670	chr14	24365948	24366445		14	24365948	24366445	466	-465	promoter	ADCY4 NFATC4 NYNRIN LTB4R RIPK3	NFATC4
1671	chr14	24367375	24367625		14	24367375	24367625	0	465	promoter	ADCY4 NFATC4 NYNRIN LTB4R RIPK3	NFATC4
1672	chr14	24430390	24430808		14	24430390	24430808	0	437	promoter	NFATC4 CBLN3 NYNRIN LOC101927045 SDR39U1 KHNYN	CBLN3
1673	chr14	24442902	24443152		14	24442902	24443152	0	0	promoter	NFATC4 CBLN3 NYNRIN LOC101927045 SDR39U1 CMA1 KHNYN	SDR39U1 LOC101927045
1674	chr14	30244079	30244313		14	30244079	30244313	193679	-314809	intergenic	.	.
1675	chr14	30558939	30559368		14	30558939	30559368	0	0	promoter	SCFD1 G2E3-AS1 G2E3	G2E3
1676	chr14	31165642	31165860		14	31165642	31165860	0	41933	intron	AP4S1 HECTD1	.
1677	chr14	31195439	31195639		14	31195439	31195639	0	12154	intron	AP4S1 HECTD1 HEATR5A	.
1678	chr14	31208261	31208461		14	31208261	31208461	-469	-468	promoter	HECTD1 HEATR5A	HECTD1
1679	chr14	31927604	31927804		14	31927604	31927804	17049	-17048	intergenic	NUBPL LINC02313	.
1680	chr14	31937935	31938279		14	31937935	31938279	6574	-6573	intergenic	NUBPL LINC02313	.
1681	chr14	32372453	32372707		14	32372453	32372707	0	43156	5' UTR	AKAP6	.
1682	chr14	32593643	32593843		14	32593643	32593843	0	264346	intron	AKAP6	.
1683	chr14	32620524	32620906		14	32620524	32620906	0	291227	intron	AKAP6	.
1684	chr14	34545930	34546154		14	34545930	34546154	560	-559	promoter	RNU1-2 RNU1-1 RNU1-4 SNX6 EAPP RNVU1-18 RNU1-3	RNU1-2 RNU1-1 RNU1-4 RNVU1-18 RNU1-3
1685	chr14	34547404	34547839		14	34547404	34547839	-528	691	intergenic	RNU1-2 RNU1-1 RNU1-4 SNX6 EAPP RNVU1-18 RNU1-3	.
1686	chr14	34554964	34555889		14	34554964	34555889	337	500	intergenic	RNU1-2 RNU1-1 RNU1-4 SNX6 RNVU1-18 RNU1-3	.
1687	chr14	34556654	34557115		14	34556654	34557115	-266	-265	promoter	RNU1-2 RNU1-1 RNU1-4 SNX6 RNVU1-18 RNU1-3	RNU1-2 RNU1-1 RNU1-4 RNVU1-18 RNU1-3
1688	chr14	34700026	34700275		14	34700026	34700275	8838	13542	intergenic	CFL2 SNX6 BAZ1A	.
1689	chr14	34873647	34873905		14	34873647	34873905	0	-285	promoter	SRP54-AS1 BAZ1A LOC112268124 IGBP1P1	LOC112268124
1690	chr14	35121149	35121954		14	35121149	35121954	0	588	promoter	SRP54 LOC101927178 PPP2R3C PRORP FAM177A1	PRORP
1691	chr14	35122108	35123170		14	35122108	35123170	0	0	promoter	SRP54 LOC101927178 PPP2R3C PRORP FAM177A1	PPP2R3C PRORP
1692	chr14	35336405	35336783		14	35336405	35336783	-18913	44024	intergenic	NFKBIA PRORP PSMA6	.
1693	chr14	35365309	35365512		14	35365309	35365512	36002	39237	intergenic	NFKBIA PRORP PSMA6	.
1694	chr14	35384643	35384903		14	35384643	35384903	16611	19846	intergenic	NFKBIA PSMA6	.
1695	chr14	35385570	35385911		14	35385570	35385911	15603	18838	intergenic	NFKBIA PSMA6	.
1696	chr14	35402052	35402676		14	35402052	35402676	0	2073	exon	NFKBIA PSMA6	.
1697	chr14	35402942	35403757		14	35402942	35403757	0	992	exon	NFKBIA PSMA6	.
1698	chr14	35404571	35405053		14	35404571	35405053	0	0	promoter	NFKBIA PSMA6	NFKBIA
1699	chr14	38042637	38043030		14	38042637	38043030	-140514	-140513	intergenic	.	.
1700	chr14	38143760	38144138		14	38143760	38144138	63766	-63765	intergenic	SSTR1	.
1701	chr14	38404267	38404639		14	38404267	38404639	-92338	-148174	intergenic	LOC112268136	.
1702	chr14	39102452	39102899		14	39102452	39102899	0	-240	promoter	SEC23A SEC23A-AS1 PNN GEMIN2 TRAPPC6B	SEC23A-AS1
1703	chr14	39103299	39103573		14	39103299	39103573	0	-64	promoter	SEC23A-AS1 SEC23A PNN GEMIN2 TRAPPC6B	SEC23A
1704	chr14	39170551	39170873		14	39170551	39170873	-219	-218	promoter	SEC23A-AS1 SEC23A MIA2 PNN GEMIN2 TRAPPC6B LOC100288846	TRAPPC6B
1705	chr14	49861632	49862014		14	49861632	49862014	537	835	intergenic	ARF6 RN7SL3 RN7SL2 KLHDC2 NEMF	.
1706	chr14	49868340	49868664		14	49868340	49868664	-5492	-5491	intergenic	ARF6 RN7SL3 RN7SL2 KLHDC2 NEMF MIR6076	.
1707	chr14	49982778	49983031		14	49982778	49983031	0	10103	3' UTR	ARF6 MIR6076 LINC01599 LINC01588	.
1708	chr14	50003369	50003624		14	50003369	50003624	0	2895	3' UTR	MIR6076 LINC01599 LINC01588	.
1709	chr14	50230798	50231145		14	50230798	50231145	0	433	intron	MIR4504 L2HGDH DMAC2L SOS2 CDKL1	.
1710	chr14	50529906	50530415		14	50529906	50530415	0	2154	intron	ATL1 MAP4K5	.
1711	chr14	50530594	50530815		14	50530594	50530815	0	1754	intron	ATL1 MAP4K5	.
1712	chr14	50531712	50531997		14	50531712	50531997	0	572	promoter	ATL1 MAP4K5	ATL1
1713	chr14	50955759	50956106		14	50955759	50956106	-11277	-11276	intergenic	ABHD12B PYGL TRIM9	.
1714	chr14	51240223	51240473		14	51240223	51240473	0	0	promoter	LINC00640 TMX1 LINC00519	TMX1
1715	chr14	51396813	51397065		14	51396813	51397065	0	70	3' UTR	LINC00640 FRMD6-AS2 LINC02310 FRMD6 LINC00519	.
1716	chr14	51398954	51399353		14	51398954	51399353	-1820	-1819	promoter	LINC00640 FRMD6-AS2 LINC02310 FRMD6 LINC00519	LINC02310
1717	chr14	51442796	51443234		14	51442796	51443234	11278	-45661	intergenic	LINC00640 FRMD6-AS2 LINC02310 FRMD6	.
1718	chr14	52241331	52241791		14	52241331	52241791	25907	-25906	intergenic	PTGER2 PTGDR	.
1719	chr14	52355129	52355606		14	52355129	52355606	-26535	40818	intergenic	PTGER2 PTGDR TXNDC16	.
1720	chr14	52455896	52456124		14	52455896	52456124	0	96381	intron	GPR137C TXNDC16	.
1721	chr14	52563093	52563488		14	52563093	52563488	0	10258	5' UTR	GPR137C TXNDC16 ERO1A	.
1722	chr14	52791819	52792231		14	52791819	52792231	-213	-212	promoter	STYX FERMT2 ERO1A GNPNAT1 PSMC6	GNPNAT1
1723	chr14	52950501	52950796		14	52950501	52950796	0	254	5' UTR	DDHD1 FERMT2	.
1724	chr14	52998634	52999309		14	52998634	52999309	37446	-47537	intergenic	DDHD1 FERMT2	.
1725	chr14	53011304	53011570		14	53011304	53011570	25185	-60207	intergenic	DDHD1 FERMT2	.
1726	chr14	53022730	53022942		14	53022730	53022942	13813	-71633	intergenic	DDHD1 FERMT2	.
1727	chr14	53369224	53369442		14	53369224	53369442	-211697	215871	intergenic	.	.
1728	chr14	53458529	53458785		14	53458529	53458785	-301002	305176	intergenic	.	.
1729	chr14	53491456	53491875		14	53491456	53491875	-333929	338103	intergenic	.	.
1730	chr14	53516478	53516686		14	53516478	53516686	-358951	363125	intergenic	.	.
1731	chr14	54000526	54000759		14	54000526	54000759	-43636	-43635	intergenic	BMP4 MIR5580	.
1732	chr14	54440534	54440825		14	54440534	54440825	0	549	intron	CGRRF1 CNIH1 GMFB CDKN3	.
1733	chr14	54441575	54441782		14	54441575	54441782	-202	-201	promoter	CGRRF1 CNIH1 GMFB CDKN3	CNIH1
1734	chr14	54563958	54564359		14	54563958	54564359	2769	-2768	intergenic	CGRRF1 SAMD4A GMFB	.
1735	chr14	54625224	54625626		14	54625224	54625626	0	57613	intron	CGRRF1 SAMD4A	.
1736	chr14	54677583	54677942		14	54677583	54677942	0	-76890	intron	SAMD4A	.
1737	chr14	54682197	54682428		14	54682197	54682428	0	-72404	intron	SAMD4A	.
1738	chr14	54773303	54774048		14	54773303	54774048	0	18471	intron	GCH1 SAMD4A	.
1739	chr14	55108065	55108305		14	55108065	55108305	20947	-20946	intergenic	LGALS3 MAPK1IP1L DLGAP5 WDHD1 SOCS4	.
1740	chr14	55129980	55130209		14	55129980	55130209	0	729	5' UTR	LGALS3 MAPK1IP1L DLGAP5 SOCS4	.
1741	chr14	55446409	55446728		14	55446409	55446728	-5865	-5864	intergenic	ATG14 FBXO34 TBPL2	.
1742	chr14	56005554	56005791		14	56005554	56005791	112620	-112619	intergenic	.	.
1743	chr14	58427724	58428416		14	58427724	58428416	0	6	promoter	KIAA0586 TIMM9	TIMM9
1744	chr14	58731763	58732016		14	58731763	58732016	-83444	92927	intergenic	DACT1 LINC01500	.
1745	chr14	58738292	58738543		14	58738292	58738543	89745	-89744	intergenic	DACT1 LINC01500	.
1746	chr14	58747597	58747912		14	58747597	58747912	80376	-80375	intergenic	DACT1 LINC01500	.
1747	chr14	59161791	59161997		14	59161791	59161997	26670	-26669	intergenic	DAAM1	.
1748	chr14	59482155	59483411		14	59482155	59483411	0	164	promoter	JKAMP L3HYPDH GPR135	JKAMP
1749	chr14	59484033	59484291		14	59484033	59484291	0	64	promoter	JKAMP L3HYPDH GPR135	JKAMP L3HYPDH
1750	chr14	61103256	61104412		14	61103256	61104412	-19524	-121566	intergenic	SLC38A6	.
1751	chr14	61145568	61145915		14	61145568	61145915	-61836	135423	intergenic	SLC38A6	.
1752	chr14	61477079	61477330		14	61477079	61477330	0	92864	intron	LINC01303 FLJ22447 PRKCH	.
1753	chr14	61527542	61527848		14	61527542	61527848	0	42346	intron	LINC01303 FLJ22447 PRKCH	.
1754	chr14	61561847	61562399		14	61561847	61562399	0	7795	3' UTR	LINC01303 FLJ22447 PRKCH	.
1755	chr14	61564787	61565155		14	61564787	61565155	0	5039	3' UTR	LINC01303 FLJ22447 PRKCH	.
1756	chr14	61585700	61586063		14	61585700	61586063	0	-15047	5' UTR	LINC01303 FLJ22447 HIF1A-AS1 PRKCH	.
1757	chr14	61594625	61594947		14	61594625	61594947	0	-23972	5' UTR	LINC01303 FLJ22447 HIF1A-AS1 PRKCH	.
1758	chr14	61695612	61695916		14	61695612	61695916	0	0	promoter	SNAPC1 HIF1A FLJ22447 HIF1A-AS3 HIF1A-AS1 HIF1A-AS2	HIF1A-AS1 HIF1A
1759	chr14	61964279	61964533		14	61964279	61964533	0	36585	5' UTR	SYT16	.
1760	chr14	64388335	64388588		14	64388335	64388588	0	0	promoter	AKAP5 ZBTB25 MTHFD1 ESR2 TEX21P	MTHFD1
1761	chr14	64503834	64504653		14	64503834	64504653	0	0	promoter	AKAP5 ZBTB1 HSPA2 ZBTB25 LOC102723809 MTHFD1	ZBTB25 ZBTB1
1762	chr14	65421866	65422068		14	65421866	65422068	0	9137	5' UTR	MIR4708 FUT8-AS1 FUT8 MIR625	.
1763	chr14	65792434	65792804		14	65792434	65792804	-48314	321333	intergenic	FUT8	.
1764	chr14	66508170	66508371		14	66508170	66508371	0	24	5' UTR	CCDC196 GPHN	.
1765	chr14	68543994	68544671		14	68543994	68544671	0	84116	intron	LOC100996664 RAD51B	.
1766	chr14	68547778	68548142		14	68547778	68548142	0	80645	intron	LOC100996664 RAD51B	.
1767	chr14	68555226	68555515		14	68555226	68555515	0	73272	intron	LOC100996664 RAD51B	.
1768	chr14	68789187	68789761		14	68789187	68789761	0	3306	3' UTR	ZFP36L1 ACTN1	.
1769	chr14	68793339	68793918		14	68793339	68793918	0	0	promoter	ZFP36L1 ACTN1	ZFP36L1
1770	chr14	68794768	68795013		14	68794768	68795013	0	-854	promoter	ZFP36L1 ACTN1	ZFP36L1
1771	chr14	68795266	68795539		14	68795266	68795539	0	704	promoter	ZFP36L1 ACTN1	ZFP36L1
1772	chr14	68816524	68816774		14	68816524	68816774	-20282	-20281	intergenic	ZFP36L1 ACTN1	.
1773	chr14	68979659	68979908		14	68979659	68979908	0	0	promoter	DCAF5 ACTN1 ACTN1-AS1	ACTN1 ACTN1-AS1
1774	chr14	69055384	69055590		14	69055384	69055590	0	75703	exon	DCAF5 ACTN1 ACTN1-AS1	.
1775	chr14	70857105	70857379		14	70857105	70857379	-47593	-47592	intergenic	MAP3K9 PCNX1	.
1776	chr14	71142456	71142684		14	71142456	71142684	-27075	-177791	intergenic	PCNX1	.
1777	chr14	71320490	71320690		14	71320490	71320690	0	15	5' UTR	SNORD56B SIPA1L1	.
1778	chr14	72643511	72643742		14	72643511	72643742	0	248907	intron	RGS6 DPF3	.
1779	chr14	72665481	72665844		14	72665481	72665844	0	226805	3' UTR	RGS6 DPF3	.
1780	chr14	72666933	72667133		14	72666933	72667133	0	225516	3' UTR	DPF3	.
1781	chr14	72745898	72746101		14	72745898	72746101	0	146548	intron	DPF3	.
1782	chr14	73886753	73887058		14	73886753	73887058	0	0	promoter	ZNF410 PTGR2	ZNF410
1783	chr14	74018420	74018729		14	74018420	74018729	0	559	promoter	BBOF1 ENTPD5	BBOF1
1784	chr14	74062386	74062946		14	74062386	74062946	0	21507	intron	BBOF1 ALDH6A1 ENTPD5 LIN52	.
1785	chr14	74302319	74302590		14	74302319	74302590	0	344	5' UTR	ABCD4	.
1786	chr14	74303142	74303416		14	74303142	74303416	-209	-208	promoter	ABCD4	ABCD4
1787	chr14	74619947	74620267		14	74619947	74620267	-7711	-7710	intergenic	LTBP2 FCF1 AREL1	.
1788	chr14	74655864	74656064		14	74655864	74656064	5192	-43627	intergenic	LTBP2 FCF1 AREL1	.
1789	chr14	74697132	74697996		14	74697132	74697996	0	15084	5' UTR	FCF1 AREL1 YLPM1 LTBP2	.
1790	chr14	74763104	74763494		14	74763104	74763494	0	0	promoter	PROX2 FCF1 AREL1 YLPM1	YLPM1
1791	chr14	75069205	75069407		14	75069205	75069407	0	83	promoter	NEK9 ZC2HC1C MLH3 ACYP1	ZC2HC1C
1792	chr14	75147662	75147895		14	75147662	75147895	0	-20614	exon	NEK9 TMED10 ACYP1 MLH3 ZC2HC1C	.
1793	chr14	75453016	75453379		14	75453016	75453379	0	20883	intron	JDP2 BATF	.
1794	chr14	75868045	75868346		14	75868045	75868346	0	113649	intron	TTLL5 TGFB3	.
1795	chr14	76904293	76904520		14	76904293	76904520	-33990	-55117	intergenic	LINC01629 ANGEL1 LRRC74A	.
1796	chr14	76919045	76919464		14	76919045	76919464	40174	-40173	intergenic	LRRC74A LINC01629	.
1797	chr14	76953624	76953837		14	76953624	76953837	5801	-5800	intergenic	LINC02288 LOC105370579 IRF2BPL LINC01629 LRRC74A	.
1798	chr14	77028065	77028361		14	77028065	77028361	0	347	5' UTR	LINC02288 CIPC LOC105370579 LINC02289 IRF2BPL LINC01629	.
1799	chr14	77033517	77033721		14	77033517	77033721	0	485	3' UTR	CIPC LINC02288 LOC105370579 LINC02289 IRF2BPL LINC01629 ZDHHC22	.
1800	chr14	77034178	77034525		14	77034178	77034525	0	0	promoter	CIPC LINC02288 LOC105370579 LINC02289 IRF2BPL LINC01629 ZDHHC22	LOC105370579
1801	chr14	77039144	77039372		14	77039144	77039372	1677	-1676	promoter	CIPC LINC02288 LOC105370579 LINC02289 IRF2BPL LINC01629 ZDHHC22	LINC02288
1802	chr14	77581115	77581395		14	77581115	77581395	0	35242	intron	SPTLC2 ALKBH1 ISM2	.
1803	chr14	77593596	77593859		14	77593596	77593859	0	22778	intron	SPTLC2 ALKBH1 ISM2	.
1804	chr14	77615236	77616320		14	77615236	77616320	0	317	intron	SPTLC2 ALKBH1 SLIRP	.
1805	chr14	77616914	77617126		14	77616914	77617126	-278	-277	promoter	SPTLC2 ALKBH1 SLIRP	SPTLC2
1806	chr14	77640862	77641141		14	77640862	77641141	-24226	-24225	intergenic	ALKBH1 SLIRP SPTLC2 SNW1	.
1807	chr14	79279341	79279809		14	79279341	79279809	0	0	promoter	LOC105370586 NRXN3	NRXN3
1808	chr14	79582549	79582749		14	79582549	79582749	0	303170	5' UTR	NRXN3	.
1809	chr14	79583486	79584674		14	79583486	79584674	0	304107	5' UTR	NRXN3	.
1810	chr14	81170514	81170843		14	81170514	81170843	4610	31991	intergenic	LOC101928504 GTF2A1 TSHR STON2 SNORA79	.
1811	chr14	81400576	81400827		14	81400576	81400827	0	26948	5' UTR	LINC02308 SEL1L STON2	.
1812	chr14	81401145	81401697		14	81401145	81401697	0	26078	5' UTR	LINC02308 SEL1L STON2	.
1813	chr14	85471938	85472215		14	85471938	85472215	-51863	-57809	intergenic	LINC00911 LINC02329 FLRT2	.
1814	chr14	85532174	85532501		14	85532174	85532501	0	783	promoter	FLRT2	FLRT2
1815	chr14	86796300	86796813		14	86796300	86796813	108965	-108964	intergenic	.	.
1816	chr14	89618583	89618801		14	89618583	89618801	0	364	5' UTR	FOXN3-AS2 FOXN3	.
1817	chr14	90332116	90332316		14	90332116	90332316	-176	-175	promoter	NRDE2 CALM1 PSMC1	NRDE2
1818	chr14	91980438	91980650		14	91980438	91980650	0	-32744	intron	TRIP11 ATXN3 FBLN5	.
1819	chr14	92645446	92645802		14	92645446	92645802	0	69213	intron	RIN3 LGMN	.
1820	chr14	92647102	92647660		14	92647102	92647660	0	70869	intron	RIN3 LGMN	.
1821	chr14	93074351	93074559		14	93074351	93074559	0	6900	intron	ITPK1-AS1 ITPK1	.
1822	chr14	93231540	93231740		14	93231540	93231740	-2326	24285	intergenic	MOAP1 UBR7 GON7 BTBD7 TMEM251	.
1823	chr14	93259201	93259535		14	93259201	93259535	0	51946	intron	COX8C UNC79 MOAP1 UBR7 GON7 BTBD7 TMEM251	.
1824	chr14	96038999	96039204		14	96038999	96039204	120	-119	promoter	C14orf132	C14orf132
1825	chr14	96104664	96105125		14	96104664	96105125	-10694	65303	intergenic	BDKRB2 C14orf132	.
1826	chr14	96145746	96145974		14	96145746	96145974	-51776	-58864	intergenic	BDKRB2 C14orf132	.
1827	chr14	96811521	96811764		14	96811521	96811764	0	14140	5' UTR	VRK1 LINC02299	.
1828	chr14	99623311	99623511		14	99623311	99623511	0	18774	5' UTR	CCDC85C HHIPL1 CYP46A1	.
1829	chr14	99684206	99684441		14	99684206	99684441	0	0	promoter	EML1 HHIPL1 CCDC85C CYP46A1	CYP46A1
1830	chr14	99752414	99752614		14	99752414	99752614	0	14693	intron	HHIPL1 EML1 CYP46A1	.
1831	chr14	100030765	100031121		14	100030765	100031121	0	-34300	intron	EVL MIR151B EML1 MIR342	.
1832	chr14	101760907	101761397		14	101760907	101761397	0	-311	promoter	LINC00239 PPP2R5C	PPP2R5C
1833	chr14	102280073	102280348		14	102280073	102280348	0	24816	5' UTR	MOK ZNF839	.
1834	chr14	102280707	102281036		14	102280707	102281036	0	24128	5' UTR	MOK ZNF839	.
1835	chr14	102579814	102580308		14	102579814	102580308	12341	-12340	intergenic	ANKRD9 LINC02323 TECPR2 MIR4309 RCOR1	.
1836	chr14	103296273	103296478		14	103296273	103296478	20806	-20805	intergenic	EIF5 SNORA28 LOC105378183 LOC105370687 MARK3	.
1837	chr14	103664234	103664449		14	103664234	103664449	0	35047	intron	ZFYVE21 COA8 PPP1R13B XRCC3 KLC1	.
1838	chr14	104752748	104752963		14	104752748	104752963	184	-183	promoter	SIVA1 ADSS1 ZBTB42 INF2 AKT1	SIVA1
1839	chr15	22887752	22887959		15	22887752	22887959	0	29354	intron	NIPA2 CYFIP1	.
1840	chr15	25401709	25401948		15	25401709	25401948	0	36281	5' UTR	SNHG14 UBE3A	.
1841	chr15	29917896	29918189		15	29917896	29918189	0	50860	intron	TJP1	.
1842	chr15	31488357	31488557		15	31488357	31488557	0	161523	intron	KLF13 OTUD7A	.
1843	chr15	32701580	32701840		15	32701580	32701840	-4483	-16163	intergenic	FMN1 SCG5-AS1 LOC100131315 GREM1 ARHGAP11A-SCG5 ARHGAP11A SCG5	.
1844	chr15	32717661	32718334		15	32717661	32718334	0	0	promoter	FMN1 SCG5-AS1 LOC100131315 GREM1 ARHGAP11A-SCG5 ARHGAP11A SCG5	GREM1
1845	chr15	32980078	32980304		15	32980078	32980304	0	87870	intron	FMN1	.
1846	chr15	33126759	33127205		15	33126759	33127205	0	-58585	intron	FMN1	.
1847	chr15	34644351	34644563		15	34644351	34644563	6572	11201	intergenic	LINC02252 GOLGA8B	.
1848	chr15	37100813	37101026		15	37100813	37101026	0	-264	promoter	MEIS2	MEIS2
1849	chr15	37101214	37101969		15	37101214	37101969	0	0	promoter	MEIS2	MEIS2
1850	chr15	37790094	37790297		15	37790094	37790297	144310	-144309	intergenic	.	.
1851	chr15	38072632	38072836		15	38072632	38072836	0	154	3' UTR	LINC01852 TMCO5A LINC02345	.
1852	chr15	38894178	38895348		15	38894178	38895348	-194141	197581	intergenic	.	.
1853	chr15	39136323	39136523		15	39136323	39136523	114146	-114145	intergenic	.	.
1854	chr15	39232597	39232890		15	39232597	39232890	17779	-17778	intergenic	C15orf54	.
1855	chr15	39363403	39363643		15	39363403	39363643	-108562	112735	intergenic	.	.
1856	chr15	39511570	39511964		15	39511570	39511964	69115	-69114	intergenic	FSIP1 THBS1	.
1857	chr15	39579475	39579852		15	39579475	39579852	1227	-1226	promoter	FSIP1 THBS1	THBS1
1858	chr15	39581037	39581318		15	39581037	39581318	0	0	promoter	FSIP1 THBS1	THBS1
1859	chr15	39771675	39771878		15	39771675	39771878	0	10963	intron	FSIP1 GPR176 LOC105370941	.
1860	chr15	39920143	39920758		15	39920143	39920758	0	0	promoter	GPR176 EIF2AK4	GPR176
1861	chr15	39933670	39934513		15	39933670	39934513	0	0	promoter	GPR176 EIF2AK4	EIF2AK4
1862	chr15	40754804	40755004		15	40754804	40755004	0	250	5' UTR	RMDN3 ZFYVE19 DNAJC17 RAD51 GCHFR C15orf62	.
1863	chr15	41604093	41604751		15	41604093	41604751	-20505	44122	intergenic	LTK MGA MIR626 RPAP1 TYRO3	.
1864	chr15	42427659	42427947		15	42427659	42427947	0	22881	intron	CAPN3 ZNF106	.
1865	chr15	42490375	42490607		15	42490375	42490607	0	534	5' UTR	SNAP23 LRRC57 ZNF106	.
1866	chr15	42495691	42495913		15	42495691	42495913	0	58	5' UTR	SNAP23 LRRC57 ZNF106	.
1867	chr15	43150741	43150994		15	43150741	43150994	0	17156	5' UTR	TMEM62	.
1868	chr15	43330520	43330909		15	43330520	43330909	0	0	promoter	LCMT2 ADAL ZSCAN29 TGM7 TGM5 TUBGCP4	LCMT2 ADAL
1869	chr15	43493376	43493576		15	43493376	43493576	0	-220	promoter	MAP1A PPIP5K1 TP53BP1	TP53BP1
1870	chr15	43510379	43510794		15	43510379	43510794	0	0	promoter	MAP1A PPIP5K1 TP53BP1	TP53BP1
1871	chr15	43689470	43689675		15	43689470	43689675	0	356	3' UTR	CATSPER2 PDIA3 CATSPER2P1 STRC STRCP1 PPIP5K1P1-CATSPER2 CKMT1A	.
1872	chr15	44427680	44428084		15	44427680	44428084	0	52	5' UTR	CTDSPL2 GOLM2	.
1873	chr15	45198840	45199292		15	45198840	45199292	0	1824	5' UTR	SLC28A2 DUOX1 LOC101928414 SHF DUOXA1	.
1874	chr15	45640857	45641930		15	45640857	45641930	0	5829	5' UTR	SQOR BLOC1S6	.
1875	chr15	47716960	47717595		15	47716960	47717595	0	0	promoter	LINC01491 SEMA6D	SEMA6D
1876	chr15	48331153	48331561		15	48331153	48331561	0	0	promoter	FBN1 SLC12A1 DUT	DUT
1877	chr15	48395686	48396167		15	48395686	48396167	12146	63490	intergenic	SLC12A1 FBN1 DUT	.
1878	chr15	48565818	48566442		15	48565818	48566442	0	79267	intron	FBN1	.
1879	chr15	48566616	48567063		15	48566616	48567063	0	78646	intron	FBN1	.
1880	chr15	48592642	48592869		15	48592642	48592869	0	52840	intron	FBN1	.
1881	chr15	48627460	48627735		15	48627460	48627735	0	17974	intron	FBN1	.
1882	chr15	48646029	48646307		15	48646029	48646307	-321	-320	promoter	FBN1 CEP152	FBN1
1883	chr15	48703581	48703933		15	48703581	48703933	34005	-57872	intergenic	FBN1 CEP152	.
1884	chr15	48811211	48811472		15	48811211	48811472	-143	-142	promoter	EID1 CEP152 SHC4	CEP152
1885	chr15	48963292	48963896		15	48963292	48963896	0	23	5' UTR	EID1 SECISBP2L SHC4	.
1886	chr15	49045026	49045226		15	49045026	49045226	0	1220	intron	SHC4 COPS2 SECISBP2L	.
1887	chr15	49045976	49046190		15	49045976	49046190	0	256	intron	SHC4 COPS2 SECISBP2L	.
1888	chr15	49458480	49458782		15	49458480	49458782	0	35239	intron	FGF7 FAM227B	.
1889	chr15	49855679	49855992		15	49855679	49855992	2246	234632	intergenic	ATP8B4	.
1890	chr15	50353898	50354445		15	50353898	50354445	0	0	promoter	MIR4712 HDC GABPB1 GABPB1-AS1 GABPB1-IT1 USP8	GABPB1-AS1
1891	chr15	50686225	50686425		15	50686225	50686425	0	372	3' UTR	SPPL2A TRPM7	.
1892	chr15	50765149	50765532		15	50765149	50765532	0	174	exon	SPPL2A TRPM7	.
1893	chr15	51132864	51133194		15	51132864	51133194	0	-27588	5' UTR	TNFAIP8L3 MIR4713HG CYP19A1	.
1894	chr15	51228192	51229109		15	51228192	51229109	0	-13080	5' UTR	MIR7973-2 MIR4713 MIR4713HG CYP19A1 MIR7973-1	.
1895	chr15	51368978	51369208		15	51368978	51369208	0	-8037	intron	MIR7973-2 MIR4713HG CYP19A1 GLDN DMXL2 MIR7973-1	.
1896	chr15	51829704	51830282		15	51829704	51830282	0	52	5' UTR	TMOD3 TMOD2 LYSMD2 LOC100422556	.
1897	chr15	51846412	51847397		15	51846412	51847397	0	16760	5' UTR	TMOD3 TMOD2 LYSMD2 LOC100422556 LEO1	.
1898	chr15	51874967	51875336		15	51874967	51875336	0	45315	intron	TMOD3 TMOD2 LOC100422556 LEO1	.
1899	chr15	52053213	52053416		15	52053213	52053416	0	33995	intron	LEO1 MAPK6 BCL2L10 MAPK6-DT GNB5	.
1900	chr15	52095976	52096248		15	52095976	52096248	13018	16527	intergenic	CERNA1 MYO5C MAPK6 BCL2L10 MAPK6-DT GNB5	.
1901	chr15	52678927	52679130		15	52678927	52679130	0	258	5' UTR	FAM214A	.
1902	chr15	52679512	52679750		15	52679512	52679750	0	-124	promoter	FAM214A	FAM214A
1903	chr15	56984955	56985265		15	56984955	56985265	0	65511	5' UTR	TCF12	.
1904	chr15	57019439	57019758		15	57019439	57019758	0	99995	5' UTR	TCF12	.
1905	chr15	58331791	58332228		15	58331791	58332228	99763	-99762	intergenic	LIPC	.
1906	chr15	58332453	58333083		15	58332453	58333083	98908	-98907	intergenic	LIPC	.
1907	chr15	58361574	58361789		15	58361574	58361789	70202	-70201	intergenic	LIPC-AS1 LIPC	.
1908	chr15	58469977	58470455		15	58469977	58470455	0	28280	3' UTR	LIPC-AS1 LIPC	.
1909	chr15	58770781	58771404		15	58770781	58771404	0	0	promoter	ADAM10 HSP90AB4P LOC101928725 MINDY2	LOC101928725 MINDY2
1910	chr15	59175146	59175628		15	59175146	59175628	0	-3884	intron	LDHAL6B MYO1E CCNB2 RNF111 MIR2116	.
1911	chr15	59304115	59304410		15	59304115	59304410	0	68461	intron	LDHAL6B MYO1E	.
1912	chr15	60370714	60371024		15	60370714	60371024	0	26962	intron	ICE2 ANXA2	.
1913	chr15	60374801	60375025		15	60374801	60375025	0	22961	intron	ICE2 ANXA2	.
1914	chr15	60379348	60380072		15	60379348	60380072	0	17914	intron	ICE2 RORA-AS1 ANXA2	.
1915	chr15	60391418	60391623		15	60391418	60391623	0	6363	5' UTR	ICE2 RORA RORA-AS1 ANXA2	.
1916	chr15	60392846	60393081		15	60392846	60393081	0	4905	5' UTR	ICE2 RORA RORA-AS1 ANXA2	.
1917	chr15	60398225	60399007		15	60398225	60399007	-240	-239	promoter	ICE2 RORA RORA-AS1 ANXA2	ANXA2
1918	chr15	62928887	62929087		15	62928887	62929087	-84258	104931	intergenic	TLN2	.
1919	chr15	63094619	63094992		15	63094619	63094992	-22706	-26868	intergenic	LACTB TPM1	.
1920	chr15	63108331	63108596		15	63108331	63108596	13265	-13264	intergenic	TPM1 LACTB RPS27L	.
1921	chr15	63189240	63189605		15	63189240	63189605	1	0	promoter	LACTB RAB8B RPS27L APH1B	RAB8B
1922	chr15	63250502	63250979		15	63250502	63250979	0	-26570	intron	CA12 RAB8B RPS27L APH1B	.
1923	chr15	63291653	63291869		15	63291653	63291869	0	14049	intron	CA12 RAB8B LINC02568 APH1B	.
1924	chr15	63479801	63480130		15	63479801	63480130	24381	-24380	intergenic	CA12 USP3 LINC02568	.
1925	chr15	64387785	64387985		15	64387785	64387985	0	0	promoter	TRIP4 PCLAF CSNK1G1 ZNF609	TRIP4 PCLAF
1926	chr15	64841475	64841727		15	64841475	64841727	156	-155	promoter	ANKDD1A RBPMS2 MIR1272 PLEKHO2 PIF1	PLEKHO2
1927	chr15	64883366	64884064		15	64883366	64884064	-15365	-27837	intergenic	PIF1 SPG21 ANKDD1A PLEKHO2	.
1928	chr15	65184957	65185318		15	65184957	65185318	0	24	5' UTR	CLPX UBAP1L PARP16 CILP PDCD7	.
1929	chr15	65305310	65305590		15	65305310	65305590	-518	634	intergenic	RNU5A-1 RNU5B-1 PARP16 IGDCC4 IGDCC3 CILP SNORA24B	.
1930	chr15	65792438	65792647		15	65792438	65792647	-146	-145	promoter	MIR4511 RAB11A DENND4A SNORD13E	DENND4A
1931	chr15	66386945	66387145		15	66386945	66387145	0	34	5' UTR	SCARNA14 TIPIN DIS3L MAP2K1	.
1932	chr15	66701579	66702107		15	66701579	66702107	129	-128	promoter	LINC01169 SMAD6	SMAD6
1933	chr15	66842222	66842508		15	66842222	66842508	-59374	114007	intergenic	SMAD6 LINC02206	.
1934	chr15	67080824	67081197		15	67080824	67081197	0	15223	intron	LOC102723493 SMAD3	.
1935	chr15	67107150	67107409		15	67107150	67107409	0	-18306	intron	AAGAB LOC102723493 SMAD3	.
1936	chr15	67109251	67109531		15	67109251	67109531	0	-16184	intron	AAGAB LOC102723493 SMAD3	.
1937	chr15	67125755	67126324		15	67125755	67126324	0	40	5' UTR	AAGAB LOC102723493 SMAD3	.
1938	chr15	67150296	67150581		15	67150296	67150581	0	12276	5' UTR	LOC102723493 AAGAB SMAD3	.
1939	chr15	67178873	67179289		15	67178873	67179289	0	12719	intron	IQCH AAGAB SMAD3	.
1940	chr15	67511056	67511277		15	67511056	67511277	0	9696	3' UTR	IQCH IQCH-AS1	.
1941	chr15	67531620	67532145		15	67531620	67532145	-1476	-9776	intergenic	MAP2K5 IQCH IQCH-AS1 C15orf61	.
1942	chr15	68272862	68273419		15	68272862	68273419	4326	-4325	intergenic	FEM1B ITGA11 CALML4 CLN6 PIAS1	.
1943	chr15	68352705	68352938		15	68352705	68352938	0	74961	intron	FEM1B ITGA11	.
1944	chr15	68639360	68639643		15	68639360	68639643	0	-1859	promoter	CORO2B	CORO2B
1945	chr15	69414004	69414373		15	69414004	69414373	0	0	promoter	PAQR5 RPLP1 KIF23 LOC145694	KIF23
1946	chr15	70486688	70487080		15	70486688	70487080	16827	18848	intergenic	LINC02205 LINC02204	.
1947	chr15	70492509	70492739		15	70492509	70492739	11168	13189	intergenic	LINC02205 LINC02204	.
1948	chr15	70763729	70764015		15	70763729	70764015	-172	-171	promoter	LARP6 UACA LRRC49	UACA
1949	chr15	70766140	70766340		15	70766140	70766340	-2583	-2582	intergenic	LARP6 UACA LRRC49	.
1950	chr15	70775433	70775871		15	70775433	70775871	-11876	-11875	intergenic	LARP6 UACA LRRC49	.
1951	chr15	70778865	70779116		15	70778865	70779116	-15308	-15307	intergenic	LARP6 UACA LRRC49	.
1952	chr15	70783752	70783958		15	70783752	70783958	-20195	-20194	intergenic	LRRC49 UACA THAP10 LARP6	.
1953	chr15	70788077	70789176		15	70788077	70789176	-24520	-24519	intergenic	LRRC49 UACA THAP10 LARP6	.
1954	chr15	70792370	70792595		15	70792370	70792595	-28813	-28812	intergenic	LRRC49 UACA THAP10 LARP6	.
1955	chr15	70795168	70795761		15	70795168	70795761	-31611	-31610	intergenic	LRRC49 UACA THAP10 LARP6	.
1956	chr15	70800178	70800570		15	70800178	70800570	28561	-36620	intergenic	LRRC49 UACA THAP10 LARP6	.
1957	chr15	70863208	70863483		15	70863208	70863483	0	-9051	5' UTR	LRRC49 UACA THAP10 LARP6	.
1958	chr15	70863669	70863905		15	70863669	70863905	0	-9512	5' UTR	THAP10 LARP6 LRRC49	.
1959	chr15	71049143	71049354		15	71049143	71049354	0	66150	intron	CT62 LRRC49 THSD4	.
1960	chr15	71294909	71295455		15	71294909	71295455	0	-105850	intron	THSD4	.
1961	chr15	71295659	71296264		15	71295659	71296264	0	-106600	intron	THSD4	.
1962	chr15	71325840	71326059		15	71325840	71326059	0	-136781	intron	THSD4	.
1963	chr15	71329282	71329519		15	71329282	71329519	0	-140223	intron	THSD4	.
1964	chr15	71332871	71333110		15	71332871	71333110	0	-143812	intron	THSD4	.
1965	chr15	71333442	71333813		15	71333442	71333813	0	-144383	intron	THSD4	.
1966	chr15	71334070	71334291		15	71334070	71334291	0	-145011	intron	THSD4	.
1967	chr15	71692107	71692721		15	71692107	71692721	0	-568	promoter	THSD4 THSD4-AS2	THSD4-AS2
1968	chr15	71707411	71707662		15	71707411	71707662	0	-15872	intron	THSD4 THSD4-AS2	.
1969	chr15	72228675	72228875		15	72228675	72228875	0	1036	5' UTR	PKM PARP6	.
1970	chr15	72339239	72339531		15	72339239	72339531	1393	-19082	intergenic	TMEM202 PARP6 CELF6 HEXA HEXA-AS1	.
1971	chr15	72473847	72474048		15	72473847	72474048	0	191	promoter	ARIH1 TMEM202 TMEM202-AS1 HEXA HEXA-AS1	ARIH1
1972	chr15	72475017	72475285		15	72475017	72475285	0	688	promoter	ARIH1 TMEM202 TMEM202-AS1 HEXA HEXA-AS1	TMEM202-AS1
1973	chr15	72670803	72671140		15	72670803	72671140	-3407	-15038	intergenic	ARIH1 HIGD2B ADPGK GOLGA6B LINC02259 BBS4	.
1974	chr15	73982657	73983044		15	73982657	73983044	0	9251	3' UTR	PML STOML1	.
1975	chr15	74193511	74193716		15	74193511	74193716	0	9071	intron	CCDC33 ISLR ISLR2 STRA6	.
1976	chr15	74196407	74196694		15	74196407	74196694	0	6093	intron	CCDC33 ISLR ISLR2 STRA6	.
1977	chr15	74200366	74200999		15	74200366	74200999	0	1788	intron	CCDC33 ISLR ISLR2 STRA6	.
1978	chr15	74400725	74400936		15	74400725	74400936	-5970	10496	intergenic	PPIAP46 MIR6881 LINC02255 UBL7-AS1 UBL7 SEMA7A CYP11A1	.
1979	chr15	74525718	74526148		15	74525718	74526148	15029	-15028	intergenic	ARID3B UBL7-AS1 UBL7 SEMA7A CLK3	.
1980	chr15	74531516	74531820		15	74531516	74531820	9357	-9356	intergenic	ARID3B UBL7-AS1 UBL7 SEMA7A CLK3	.
1981	chr15	74937203	74937675		15	74937203	74937675	0	398	intron	FAM219B RPP25 COX5A	.
1982	chr15	75201627	75201838		15	75201627	75201838	44	-43	promoter	C15orf39 GOLGA6C LOC105376731 GOLGA6D	C15orf39
1983	chr15	75647925	75648759		15	75647925	75648759	0	14	promoter	PTPN9 SNUPN ODF3L1 SNX33 IMP3 CSPG4 DNM1P35	SNX33
1984	chr15	75904007	75904207		15	75904007	75904207	0	130	5' UTR	FBXO22 UBE2Q2 NRG4	.
1985	chr15	78299207	78299445		15	78299207	78299445	0	164	5' UTR	ACSBG1 CRABP1 DNAJA4 WDR61	.
1986	chr15	78811454	78811765		15	78811454	78811765	0	0	promoter	ADAMTS7 LOC646938 MORF4L1	ADAMTS7
1987	chr15	79682529	79682804		15	79682529	79682804	160743	214193	intergenic	.	.
1988	chr15	79923332	79923747		15	79923332	79923747	0	5	promoter	ST20-MTHFS BCL2A1 MTHFS ST20 ST20-AS1	ST20-MTHFS
1989	chr15	80152640	80153128		15	80152640	80153128	0	0	promoter	ZFAND6 FAH CTXND1	FAH
1990	chr15	80550060	80550686		15	80550060	80550686	0	12258	intron	ARNT2 LOC101929586 MIR5572	.
1991	chr15	80788474	80789037		15	80788474	80789037	0	9105	5' UTR	ABHD17C MIR549A CEMIP	.
1992	chr15	80789512	80789916		15	80789512	80789916	0	10143	5' UTR	ABHD17C MIR549A CEMIP	.
1993	chr15	82044651	82044958		15	82044651	82044958	0	1060	intron	MEX3B EFL1 LINC01583	.
1994	chr15	82046575	82046942		15	82046575	82046942	-558	-557	promoter	MEX3B EFL1 LINC01583	MEX3B
1995	chr15	82123026	82123227		15	82123026	82123227	6993	34433	intergenic	MEX3B EFL1 LINC01583	.
1996	chr15	82129792	82130207		15	82129792	82130207	13	41199	intergenic	MEX3B EFL1 LINC01583	.
1997	chr15	82132337	82133152		15	82132337	82133152	0	43744	3' UTR	MEX3B EFL1 LINC01583	.
1998	chr15	82160157	82160397		15	82160157	82160397	0	71564	3' UTR	EFL1 LINC01583	.
1999	chr15	82261553	82262618		15	82261553	82262618	0	0	promoter	SAXO2 EFL1	SAXO2 EFL1
[truncated: 4,106 more rows]

## Sheet: AnnotationOfPeakDistribution
pLenti-veh					pLenti-125
	Var1	Freq	Percentage			Var1	Freq	Percentage
1	3' UTR	47	5.31073		1	3' UTR	340	5.58109
2	5' UTR	145	16.3842		2	5' UTR	1212	19.8949
3	exon	11	1.24294		3	exon	103	1.69074
4	intergenic	366	41.3559		4	intergenic	1841	30.22
5	intron	121	13.6723		5	intron	1163	19.0906
6	promoter	195	22.0339		6	promoter	1433	23.5227
		885	100				6092	100
pLenti-veh					pLenti-125
	distance_category	peak_count	Percentage			distance_category	peak_count	Percentage
1	10kb < 25kb	122	13.7853		1	10kb < 25kb	878	14.4123
2	25kb < 100kb	201	22.7119		2	25kb < 100kb	1580	25.9357
3	<10kb	148	16.7232		3	<10kb	1423	23.3585
4	>100kb	219	24.7458		4	>100kb	778	12.7708
5	Promoter	195	22.0339		5	Promoter	1433	23.5227
		885	100				6092	100

## Sheet: pLentiVeh_125overlap
1	chr1	629222	630090
2	chr1	630849	631463
3	chr1	631989	632958
4	chr1	633258	635004
5	chr1	17168066	17168500
6	chr1	17233258	17233774
7	chr1	19398193	19398800
8	chr1	26692420	26693056
9	chr1	26771828	26772564
10	chr1	37859777	37860722
11	chr1	39178871	39179282
12	chr1	50959635	50960607
13	chr1	50968288	50968641
14	chr1	55429345	55429739
15	chr1	58815396	58815896
16	chr1	58848986	58849542
17	chr1	59375586	59375973
18	chr1	67685209	67685603
19	chr1	72283809	72284110
20	chr1	77889521	77889821
21	chr1	89952237	89953640
22	chr1	91387353	91387601
23	chr1	91726136	91726953
24	chr1	92960043	92961112
25	chr1	92961613	92962134
26	chr1	94209536	94210052
27	chr1	94325919	94326528
28	chr1	94710208	94710638
29	chr1	94975043	94975436
30	chr1	125178950	125180873
31	chr1	125182164	125183211
32	chr1	143194970	143195798
33	chr1	143202549	143202934
34	chr1	143206157	143207276
35	chr1	143214325	143215512
36	chr1	143217336	143218149
37	chr1	143232873	143233714
38	chr1	143235792	143236274
39	chr1	143261925	143263838
40	chr1	143264565	143264894
41	chr1	143266568	143267636
42	chr1	161749807	161750253
43	chr1	164748143	164748791
44	chr1	169999283	170000058
45	chr1	170662104	170663046
46	chr1	172746198	172746793
47	chr1	183279444	183280355
48	chr1	212667707	212668295
49	chr1	214445989	214446648
50	chr1	223707476	223707712
51	chr1	234612853	234613778
52	chr1	234723472	234723740
53	chr1	234980449	234981161
54	chr1	235074797	235076167
55	chr10	6748920	6749695
56	chr10	17062755	17063103
57	chr10	18627117	18628032
58	chr10	26487135	26488335
59	chr10	27621137	27621828
60	chr10	32980753	32980989
61	chr10	46524392	46525330
62	chr10	63629692	63631035
63	chr10	73730002	73730406
64	chr10	78972757	78973574
65	chr10	83522886	83523447
66	chr10	87861746	87863851
67	chr10	88038401	88038762
68	chr10	96991214	96991876
69	chr10	99395973	99396542
70	chr10	101938496	101938927
71	chr10	102918250	102918627
72	chr10	108802030	108802515
73	chr10	117541228	117541959
74	chr10	126243685	126244563
75	chr11	5619106	5619499
76	chr11	10509356	10509821
77	chr11	10809121	10809684
78	chr11	12086558	12087070
79	chr11	12810161	12810665
80	chr11	27218071	27219050
81	chr11	27934263	27935237
82	chr11	36361354	36362063
83	chr11	62839674	62840059
84	chr11	65418919	65419477
85	chr11	67373815	67374780
86	chr11	72223226	72223649
87	chr11	86069411	86069799
88	chr11	86592445	86592755
89	chr11	88337912	88338369
90	chr11	88420366	88420816
91	chr11	96155829	96157257
92	chr11	102225641	102226368
93	chr11	102599847	102600461
94	chr11	103892768	103893102
95	chr11	122140529	122141444
96	chr11	122180626	122181214
97	chr11	122202046	122202791
98	chr11	122203063	122203753
99	chr11	122214847	122215081
100	chr11	125887693	125888159
101	chr11	130798491	130798797
102	chr12	6335195	6336211
103	chr12	8243130	8243562
104	chr12	12716499	12716914
105	chr12	12725539	12726088
106	chr12	12726443	12727183
107	chr12	13173704	13174098
108	chr12	26298972	26299367
109	chr12	42981603	42981923
110	chr12	46430102	46431183
111	chr12	57129391	57130351
112	chr12	58529208	58529892
113	chr12	63918381	63918734
114	chr12	64178352	64178598
115	chr12	65537089	65537449
116	chr12	65631750	65632191
117	chr12	76020991	76021399
118	chr12	87440116	87440636
119	chr12	87813902	87814437
120	chr12	89948218	89948784
121	chr12	92143952	92145351
122	chr12	92145991	92146403
123	chr12	93784179	93784992
124	chr12	94984006	94984368
125	chr12	102539822	102540344
126	chr12	104286304	104287851
127	chr12	124545753	124546459
128	chr12	133037201	133038211
129	chr13	29583567	29584088
130	chr13	30865283	30866028
131	chr13	30870622	30870908
132	chr13	38398920	38399403
133	chr13	43804730	43805495
134	chr13	97255067	97255463
135	chr13	97258083	97258631
136	chr13	113837221	113837648
137	chr14	24242766	24243010
138	chr14	32620524	32620906
139	chr14	34547404	34547839
140	chr14	34554964	34555889
141	chr14	34700026	34700275
142	chr14	35122108	35123170
143	chr14	59482155	59483411
144	chr14	61103256	61104412
145	chr14	61594625	61594947
146	chr14	79583486	79584674
147	chr14	81401145	81401697
148	chr14	92647102	92647660
149	chr15	38894178	38895348
150	chr15	39933670	39934513
151	chr15	51228192	51229109
152	chr15	51846412	51847397
153	chr15	58361574	58361789
154	chr15	58469977	58470455
155	chr15	67125755	67126324
156	chr15	70788077	70789176
157	chr15	70800178	70800570
158	chr15	82261553	82262618
159	chr15	82444996	82445944
160	chr15	84172328	84173055
161	chr15	84422076	84422441
162	chr15	84570241	84571596
163	chr15	89142091	89142400
164	chr15	96284903	96285857
165	chr15	96325929	96326500
166	chr15	101295450	101295695
167	chr16	4183296	4183576
168	chr16	8797883	8798301
169	chr16	11741971	11743150
170	chr16	20911052	20911347
171	chr16	21517867	21518195
172	chr16	21520086	21520490
173	chr16	30658842	30659237
174	chr16	34574038	34574484
175	chr16	34576125	34576765
176	chr16	34582768	34583972
177	chr16	34584785	34585154
178	chr16	34586523	34587316
179	chr16	34588073	34588638
180	chr16	34594880	34596141
181	chr16	46386269	46391453
182	chr16	46394256	46395220
183	chr16	46398354	46401700
184	chr16	51392926	51393306
185	chr16	68402158	68402575
186	chr16	71895558	71895916
187	chr16	83952906	83953429
188	chr16	85172772	85173164
189	chr16	86223269	86223717
190	chr16	88770788	88771489
191	chr17	1716549	1717850
192	chr17	2213139	2213742
193	chr17	4949121	4949896
194	chr17	7835675	7836261
195	chr17	7916123	7916601
196	chr17	13347268	13347519
197	chr17	14300988	14301275
198	chr17	26603821	26604413
199	chr17	26619334	26620194
200	chr17	26882978	26884396
201	chr17	26885381	26885970
202	chr17	40485975	40486754
203	chr17	41380242	41380605
204	chr17	43246150	43246860
205	chr17	43266708	43267129
206	chr17	43284379	43284915
207	chr17	43300242	43300789
208	chr17	50209776	50211146
209	chr17	50219628	50220251
210	chr17	51085417	51086307
211	chr17	61338172	61338705
212	chr17	77124517	77125101
213	chr17	78883211	78884231
214	chr18	108019	109500
215	chr18	3449686	3449988
216	chr18	3454072	3454424
217	chr18	3593409	3594879
218	chr18	3595429	3596003
219	chr18	3622528	3622774
220	chr18	23718001	23718701
221	chr18	34710308	34710575
222	chr18	36309691	36310323
223	chr18	55318042	55319274
224	chr18	55839156	55839591
225	chr18	56246223	56246657
226	chr19	6092062	6092448
227	chr19	12400099	12401040
228	chr19	17226000	17226790
229	chr19	23686468	23687010
230	chr19	40798326	40799143
231	chr19	43078137	43078744
232	chr19	43182011	43182639
233	chr19	44304342	44304820
234	chr19	45424054	45424374
235	chr2	740550	740838
236	chr2	1731696	1732308
237	chr2	3379480	3380153
238	chr2	9235051	9235593
239	chr2	12168988	12169548
240	chr2	12169927	12170306
241	chr2	12318180	12319154
242	chr2	19038320	19039053
243	chr2	27627967	27629213
244	chr2	28445461	28446371
245	chr2	28584223	28584663
246	chr2	30666588	30666995
247	chr2	37803045	37803375
248	chr2	42924372	42925272
249	chr2	43774068	43774919
250	chr2	46315414	46315859
251	chr2	46858295	46859142
252	chr2	61759391	61759752
253	chr2	62578215	62579172
254	chr2	64524258	64524543
255	chr2	64751187	64751770
256	chr2	69222295	69222980
257	chr2	105397046	105397337
258	chr2	110149833	110150280
259	chr2	111532833	111533620
260	chr2	120613984	120614394
261	chr2	121699596	121699835
262	chr2	150076075	150076874
263	chr2	174972609	174973049
264	chr2	176129691	176130684
265	chr2	195533909	195534386
266	chr2	200713230	200713571
267	chr2	200747930	200748404
268	chr2	214683556	214684223
269	chr2	215680812	215681559
270	chr2	215736596	215737595
271	chr2	215773876	215774261
272	chr2	220279496	220279911
273	chr2	222709483	222710011
274	chr2	223047471	223047792
275	chr2	226478272	226478802
276	chr2	226652348	226652938
277	chr2	233982276	233983074
278	chr2	234252046	234252461
279	chr2	237257122	237257471
280	chr2	238948342	238948809
281	chr2	240872067	240872596
282	chr20	4064480	4065074
283	chr20	4546704	4547247
284	chr20	11387466	11387712
285	chr20	11394752	11395124
286	chr20	23332612	23335477
287	chr20	23349896	23350503
288	chr20	31738647	31739487
289	chr20	35199922	35200229
290	chr20	38426274	38426508
291	chr20	44572713	44573149
292	chr20	50292725	50292969
293	chr20	53893473	53893770
294	chr20	54123451	54124217
295	chr20	54132448	54133267
296	chr21	6371026	6371586
297	chr21	8204268	8208109
298	chr21	8209741	8213273
299	chr21	8213798	8215069
300	chr21	8217405	8220614
301	chr21	8249571	8252197
302	chr21	8254526	8257554
303	chr21	8257889	8260292
304	chr21	8260489	8260946
305	chr21	8387043	8391576
306	chr21	8392507	8396225
307	chr21	8396675	8397557
308	chr21	8398270	8402236
309	chr21	8432250	8435692
310	chr21	8437050	8439460
311	chr21	8439684	8440507
312	chr21	8440893	8444180
313	chr21	8444890	8447131
314	chr21	8986740	8987702
315	chr21	32232902	32233692
316	chr21	33976879	33977228
317	chr21	34795706	34796260
318	chr21	38734159	38734553
319	chr21	46092442	46092792
320	chr22	11211312	11211600
321	chr22	37306927	37307586
322	chr22	41590060	41590349
323	chr3	14651662	14652137
324	chr3	15983165	15983831
325	chr3	16090053	16090637
326	chr3	16103051	16103519
327	chr3	16113059	16113576
328	chr3	27940133	27940546
329	chr3	32502261	32502750
330	chr3	38165106	38165773
331	chr3	42032288	42032569
332	chr3	42032905	42033452
333	chr3	45644279	45644847
334	chr3	47380705	47381409
335	chr3	48301482	48301959
336	chr3	58306288	58306809
337	chr3	93470522	93470877
338	chr3	98971342	98971683
339	chr3	102179783	102180740
340	chr3	115146258	115146843
341	chr3	115147799	115148124
342	chr3	129829816	129830172
343	chr3	134426953	134427947
344	chr3	136196567	136197357
345	chr3	136861868	136862434
346	chr3	138081926	138082329
347	chr3	141366416	141367365
348	chr3	149534593	149534986
349	chr3	150184098	150185113
350	chr3	151434402	151434750
351	chr3	155391412	155391649
352	chr3	158709292	158710127
353	chr3	158725564	158725911
354	chr3	158768549	158769851
355	chr3	158770083	158770507
356	chr3	162286030	162286465
357	chr3	184186007	184186344
358	chr3	186109427	186110309
359	chr3	188272758	188273005
360	chr3	195119469	195120243
361	chr3	196502034	196503250
362	chr4	4541237	4541732
363	chr4	6344027	6344573
364	chr4	15001412	15001941
365	chr4	15234375	15234769
366	chr4	37685412	37686151
367	chr4	49108397	49108622
368	chr4	49149461	49149911
369	chr4	49709394	49710261
370	chr4	49710553	49711164
371	chr4	49711381	49711965
372	chr4	54227776	54228030
373	chr4	57094407	57095346
374	chr4	57110465	57111589
375	chr4	70768464	70768974
376	chr4	87973497	87974073
377	chr4	88600454	88600690
378	chr4	99563201	99563556
379	chr4	101346068	101346818
380	chr4	120067014	120067701
381	chr4	125389969	125390224
382	chr4	145679738	145680388
383	chr4	147772611	147773781
384	chr4	151744848	151745107
385	chr4	159398161	159398652
386	chr4	168483397	168483894
387	chr4	168540398	168541542
388	chr4	168758340	168758997
389	chr4	169254268	169255102
390	chr4	183443772	183444341
391	chr4	190179246	190180056
392	chr5	10176	11750
393	chr5	14156687	14157444
394	chr5	47701023	47701358
395	chr5	49658461	49659031
396	chr5	49661531	49661849
397	chr5	68333872	68334382
398	chr5	68529098	68530117
399	chr5	87120840	87121459
400	chr5	90072860	90073672
401	chr5	94111320	94111817
402	chr5	108382496	108382992
403	chr5	111757938	111758169
404	chr5	122180859	122181673
405	chr5	124634495	124634805
406	chr5	125485382	125485774
407	chr5	132293373	132294068
408	chr5	136053941	136054161
409	chr5	137264744	137264963
410	chr5	143913166	143913853
411	chr5	149404110	149404784
412	chr5	150790404	150790697
413	chr5	167634241	167634495
414	chr5	172798589	172798958
415	chr5	172868634	172869255
416	chr6	2791031	2791921
417	chr6	2976670	2977256
418	chr6	3803880	3804306
419	chr6	4355271	4355734
420	chr6	4582842	4583389
421	chr6	7697675	7698729
422	chr6	7758385	7759264
423	chr6	16766017	16766695
424	chr6	16769173	16769944
425	chr6	26195494	26195833
426	chr6	31399521	31400226
427	chr6	32177175	32178564
428	chr6	34335265	34335690
429	chr6	44058263	44058626
430	chr6	52511559	52512622
431	chr6	53497083	53497663
432	chr6	56955366	56955861
433	chr6	75412822	75413506
434	chr6	75524509	75525051
435	chr6	105609276	105609667
436	chr6	109175163	109175438
437	chr6	112216943	112217720
438	chr6	112222449	112222951
439	chr6	113120462	113121933
440	chr6	113352386	113352927
441	chr6	113564994	113565809
442	chr6	134589831	134590339
443	chr6	134673316	134673689
444	chr6	139375560	139376149
445	chr6	139577839	139578409
446	chr6	139598017	139598585
447	chr6	157761105	157761635
448	chr6	159594337	159595527
449	chr6	161029426	161029948
450	chr6	170554304	170554666
451	chr7	12211293	12212093
452	chr7	22990900	22991388
453	chr7	25025202	25025632
454	chr7	36115791	36116186
455	chr7	41916884	41917528
456	chr7	41984691	41985528
457	chr7	54810767	54811922
458	chr7	78018507	78019226
459	chr7	101085049	101086132
460	chr7	101126314	101127378
461	chr7	117132599	117133140
462	chr7	134432592	134433178
463	chr7	134435107	134435738
464	chr7	135746061	135746628
465	chr7	151736597	151736985
466	chr7	155297854	155298474
467	chr8	19127998	19128784
468	chr8	19170763	19171302
469	chr8	23345428	23345856
470	chr8	30689252	30689500
471	chr8	32334669	32334887
472	chr8	38527541	38528420
473	chr8	38937290	38938109
474	chr8	41792247	41792765
475	chr8	43237794	43238182
476	chr8	47524682	47525432
477	chr8	48514330	48515176
478	chr8	68924705	68925078
479	chr8	69071237	69071515
480	chr8	69356947	69357654
481	chr8	69396931	69397721
482	chr8	90972753	90973317
483	chr8	92965723	92965992
484	chr8	96099327	96099745
485	chr8	97293454	97294248
486	chr8	98944064	98945449
487	chr8	98945558	98946095
488	chr8	98946338	98946911
489	chr8	100720157	100721335
490	chr8	100722084	100722669
491	chr8	102807491	102807964
492	chr8	107499500	107499826
493	chr8	117910277	117910495
494	chr8	121641393	121642388
495	chr8	125655740	125656115
496	chr8	128684946	128685318
497	chr8	130263538	130264553
498	chr8	135456894	135457147
499	chr8	137105394	137106218
500	chr8	144767653	144768545
501	chr9	4225588	4225911
502	chr9	4297260	4297705
503	chr9	16023229	16023899
504	chr9	35489476	35490375
505	chr9	70411268	70412026
506	chr9	86406113	86406435
507	chr9	92245356	92245986
508	chr9	99019553	99019961
509	chr9	99222074	99222478
510	chr9	107707215	107708344
511	chr9	107738206	107738876
512	chr9	122931322	122931901
513	chr9	128881904	128883533
514	chr9	129488921	129489516
515	chr9	130834492	130835180
516	chr9	130846054	130846638
517	chrM	161	16637
518	chrX	115867151	115867554
519	chrX	115885273	115885892

## Sheet: HOMER_KnownMotif
pLenti_Vehicle_KnownMotifs										pLenti_125_KnownMotifs
Motif Name	Consensus	P-value	Log P-value	q-value (Benjamini)	# of Target Sequences with Motif(of 885)	% of Target Sequences with Motif	# of Background Sequences with Motif(of 45698)	% of Background Sequences with Motif		Motif Name	Consensus	P-value	Log P-value	q-value (Benjamini)	# of Target Sequences with Motif(of 6092)	% of Target Sequences with Motif	# of Background Sequences with Motif(of 43413)	% of Background Sequences with Motif
Fra1(bZIP)/BT549-Fra1-ChIP-Seq(GSE46166)/Homer	NNATGASTCATH	1e-29	-68.52	0	239	0.2701	5771.7	0.1263		Fra1(bZIP)/BT549-Fra1-ChIP-Seq(GSE46166)/Homer	NNATGASTCATH	1e-265	-611.2	0	1378	0.2262	3507.8	0.0808
Atf3(bZIP)/GBM-ATF3-ChIP-Seq(GSE33912)/Homer	DATGASTCATHN	1e-27	-63.86	0	263	0.2972	6885.2	0.1507		Fra2(bZIP)/Striatum-Fra2-ChIP-Seq(GSE43429)/Homer	GGATGACTCATC	1e-261	-601.3	0	1237	0.2031	2939.6	0.0677
Fra2(bZIP)/Striatum-Fra2-ChIP-Seq(GSE43429)/Homer	GGATGACTCATC	1e-27	-63.17	0	205	0.2316	4732.8	0.1036		Atf3(bZIP)/GBM-ATF3-ChIP-Seq(GSE33912)/Homer	DATGASTCATHN	1e-254	-586.5	0	1531	0.2513	4295.3	0.0989
JunB(bZIP)/DendriticCells-Junb-ChIP-Seq(GSE36099)/Homer	RATGASTCAT	1e-26	-61.49	0	227	0.2565	5606.9	0.1227		JunB(bZIP)/DendriticCells-Junb-ChIP-Seq(GSE36099)/Homer	RATGASTCAT	1e-251	-579.7	0	1356	0.2226	3527.5	0.0812
Fosl2(bZIP)/3T3L1-Fosl2-ChIP-Seq(GSE56872)/Homer	NATGASTCABNN	1e-25	-58.51	0	149	0.1684	2970.5	0.065		Fos(bZIP)/TSC-Fos-ChIP-Seq(GSE110950)/Homer	NDATGASTCAYN	1e-251	-579.4	0	1420	0.2331	3815	0.0879
BATF(bZIP)/Th17-BATF-ChIP-Seq(GSE39756)/Homer	DATGASTCAT	1e-24	-57.56	0	252	0.2847	6742.3	0.1475		BATF(bZIP)/Th17-BATF-ChIP-Seq(GSE39756)/Homer	DATGASTCAT	1e-245	-565.3	0	1478	0.2426	4137.4	0.0953
Jun-AP1(bZIP)/K562-cJun-ChIP-Seq(GSE31477)/Homer	GATGASTCATCN	1e-23	-54.09	0	115	0.1299	2030.6	0.0444		AP-1(bZIP)/ThioMac-PU.1-ChIP-Seq(GSE21512)/Homer	VTGACTCATC	1e-245	-564.4	0	1611	0.2644	4770.7	0.1099
Fos(bZIP)/TSC-Fos-ChIP-Seq(GSE110950)/Homer	NDATGASTCAYN	1e-22	-52.05	0	232	0.2621	6217.3	0.1361		Fosl2(bZIP)/3T3L1-Fosl2-ChIP-Seq(GSE56872)/Homer	NATGASTCABNN	1e-222	-512	0	925	0.1518	1965.8	0.0453
VDR(NR),DR3/GM10855-VDR+vitD-ChIP-Seq(GSE22484)/Homer	ARAGGTCANWGAGTTCANNN	1e-22	-50.9	0	115	0.1299	2115	0.0463		Jun-AP1(bZIP)/K562-cJun-ChIP-Seq(GSE31477)/Homer	GATGASTCATCN	1e-171	-394.8	0	683	0.1121	1384.1	0.0319
AP-1(bZIP)/ThioMac-PU.1-ChIP-Seq(GSE21512)/Homer	VTGACTCATC	1e-21	-49.14	0	266	0.3006	7735.1	0.1693		Bach2(bZIP)/OCILy7-Bach2-ChIP-Seq(GSE44420)/Homer	TGCTGAGTCA	1e-122	-283.1	0	514	0.0844	1072.4	0.0247
Bach2(bZIP)/OCILy7-Bach2-ChIP-Seq(GSE44420)/Homer	TGCTGAGTCA	1e-08	-19.2	0	68	0.0768	1620.9	0.0355		VDR(NR),DR3/GM10855-VDR+vitD-ChIP-Seq(GSE22484)/Homer	ARAGGTCANWGAGTTCANNN	1e-88	-204.9	0	525	0.0862	1382.8	0.0318
NF-E2(bZIP)/K562-NFE2-ChIP-Seq(GSE31477)/Homer	GATGACTCAGCA	1e-05	-13.08	0.0001	25	0.0282	431.7	0.0094		Nrf2(bZIP)/Lymphoblast-Nrf2-ChIP-Seq(GSE37589)/Homer	HTGCTGAGTCAT	1e-40	-93.79	0	133	0.0218	225.6	0.0052
ZNF669(Zf)/HEK293-ZNF669.GFP-ChIP-Seq(GSE58341)/Homer	GARTGGTCATCGCCC	1e-05	-12.44	0.0001	37	0.0418	827.3	0.0181		NF-E2(bZIP)/K562-NFE2-ChIP-Seq(GSE31477)/Homer	GATGACTCAGCA	1e-37	-86.34	0	146	0.024	287.8	0.0066
Nrf2(bZIP)/Lymphoblast-Nrf2-ChIP-Seq(GSE37589)/Homer	HTGCTGAGTCAT	1e-05	-11.74	0.0003	22	0.0249	378.6	0.0083		Bach1(bZIP)/K562-Bach1-ChIP-Seq(GSE31477)/Homer	AWWNTGCTGAGTCAT	1e-35	-80.94	0	141	0.0231	285	0.0066
TEAD3(TEA)/HepG2-TEAD3-ChIP-Seq(Encode)/Homer	TRCATTCCAG	0.0001	-11.45	0.0003	338	0.3819	14347.1	0.314		MafK(bZIP)/C2C12-MafK-ChIP-Seq(GSE36030)/Homer	GCTGASTCAGCA	1e-29	-67.97	0	354	0.0581	1306.3	0.0301
TEAD1(TEAD)/HepG2-TEAD1-ChIP-Seq(Encode)/Homer	CYRCATTCCA	0.0001	-10.57	0.0007	297	0.3356	12484	0.2732		TEAD3(TEA)/HepG2-TEAD3-ChIP-Seq(Encode)/Homer	TRCATTCCAG	1e-28	-65.5	0	1504	0.2469	8202.8	0.1889
ZNF189(Zf)/HEK293-ZNF189.GFP-ChIP-Seq(GSE58341)/Homer	TGGAACAGMA	0.001	-8.561	0.005	230	0.2599	9575.2	0.2095		TEAD1(TEAD)/HepG2-TEAD1-ChIP-Seq(Encode)/Homer	CYRCATTCCA	1e-25	-59.77	0	1316	0.216	7104.8	0.1636
MafK(bZIP)/C2C12-MafK-ChIP-Seq(GSE36030)/Homer	GCTGASTCAGCA	0.001	-8.518	0.005	60	0.0678	1901.9	0.0416		NFE2L2(bZIP)/HepG2-NFE2L2-ChIP-Seq(Encode)/Homer	AWWWTGCTGAGTCAT	1e-25	-58.11	0	123	0.0202	287.6	0.0066
Foxh1(Forkhead)/hESC-FOXH1-ChIP-Seq(GSE29422)/Homer	NNTGTGGATTSS	0.001	-8.03	0.0075	197	0.2226	8091.7	0.1771		TEAD(TEA)/Fibroblast-PU.1-ChIP-Seq(Unpublished)/Homer	YCWGGAATGY	1e-23	-53.63	0	965	0.1584	5004.1	0.1153
TEAD(TEA)/Fibroblast-PU.1-ChIP-Seq(Unpublished)/Homer	YCWGGAATGY	0.001	-7.772	0.0093	220	0.2486	9226.9	0.2019		TEAD4(TEA)/Tropoblast-Tead4-ChIP-Seq(GSE37350)/Homer	CCWGGAATGY	1e-18	-42.07	0	1109	0.182	6128.8	0.1412
PU.1:IRF8(ETS:IRF)/pDC-Irf8-ChIP-Seq(GSE66899)/Homer	GGAAGTGAAAST	0.001	-7.356	0.0134	72	0.0814	2499.5	0.0547		MafA(bZIP)/Islet-MafA-ChIP-Seq(GSE30298)/Homer	TGCTGACTCA	1e-16	-38.78	0	888	0.1458	4790.5	0.1103
IRF8(IRF)/BMDM-IRF8-ChIP-Seq(GSE77884)/Homer	GRAASTGAAAST	0.001	-7.042	0.0175	117	0.1322	4522.6	0.099		RUNX(Runt)/HPC7-Runx1-ChIP-Seq(GSE22178)/Homer	SAAACCACAG	1e-15	-35.23	0	832	0.1366	4507.8	0.1038
Elk4(ETS)/Hela-Elk4-ChIP-Seq(GSE31477)/Homer	NRYTTCCGGY	0.001	-6.98	0.0178	165	0.1864	6749	0.1477		TEAD2(TEA)/Py2T-Tead2-ChIP-Seq(GSE55709)/Homer	CCWGGAATGY	1e-14	-33.58	0	726	0.1192	3874.1	0.0892
NFE2L2(bZIP)/HepG2-NFE2L2-ChIP-Seq(Encode)/Homer	AWWWTGCTGAGTCAT	0.001	-6.938	0.0178	20	0.0226	464.8	0.0102		MafB(bZIP)/BMM-Mafb-ChIP-Seq(GSE75722)/Homer	WNTGCTGASTCAGCANWTTY	1e-13	-31.52	0	490	0.0804	2460.2	0.0567
CEBP:CEBP(bZIP)/MEF-Chop-ChIP-Seq(GSE35681)/Homer	NTNATGCAAYMNNHTGMAAY	0.01	-6.841	0.0188	64	0.0723	2206.1	0.0483		CREB5(bZIP)/LNCaP-CREB5.V5-ChIP-Seq(GSE137775)/Homer	VVATGACGTCAT	1e-12	-28.7	0	536	0.088	2788	0.0642
Bach1(bZIP)/K562-Bach1-ChIP-Seq(GSE31477)/Homer	AWWNTGCTGAGTCAT	0.01	-6.38	0.0287	19	0.0215	452	0.0099		RUNX1(Runt)/Jurkat-RUNX1-ChIP-Seq(GSE29180)/Homer	AAACCACARM	1e-09	-22.57	0	1120	0.1838	6685.8	0.154
STAT6(Stat)/Macrophage-Stat6-ChIP-Seq(GSE38377)/Homer	TTCCKNAGAA	0.01	-5.649	0.0574	162	0.1831	6827.7	0.1494		RUNX2(Runt)/PCa-RUNX2-ChIP-Seq(GSE33889)/Homer	NWAACCACADNN	1e-09	-21.43	0	918	0.1507	5387.6	0.1241
Elk1(ETS)/Hela-Elk1-ChIP-Seq(GSE31477)/Homer	HACTTCCGGY	0.01	-5.617	0.0574	156	0.1763	6548.3	0.1433		Ap4(bHLH)/AML-Tfap4-ChIP-Seq(GSE45738)/Homer	NAHCAGCTGD	1e-08	-20.14	0	1297	0.2129	7946.7	0.183
ERE(NR),IR3/MCF7-ERa-ChIP-Seq(Unpublished)/Homer	VAGGTCACNSTGACC	0.01	-5.529	0.0602	66	0.0746	2424.2	0.0531		c-Jun-CRE(bZIP)/K562-cJun-ChIP-Seq(GSE31477)/Homer	ATGACGTCATCY	1e-08	-19.2	0	426	0.0699	2286.3	0.0527
CREB5(bZIP)/LNCaP-CREB5.V5-ChIP-Seq(GSE137775)/Homer	VVATGACGTCAT	0.01	-4.746	0.1274	125	0.1412	5235.4	0.1146		RUNX-AML(Runt)/CD4+-PolII-ChIP-Seq(Barski_et_al.)/Homer	GCTGTGGTTW	1e-07	-17.26	0	795	0.1305	4702.6	0.1083
										Fli1(ETS)/CD8-FLI-ChIP-Seq(GSE20898)/Homer	NRYTTCCGGH	1e-07	-16.64	0	1348	0.2213	8420.9	0.1939
										Fox:Ebox(Forkhead,bHLH)/Panc1-Foxa2-ChIP-Seq(GSE47459)/Homer	NNNVCTGWGYAAACASN	1e-07	-16.41	0	1015	0.1666	6187.7	0.1425
										Atf2(bZIP)/3T3L1-Atf2-ChIP-Seq(GSE56872)/Homer	NRRTGACGTCAT	1e-07	-16.14	0	420	0.0689	2313.6	0.0533
										SPDEF(ETS)/VCaP-SPDEF-ChIP-Seq(SRA014231)/Homer	ASWTCCTGBT	1e-06	-15.82	0	1130	0.1855	6979.4	0.1607
										EBF1(EBF)/Near-E2A-ChIP-Seq(GSE21512)/Homer	GTCCCCWGGGGA	1e-06	-15.7	0	1318	0.2163	8254.2	0.1901
										Tcf21(bHLH)/ArterySmoothMuscle-Tcf21-ChIP-Seq(GSE61369)/Homer	NAACAGCTGG	1e-06	-15.54	0	1037	0.1702	6365.2	0.1466
										Elk4(ETS)/Hela-Elk4-ChIP-Seq(GSE31477)/Homer	NRYTTCCGGY	1e-05	-13.76	0	734	0.1205	4411.1	0.1016
										EBF2(EBF)/BrownAdipose-EBF2-ChIP-Seq(GSE97114)/Homer	NABTCCCWDGGGAVH	1e-05	-13.57	0	1104	0.1812	6892.9	0.1588
										Pitx1:Ebox(Homeobox,bHLH)/Hindlimb-Pitx1-ChIP-Seq(GSE41591)/Homer	YTAATTRAWWCCAGATGT	1e-05	-13.42	0	251	0.0412	1317.5	0.0303
										FOXK2(Forkhead)/U2OS-FOXK2-ChIP-Seq(E-MTAB-2204)/Homer	SCHTGTTTACAT	1e-05	-13.23	0	741	0.1216	4475.9	0.1031
										Elk1(ETS)/Hela-Elk1-ChIP-Seq(GSE31477)/Homer	HACTTCCGGY	1e-05	-13.01	0	732	0.1202	4424	0.1019
										FOXP1(Forkhead)/H9-FOXP1-ChIP-Seq(GSE31006)/Homer	NYYTGTTTACHN	1e-05	-12.8	0	526	0.0863	3077.4	0.0709
										GFY-Staf(?,Zf)/Promoter/Homer	RACTACAATTCCCAGAAKGC	1e-05	-12.75	0	94	0.0154	403.4	0.0093
										JunD(bZIP)/K562-JunD-ChIP-Seq/Homer	ATGACGTCATCN	1e-05	-12.62	0	114	0.0187	516.3	0.0119
										EBF(EBF)/proBcell-EBF-ChIP-Seq(GSE21978)/Homer	DGTCCCYRGGGA	1e-05	-12.45	0	295	0.0484	1609.3	0.0371
										Hoxb4(Homeobox)/ES-Hoxb4-ChIP-Seq(GSE34014)/Homer	TGATTRATGGCY	1e-05	-12.31	0	222	0.0364	1160.8	0.0267
										ETS1(ETS)/Jurkat-ETS1-ChIP-Seq(GSE17954)/Homer	ACAGGAAGTG	1e-05	-12.03	0.0001	1207	0.1981	7657.6	0.1764
										Foxa2(Forkhead)/Liver-Foxa2-ChIP-Seq(GSE25694)/Homer	CYTGTTTACWYW	1e-05	-11.97	0.0001	884	0.1451	5475.4	0.1261
										ETV4(ETS)/HepG2-ETV4-ChIP-Seq(ENCODE)/Homer	ACCGGAAGTG	1e-05	-11.91	0.0001	1317	0.2162	8413.9	0.1938
										IRF2(IRF)/Erythroblas-IRF2-ChIP-Seq(GSE36985)/Homer	GAAASYGAAASY	1e-05	-11.91	0.0001	158	0.0259	781.1	0.018
										Egr1(Zf)/K562-Egr1-ChIP-Seq(GSE32465)/Homer	TGCGTGGGYG	0.0001	-11.21	0.0001	935	0.1535	5849.1	0.1347
										Foxa3(Forkhead)/Liver-Foxa3-ChIP-Seq(GSE77670)/Homer	BSNTGTTTACWYWGN	0.0001	-11.07	0.0001	388	0.0637	2233.5	0.0514
										ISRE(IRF)/ThioMac-LPS-Expression(GSE23622)/Homer	AGTTTCASTTTC	0.0001	-10.94	0.0001	99	0.0163	451.8	0.0104
										Foxo3(Forkhead)/U2OS-Foxo3-ChIP-Seq(E-MTAB-2701)/Homer	DGTAAACA	0.0001	-10.8	0.0002	867	0.1423	5408.6	0.1246
										NFkB-p65(RHD)/GM12787-p65-ChIP-Seq(GSE19485)/Homer	WGGGGATTTCCC	0.0001	-10.61	0.0002	623	0.1023	3785.2	0.0872
										GFY(?)/Promoter/Homer	ACTACAATTCCC	0.0001	-10.44	0.0002	112	0.0184	532.7	0.0123
										Arnt:Ahr(bHLH)/MCF7-Arnt-ChIP-Seq(Lo_et_al.)/Homer	TBGCACGCAA	0.0001	-9.738	0.0005	699	0.1147	4324.3	0.0996
										WT1(Zf)/Kidney-WT1-ChIP-Seq(GSE90016)/Homer	MCTCCCMCRCAB	0.0001	-9.67	0.0005	826	0.1356	5180.4	0.1193
										Stat3(Stat)/mES-Stat3-ChIP-Seq(GSE11431)/Homer	CTTCCGGGAA	0.0001	-9.568	0.0005	573	0.0941	3491.7	0.0804
										NF1(CTF)/LNCAP-NF1-ChIP-Seq(Unpublished)/Homer	CYTGGCABNSTGCCAR	0.001	-8.918	0.001	451	0.074	2709	0.0624
										TCFL2(HMG)/K562-TCF7L2-ChIP-Seq(GSE29196)/Homer	ACWTCAAAGG	0.001	-8.863	0.001	92	0.0151	437.9	0.0101
										FOXK1(Forkhead)/HEK293-FOXK1-ChIP-Seq(GSE51673)/Homer	NVWTGTTTAC	0.001	-8.765	0.0011	1187	0.1948	7682.9	0.1769
										Nur77(NR)/K562-NR4A1-ChIP-Seq(GSE31363)/Homer	TGACCTTTNCNT	0.001	-8.616	0.0013	205	0.0337	1129.5	0.026
										GABPA(ETS)/Jurkat-GABPa-ChIP-Seq(GSE17954)/Homer	RACCGGAAGT	0.001	-8.554	0.0013	1025	0.1683	6584	0.1516
										PU.1:IRF8(ETS:IRF)/pDC-Irf8-ChIP-Seq(GSE66899)/Homer	GGAAGTGAAAST	0.001	-8.476	0.0014	250	0.041	1417.5	0.0326
										STAT6(Stat)/CD4-Stat6-ChIP-Seq(GSE22104)/Homer	ABTTCYYRRGAA	0.001	-8.331	0.0016	638	0.1047	3973.7	0.0915
										IRF8(IRF)/BMDM-IRF8-ChIP-Seq(GSE77884)/Homer	GRAASTGAAAST	0.001	-8.283	0.0017	431	0.0707	2598	0.0598
										Etv2(ETS)/ES-ER71-ChIP-Seq(GSE59402)/Homer	NNAYTTCCTGHN	0.001	-8.279	0.0017	1065	0.1748	6872.1	0.1583
										Myf5(bHLH)/GM-Myf5-ChIP-Seq(GSE24852)/Homer	BAACAGCTGT	0.001	-8.265	0.0017	702	0.1152	4406.5	0.1015
										MyoD(bHLH)/Myotube-MyoD-ChIP-Seq(GSE21614)/Homer	RRCAGCTGYTSY	0.001	-8.188	0.0017	798	0.131	5058.5	0.1165
										STAT6(Stat)/Macrophage-Stat6-ChIP-Seq(GSE38377)/Homer	TTCCKNAGAA	0.001	-8.187	0.0017	628	0.1031	3912.8	0.0901
										PAX3:FKHR-fusion(Paired,Homeobox)/Rh4-PAX3:FKHR-ChIP-Seq(GSE19063)/Homer	ACCRTGACTAATTNN	0.001	-8.126	0.0018	226	0.0371	1273.6	0.0293
										STAT4(Stat)/CD4-Stat4-ChIP-Seq(GSE22104)/Homer	NYTTCCWGGAAR	0.001	-8.115	0.0018	1064	0.1747	6874.5	0.1583
										RORgt(NR)/EL4-RORgt.Flag-ChIP-Seq(GSE56019)/Homer	AAYTAGGTCA	0.001	-8.106	0.0018	140	0.023	736.8	0.017
										RORgt(NR)/EL4-RORgt.Flag-ChIP-Seq(GSE56019)/Homer	AAYTAGGTCA	0.001	-8.106	0.0018	140	0.023	736.8	0.017
										Ronin(THAP)/ES-Thap11-ChIP-Seq(GSE51522)/Homer	RACTACAACTCCCAGVAKGC	0.001	-8.105	0.0018	62	0.0102	275	0.0063
										ELF1(ETS)/Jurkat-ELF1-ChIP-Seq(SRA014231)/Homer	AVCCGGAAGT	0.001	-7.63	0.0028	650	0.1067	4084.3	0.0941
										Tcf3(HMG)/mES-Tcf3-ChIP-Seq(GSE11724)/Homer	ASWTCAAAGG	0.001	-7.603	0.0028	286	0.0469	1673	0.0385
										Hand2(bHLH)/Mesoderm-Hand2-ChIP-Seq(GSE61475)/Homer	TGACANARRCCAGRC	0.001	-7.549	0.0029	522	0.0857	3229.3	0.0744
										Ets1-distal(ETS)/CD4+-PolII-ChIP-Seq(Barski_et_al.)/Homer	MACAGGAAGT	0.001	-7.525	0.003	329	0.054	1954.4	0.045
										MITF(bHLH)/MastCells-MITF-ChIP-Seq(GSE48085)/Homer	RTCATGTGAC	0.001	-7.368	0.0034	947	0.1554	6114.1	0.1408
										ERG(ETS)/VCaP-ERG-ChIP-Seq(GSE14097)/Homer	ACAGGAAGTG	0.001	-7.306	0.0036	1749	0.2871	11666.3	0.2687
										E2F7(E2F)/Hela-E2F7-ChIP-Seq(GSE32673)/Homer	VDTTTCCCGCCA	0.001	-7.266	0.0037	203	0.0333	1148.3	0.0264
										COUP-TFII(NR)/Artia-Nr2f2-ChIP-Seq(GSE46497)/Homer	AGRGGTCA	0.001	-7.169	0.004	1979	0.3249	13285.8	0.306
										MYB(HTH)/ERMYB-Myb-ChIPSeq(GSE22095)/Homer	GGCVGTTR	0.001	-7.122	0.0042	1750	0.2873	11686.1	0.2691
										ETS(ETS)/Promoter/Homer	AACCGGAAGT	0.001	-7.039	0.0045	412	0.0676	2517.7	0.058
										IRF:BATF(IRF:bZIP)/pDC-Irf8-ChIP-Seq(GSE66899)/Homer	CTTTCANTATGACTV	0.01	-6.898	0.0051	161	0.0264	891.9	0.0205
										BMYB(HTH)/Hela-BMYB-ChIP-Seq(GSE27030)/Homer	NHAACBGYYV	0.01	-6.865	0.0052	1519	0.2493	10094.1	0.2325
										ZNF768(Zf)/Rajj-ZNF768-ChIP-Seq(GSE111879)/Homer	RHHCAGAGAGGB	0.01	-6.66	0.0063	68	0.0112	327.1	0.0075
										RORg(NR)/Liver-Rorc-ChIP-Seq(GSE101115)/Homer	WAABTAGGTCAV	0.01	-6.554	0.007	102	0.0167	532.1	0.0123
										FOXA1(Forkhead)/LNCAP-FOXA1-ChIP-Seq(GSE27824)/Homer	WAAGTAAACA	0.01	-6.515	0.0072	1367	0.2244	9062.2	0.2087
										IRF1(IRF)/PBMC-IRF1-ChIP-Seq(GSE43036)/Homer	GAAAGTGAAAGT	0.01	-6.377	0.0081	203	0.0333	1171.5	0.027
										Egr2(Zf)/Thymocytes-Egr2-ChIP-Seq(GSE34254)/Homer	NGCGTGGGCGGR	0.01	-6.337	0.0084	284	0.0466	1698.8	0.0391
										STAT5(Stat)/mCD4+-Stat5-ChIP-Seq(GSE12346)/Homer	RTTTCTNAGAAA	0.01	-6.299	0.0086	396	0.065	2439.6	0.0562
										ELF5(ETS)/T47D-ELF5-ChIP-Seq(GSE30407)/Homer	ACVAGGAAGT	0.01	-6.214	0.0093	818	0.1343	5296.6	0.122
										Stat3+il21(Stat)/CD4-Stat3-ChIP-Seq(GSE19198)/Homer	SVYTTCCNGGAARB	0.01	-6.156	0.0097	738	0.1211	4754	0.1095
										NF1-halfsite(CTF)/LNCaP-NF1-ChIP-Seq(Unpublished)/Homer	YTGCCAAG	0.01	-6.093	0.0102	1740	0.2856	11693.6	0.2693
										NFAT:AP1(RHD,bZIP)/Jurkat-NFATC1-ChIP-Seq(Jolma_et_al.)/Homer	SARTGGAAAAWRTGAGTCAB	0.01	-6.043	0.0107	228	0.0374	1343	0.0309
										PU.1(ETS)/ThioMac-PU.1-ChIP-Seq(GSE21512)/Homer	AGAGGAAGTG	0.01	-6.005	0.011	565	0.0927	3586.1	0.0826
										EWS:ERG-fusion(ETS)/CADO_ES1-EWS:ERG-ChIP-Seq(SRA014231)/Homer	ATTTCCTGTN	0.01	-5.977	0.0112	835	0.1371	5426.7	0.125
										Tlx?(NR)/NPC-H3K4me1-ChIP-Seq(GSE16256)/Homer	CTGGCAGSCTGCCA	0.01	-5.975	0.0112	427	0.0701	2659.2	0.0612
										SpiB(ETS)/OCILY3-SPIB-ChIP-Seq(GSE56857)/Homer	AAAGRGGAAGTG	0.01	-5.848	0.0125	302	0.0496	1833.1	0.0422
										Foxf1(Forkhead)/Lung-Foxf1-ChIP-Seq(GSE77951)/Homer	WWATRTAAACAN	0.01	-5.784	0.0131	1093	0.1794	7215	0.1662
										ERE(NR),IR3/MCF7-ERa-ChIP-Seq(Unpublished)/Homer	VAGGTCACNSTGACC	0.01	-5.754	0.0134	269	0.0442	1619.6	0.0373
										Pdx1(Homeobox)/Islet-Pdx1-ChIP-Seq(SRA008281)/Homer	YCATYAATCA	0.01	-5.748	0.0134	1043	0.1712	6871.4	0.1583
										E2F4(E2F)/K562-E2F4-ChIP-Seq(GSE31477)/Homer	GGCGGGAAAH	0.01	-5.721	0.0136	630	0.1034	4041.2	0.0931
										ETV1(ETS)/GIST48-ETV1-ChIP-Seq(GSE22441)/Homer	AACCGGAAGT	0.01	-5.609	0.0151	1498	0.2459	10040.8	0.2313
										FOXM1(Forkhead)/MCF7-FOXM1-ChIP-Seq(GSE72977)/Homer	TRTTTACTTW	0.01	-5.491	0.0168	1176	0.193	7809.1	0.1799
										IRF3(IRF)/BMDM-Irf3-ChIP-Seq(GSE67343)/Homer	AGTTTCAKTTTC	0.01	-5.388	0.0185	429	0.0704	2698.7	0.0622
										CArG(MADS)/PUER-Srf-ChIP-Seq(Sullivan_et_al.)/Homer	CCATATATGGNM	0.01	-5.24	0.0212	323	0.053	1995.2	0.046
										E2F6(E2F)/Hela-E2F6-ChIP-Seq(GSE31477)/Homer	GGCGGGAARN	0.01	-5.006	0.0266	763	0.1252	4991	0.115
										RORa(NR)/Liver-Rora-ChIP-Seq(GSE101115)/Homer	AAWCTAGGTCARDNN	0.01	-4.998	0.0266	151	0.0248	874.2	0.0201
										NFkB-p65-Rel(RHD)/ThioMac-LPS-Expression(GSE23622)/Homer	GGAAATTCCC	0.01	-4.925	0.0283	74	0.0121	390.5	0.009
										GRE(NR),IR3/RAW264.7-GRE-ChIP-Seq(Unpublished)/Homer	VAGRACAKWCTGTYC	0.01	-4.87	0.0296	227	0.0373	1373.7	0.0316
										E2F(E2F)/Hela-CellCycle-Expression/Homer	TTSGCGCGAAAA	0.01	-4.805	0.0313	79	0.013	423.1	0.0097
										NFIL3(bZIP)/HepG2-NFIL3-ChIP-Seq(Encode)/Homer	VTTACGTAAYNNNNN	0.01	-4.689	0.0349	725	0.119	4750	0.1094
										Foxh1(Forkhead)/hESC-FOXH1-ChIP-Seq(GSE29422)/Homer	NNTGTGGATTSS	0.01	-4.657	0.0357	667	0.1095	4355	0.1003
										Atf7(bZIP)/3T3L1-Atf7-ChIP-Seq(GSE56872)/Homer	NGRTGACGTCAY	0.01	-4.648	0.0357	606	0.0995	3937.5	0.0907
										TATA-Box(TBP)/Promoter/Homer	CCTTTTAWAGSC	0.01	-4.636	0.0358	1398	0.2295	9421.6	0.217
