# Supplementary material for: Impact of vitamin D deficiency on defective endometrial decidualization and the repressive role of vitamin D receptor (VDR) in the epigenomic network
Source: bioRxiv. 2025 Nov 18:2025.11.14.688535. Preprint. [Version 2] doi: 10.1101/2025.11.14.688535 (PMC12642428; doi:10.1101/2025.11.14.688535)
Supplement: Supplement 7 — Supplementary Table 6. List of overlapped peaks, DEGs, and motifs between cistromic and transcriptomic analyses. [file media-7.xlsx]

## Sheet: Hg38_GSE129585_BED
					HOMER Known Motif	Motif Name	Consensus	P-value	Log P-value	q-value (Benjamini)	# of Target Sequences with Motif(of 30115)	% of Target Sequences with Motif	# of Background Sequences with Motif(of 29067)	% of Background Sequences with Motif
1	chr1	10000	10614			VDR(NR),DR3/GM10855-VDR+vitD-ChIP-Seq(GSE22484)/Homer	ARAGGTCANWGAGTTCANNN	1e-579	-1335	0	3412	0.1133	1217.9	0.0419
2	chr1	11671	12034			CTCF(Zf)/CD4+-CTCF-ChIP-Seq(Barski_et_al.)/Homer	AYAGTGCCMYCTRGTGGCCA	1e-437	-1006	0	2204	0.0732	704.9	0.0242
3	chr1	29066	29395			HNF1b(Homeobox)/PDAC-HNF1B-ChIP-Seq(GSE64557)/Homer	GTTAATNATTAA	1e-412	-950	0	2285	0.0759	776.2	0.0267
4	chr1	30070	30425			Hnf1(Homeobox)/Liver-Foxa2-Chip-Seq(GSE25694)/Homer	GGTTAAWCATTAA	1e-314	-724.9	0	1891	0.0628	672.4	0.0231
5	chr1	97417	97851			HNF4a(NR),DR1/HepG2-HNF4a-ChIP-Seq(GSE25021)/Homer	CARRGKBCAAAGTYCA	1e-292	-672.6	0	4303	0.1429	2328.2	0.08
6	chr1	100205	100495			BORIS(Zf)/K562-CTCFL-ChIP-Seq(GSE32465)/Homer	CNNBRGCGCCCCCTGSTGGC	1e-246	-566.7	0	3244	0.1077	1676.6	0.0576
7	chr1	102775	103231			ELF1(ETS)/Jurkat-ELF1-ChIP-Seq(SRA014231)/Homer	AVCCGGAAGT	1e-231	-533.2	0	6177	0.2051	3980.3	0.1368
8	chr1	117594	117897			Elk1(ETS)/Hela-Elk1-ChIP-Seq(GSE31477)/Homer	HACTTCCGGY	1e-224	-516.6	0	6579	0.2185	4338.5	0.1491
9	chr1	163092	163368			NF1(CTF)/LNCAP-NF1-ChIP-Seq(Unpublished)/Homer	CYTGGCABNSTGCCAR	1e-222	-513.4	0	4219	0.1401	2461.7	0.0846
10	chr1	276340	276652			ETS(ETS)/Promoter/Homer	AACCGGAAGT	1e-210	-485.3	0	4152	0.1379	2448.8	0.0842
11	chr1	280304	280530			Elk4(ETS)/Hela-Elk4-ChIP-Seq(GSE31477)/Homer	NRYTTCCGGY	1e-210	-484.5	0	6625	0.22	4434	0.1524
12	chr1	297168	297394			Fli1(ETS)/CD8-FLI-ChIP-Seq(GSE20898)/Homer	NRYTTCCGGH	1e-199	-460.3	0	9953	0.3305	7352	0.2526
13	chr1	402431	402731			Fosl2(bZIP)/3T3L1-Fosl2-ChIP-Seq(GSE56872)/Homer	NATGASTCABNN	1e-199	-459.2	0	2653	0.0881	1369.3	0.0471
14	chr1	406896	407550			JunB(bZIP)/DendriticCells-Junb-ChIP-Seq(GSE36099)/Homer	RATGASTCAT	1e-191	-440.7	0	3881	0.1289	2302.6	0.0791
15	chr1	409957	410401			Elf4(ETS)/BMDM-Elf4-ChIP-Seq(GSE88699)/Homer	ACTTCCKGKT	1e-189	-435.8	0	8440	0.2803	6078.4	0.2089
16	chr1	410672	410898			Jun-AP1(bZIP)/K562-cJun-ChIP-Seq(GSE31477)/Homer	GATGASTCATCN	1e-179	-414.4	0	2085	0.0692	1018.9	0.035
17	chr1	413117	413630			Fra1(bZIP)/BT549-Fra1-ChIP-Seq(GSE46166)/Homer	NNATGASTCATH	1e-179	-413.1	0	3867	0.1284	2331	0.0801
18	chr1	473697	473988			GABPA(ETS)/Jurkat-GABPa-ChIP-Seq(GSE17954)/Homer	RACCGGAAGT	1e-175	-404.1	0	7937	0.2636	5714	0.1964
19	chr1	496776	497002			Fos(bZIP)/TSC-Fos-ChIP-Seq(GSE110950)/Homer	NDATGASTCAYN	1e-174	-402.6	0	4071	0.1352	2506.2	0.0861
20	chr1	628931	631524			Fra2(bZIP)/Striatum-Fra2-ChIP-Seq(GSE43429)/Homer	GGATGACTCATC	1e-174	-401.9	0	3439	0.1142	2018.6	0.0694
21	chr1	631731	632977			TEAD1(TEAD)/HepG2-TEAD1-ChIP-Seq(Encode)/Homer	CYRCATTCCA	1e-170	-391.5	0	7085	0.2353	5008.4	0.1721
22	chr1	633217	635027			ELF5(ETS)/T47D-ELF5-ChIP-Seq(GSE30407)/Homer	ACVAGGAAGT	1e-165	-380	0	6083	0.202	4184.8	0.1438
23	chr1	642517	643066			Etv2(ETS)/ES-ER71-ChIP-Seq(GSE59402)/Homer	NNAYTTCCTGHN	1e-162	-374.9	0	7728	0.2566	5599.9	0.1924
24	chr1	648742	649147			TEAD4(TEA)/Tropoblast-Tead4-ChIP-Seq(GSE37350)/Homer	CCWGGAATGY	1e-161	-371.8	0	6413	0.213	4479.9	0.154
25	chr1	718700	719100			GFY-Staf(?,Zf)/Promoter/Homer	RACTACAATTCCCAGAAKGC	1e-158	-365.7	0	1115	0.037	430.9	0.0148
26	chr1	768080	768358			Sp1(Zf)/Promoter/Homer	GGCCCCGCCCCC	1e-157	-363.4	0	5376	0.1785	3628.9	0.1247
27	chr1	778367	779136			Atf3(bZIP)/GBM-ATF3-ChIP-Seq(GSE33912)/Homer	DATGASTCATHN	1e-154	-355.3	0	4425	0.1469	2866.7	0.0985
28	chr1	804736	805002			ETV4(ETS)/HepG2-ETV4-ChIP-Seq(ENCODE)/Homer	ACCGGAAGTG	1e-145	-334.7	0	9837	0.3267	7567.2	0.26
29	chr1	827107	828340			ELF3(ETS)/PDAC-ELF3-ChIP-Seq(GSE64557)/Homer	ANCAGGAAGT	1e-143	-330.4	0	5643	0.1874	3918.6	0.1347
30	chr1	904521	904762			Ronin(THAP)/ES-Thap11-ChIP-Seq(GSE51522)/Homer	RACTACAACTCCCAGVAKGC	1e-141	-325.4	0	873	0.029	314	0.0108
31	chr1	959094	959320			ETV1(ETS)/GIST48-ETV1-ChIP-Seq(GSE22441)/Homer	AACCGGAAGT	1e-137	-315.8	0	10703	0.3554	8406.3	0.2889
32	chr1	1000089	1000316			EHF(ETS)/LoVo-EHF-ChIP-Seq(GSE49402)/Homer	AVCAGGAAGT	1e-137	-315.5	0	9630	0.3198	7435.4	0.2555
33	chr1	1000753	1001118			ETS1(ETS)/Jurkat-ETS1-ChIP-Seq(GSE17954)/Homer	ACAGGAAGTG	1e-135	-312	0	8375	0.2781	6324.4	0.2173
34	chr1	1020983	1021446			BATF(bZIP)/Th17-BATF-ChIP-Seq(GSE39756)/Homer	DATGASTCAT	1e-133	-308.3	0	4256	0.1413	2815.7	0.0968
35	chr1	1024735	1024961			Bach2(bZIP)/OCILy7-Bach2-ChIP-Seq(GSE44420)/Homer	TGCTGAGTCA	1e-132	-306.1	0	1675	0.0556	842	0.0289
36	chr1	1069198	1069424			AP-1(bZIP)/ThioMac-PU.1-ChIP-Seq(GSE21512)/Homer	VTGACTCATC	1e-132	-305.4	0	4732	0.1571	3211.8	0.1104
37	chr1	1079649	1080023			ERG(ETS)/VCaP-ERG-ChIP-Seq(GSE14097)/Homer	ACAGGAAGTG	1e-123	-284.7	0	11559	0.3839	9288.9	0.3192
38	chr1	1116001	1116501			RORg(NR)/Liver-Rorc-ChIP-Seq(GSE101115)/Homer	WAABTAGGTCAV	1e-123	-284.6	0	1012	0.0336	422.7	0.0145
39	chr1	1130213	1130917			TEAD3(TEA)/HepG2-TEAD3-ChIP-Seq(Encode)/Homer	TRCATTCCAG	1e-116	-269.2	0	7573	0.2515	5733.5	0.197
40	chr1	1133170	1133824			EWS:FLI1-fusion(ETS)/SK_N_MC-EWS:FLI1-ChIP-Seq(SRA014231)/Homer	VACAGGAAAT	1e-114	-263.3	0	4951	0.1644	3484.9	0.1198
41	chr1	1164682	1165297			p53(p53)/mES-cMyc-ChIP-Seq(GSE11431)/Homer	ACATGCCCGGGCAT	1e-110	-254.4	0	461	0.0153	127.9	0.0044
42	chr1	1231895	1232142			TEAD(TEA)/Fibroblast-PU.1-ChIP-Seq(Unpublished)/Homer	YCWGGAATGY	1e-107	-246.8	0	4862	0.1615	3447.3	0.1185
43	chr1	1265147	1265730			TEAD2(TEA)/Py2T-Tead2-ChIP-Seq(GSE55709)/Homer	CCWGGAATGY	1e-102	-235.1	0	4055	0.1347	2798.8	0.0962
44	chr1	1281671	1282187			Stat3(Stat)/mES-Stat3-ChIP-Seq(GSE11431)/Homer	CTTCCGGGAA	1e-99	-229.2	0	4217	0.14	2946.2	0.1012
45	chr1	1308211	1308449			Tlx?(NR)/NPC-H3K4me1-ChIP-Seq(GSE16256)/Homer	CTGGCAGSCTGCCA	1e-98	-227.1	0	3565	0.1184	2411.3	0.0829
46	chr1	1375198	1375855			Sp5(Zf)/mES-Sp5.Flag-ChIP-Seq(GSE72989)/Homer	RGKGGGCGGAGC	1e-92	-213.6	0	11380	0.3779	9370.5	0.322
47	chr1	1399309	1399688			Egr2(Zf)/Thymocytes-Egr2-ChIP-Seq(GSE34254)/Homer	NGCGTGGGCGGR	1e-86	-198.6	0	2416	0.0802	1540.3	0.0529
48	chr1	1433277	1433598			E-box(bHLH)/Promoter/Homer	SSGGTCACGTGA	1e-84	-194	0	1022	0.0339	505.6	0.0174
49	chr1	1438036	1438425			MafB(bZIP)/BMM-Mafb-ChIP-Seq(GSE75722)/Homer	WNTGCTGASTCAGCANWTTY	1e-81	-188.4	0	2931	0.0973	1973.1	0.0678
50	chr1	1471502	1471849			GFY(?)/Promoter/Homer	ACTACAATTCCC	1e-79	-182.8	0	1036	0.0344	526	0.0181
51	chr1	1511735	1512209			SPDEF(ETS)/VCaP-SPDEF-ChIP-Seq(SRA014231)/Homer	ASWTCCTGBT	1e-77	-178.6	0	7274	0.2416	5748.7	0.1976
52	chr1	1574905	1575166			PU.1(ETS)/ThioMac-PU.1-ChIP-Seq(GSE21512)/Homer	AGAGGAAGTG	1e-72	-167.9	0	3703	0.123	2661.1	0.0914
53	chr1	1615122	1615690			TFE3(bHLH)/MEF-TFE3-ChIP-Seq(GSE75757)/Homer	GTCACGTGACYV	1e-69	-160	0	832	0.0276	409.7	0.0141
54	chr1	1658733	1659694			PPARa(NR),DR1/Liver-Ppara-ChIP-Seq(GSE47954)/Homer	VNAGGKCAAAGGTCA	1e-69	-159.3	0	7700	0.2557	6202.4	0.2131
55	chr1	1678741	1679106			EWS:ERG-fusion(ETS)/CADO_ES1-EWS:ERG-ChIP-Seq(SRA014231)/Homer	ATTTCCTGTN	1e-67	-155.4	0	5090	0.169	3890.6	0.1337
56	chr1	1692082	1693868			CRE(bZIP)/Promoter/Homer	CSGTGACGTCAC	1e-67	-154.8	0	2133	0.0708	1396.9	0.048
57	chr1	1724018	1725016			STAT5(Stat)/mCD4+-Stat5-ChIP-Seq(GSE12346)/Homer	RTTTCTNAGAAA	1e-67	-154.3	0	2545	0.0845	1730.2	0.0595
58	chr1	1745337	1745625			Zfp281(Zf)/ES-Zfp281-ChIP-Seq(GSE81042)/Homer	CCCCTCCCCCAC	1e-66	-154.3	0	2491	0.0827	1686.7	0.058
59	chr1	1745777	1747389			NRF(NRF)/Promoter/Homer	STGCGCATGCGC	1e-66	-152.9	0	2253	0.0748	1496.3	0.0514
60	chr1	1758875	1759240			NF-E2(bZIP)/K562-NFE2-ChIP-Seq(GSE31477)/Homer	GATGACTCAGCA	1e-66	-152.8	0	552	0.0183	232.3	0.008
61	chr1	1778912	1779154			KLF3(Zf)/MEF-Klf3-ChIP-Seq(GSE44748)/Homer	NRGCCCCRCCCHBNN	1e-65	-150.2	0	6478	0.2151	5136.8	0.1765
62	chr1	1858787	1859034			Bach1(bZIP)/K562-Bach1-ChIP-Seq(GSE31477)/Homer	AWWNTGCTGAGTCAT	1e-63	-146.3	0	486	0.0161	196.6	0.0068
63	chr1	1894473	1894839			Nrf2(bZIP)/Lymphoblast-Nrf2-ChIP-Seq(GSE37589)/Homer	HTGCTGAGTCAT	1e-63	-145.9	0	474	0.0157	189.6	0.0065
64	chr1	1897081	1897672			NRF1(NRF)/MCF7-NRF1-ChIP-Seq(Unpublished)/Homer	CTGCGCATGCGC	1e-61	-142.4	0	2182	0.0725	1460.5	0.0502
65	chr1	1906214	1906516			PPARE(NR),DR1/3T3L1-Pparg-ChIP-Seq(GSE13511)/Homer	TGACCTTTGCCCCA	1e-57	-133.5	0	6982	0.2319	5653.6	0.1943
66	chr1	1909321	1909633			USF1(bHLH)/GM12878-Usf1-ChIP-Seq(GSE32465)/Homer	SGTCACGTGR	1e-56	-130.4	0	3593	0.1193	2669.1	0.0917
67	chr1	1919287	1919818			BMYB(HTH)/Hela-BMYB-ChIP-Seq(GSE27030)/Homer	NHAACBGYYV	1e-56	-129.6	0	9226	0.3064	7722.7	0.2654
68	chr1	1928183	1928409			KLF1(Zf)/HUDEP2-KLF1-CutnRun(GSE136251)/Homer	VDGGGYGGGGCY	1e-54	-125.5	0	10257	0.3406	8698.4	0.2989
69	chr1	1941250	1941661			PAX5(Paired,Homeobox)/GM12878-PAX5-ChIP-Seq(GSE32465)/Homer	GCAGCCAAGCRTGACH	1e-53	-123.3	0	3507	0.1165	2616.8	0.0899
70	chr1	2049840	2050151			Stat3+il21(Stat)/CD4-Stat3-ChIP-Seq(GSE19198)/Homer	SVYTTCCNGGAARB	1e-52	-121.4	0	4987	0.1656	3914.9	0.1345
71	chr1	2091901	2092148			Tcfcp2l1(CP2)/mES-Tcfcp2l1-ChIP-Seq(GSE11431)/Homer	NRAACCRGTTYRAACCRGYT	1e-52	-121.1	0	1215	0.0403	736.9	0.0253
72	chr1	2092252	2092478			STAT4(Stat)/CD4-Stat4-ChIP-Seq(GSE22104)/Homer	NYTTCCWGGAAR	1e-52	-119.7	0	6161	0.2046	4968.5	0.1707
73	chr1	2094185	2094833			PAX6(Paired,Homeobox)/Forebrain-Pax6-ChIP-Seq(GSE66961)/Homer	NGTGTTCAVTSAAGCGKAAA	1e-51	-119.5	0	873	0.029	483.5	0.0166
74	chr1	2138603	2138917			NFY(CCAAT)/Promoter/Homer	RGCCAATSRG	1e-49	-115.1	0	5537	0.1839	4427.5	0.1521
75	chr1	2189372	2190037			YY1(Zf)/Promoter/Homer	CAAGATGGCGGC	1e-49	-115	0	1083	0.036	645.2	0.0222
76	chr1	2194982	2195439			E2F4(E2F)/K562-E2F4-ChIP-Seq(GSE31477)/Homer	GGCGGGAAAH	1e-49	-114	0	5287	0.1756	4208.5	0.1446
77	chr1	2199195	2199527			c-Myc(bHLH)/LNCAP-cMyc-ChIP-Seq(Unpublished)/Homer	VCCACGTG	1e-48	-111.9	0	3978	0.1321	3060.8	0.1052
78	chr1	2205362	2205599			CLOCK(bHLH)/Liver-Clock-ChIP-Seq(GSE39860)/Homer	GHCACGTG	1e-48	-111.4	0	3936	0.1307	3025.4	0.104
79	chr1	2207629	2207907			Klf9(Zf)/GBM-Klf9-ChIP-Seq(GSE62211)/Homer	GCCACRCCCACY	1e-47	-110	0	4669	0.155	3674.9	0.1263
80	chr1	2208197	2208928			Nur77(NR)/K562-NR4A1-ChIP-Seq(GSE31363)/Homer	TGACCTTTNCNT	1e-46	-107.2	0	1255	0.0417	791	0.0272
81	chr1	2212725	2213202			NFE2L2(bZIP)/HepG2-NFE2L2-ChIP-Seq(Encode)/Homer	AWWWTGCTGAGTCAT	1e-45	-104.3	0	401	0.0133	174.2	0.006
82	chr1	2234419	2234695			RFX(HTH)/K562-RFX3-ChIP-Seq(SRA012198)/Homer	CGGTTGCCATGGCAAC	1e-44	-102.1	0	878	0.0292	511	0.0176
83	chr1	2248400	2248742			TR4(NR),DR1/Hela-TR4-ChIP-Seq(GSE24685)/Homer	GAGGTCAAAGGTCA	1e-44	-101.4	0	1000	0.0332	603.1	0.0207
84	chr1	2322447	2322673			RXR(NR),DR1/3T3L1-RXR-ChIP-Seq(GSE13511)/Homer	TAGGGCAAAGGTCA	1e-40	-94.15	0	8061	0.2677	6818.3	0.2343
85	chr1	2391423	2391752			JunD(bZIP)/K562-JunD-ChIP-Seq/Homer	ATGACGTCATCN	1e-40	-93.44	0	770	0.0256	442.3	0.0152
86	chr1	2480943	2481184			MafK(bZIP)/C2C12-MafK-ChIP-Seq(GSE36030)/Homer	GCTGASTCAGCA	1e-40	-93.09	0	1645	0.0546	1130.9	0.0389
87	chr1	2546837	2547562			bHLHE40(bHLH)/HepG2-BHLHE40-ChIP-Seq(GSE31477)/Homer	KCACGTGMCN	1e-39	-92.07	0	2569	0.0853	1906.1	0.0655
88	chr1	2548577	2549044			STAT1(Stat)/HelaS3-STAT1-ChIP-Seq(GSE12782)/Homer	NATTTCCNGGAAAT	1e-39	-91.28	0	2165	0.0719	1566.4	0.0538
89	chr1	2557315	2557746			Rfx2(HTH)/LoVo-RFX2-ChIP-Seq(GSE49402)/Homer	GTTGCCATGGCAACM	1e-38	-89.02	0	910	0.0302	554.8	0.0191
90	chr1	2561823	2562187			WT1(Zf)/Kidney-WT1-ChIP-Seq(GSE90016)/Homer	MCTCCCMCRCAB	1e-37	-87.39	0	5670	0.1883	4664.7	0.1603
91	chr1	2585427	2585920			Egr1(Zf)/K562-Egr1-ChIP-Seq(GSE32465)/Homer	TGCGTGGGYG	1e-36	-85.16	0	6428	0.2135	5364.3	0.1843
92	chr1	2586384	2586694			Foxa3(Forkhead)/Liver-Foxa3-ChIP-Seq(GSE77670)/Homer	BSNTGTTTACWYWGN	1e-36	-83.89	0	1996	0.0663	1445	0.0497
93	chr1	2669260	2669582			Fox:Ebox(Forkhead,bHLH)/Panc1-Foxa2-ChIP-Seq(GSE47459)/Homer	NNNVCTGWGYAAACASN	1e-34	-80.43	0	5306	0.1762	4367.5	0.1501
94	chr1	3074189	3074988			ERRg(NR)/Kidney-ESRRG-ChIP-Seq(GSE104905)/Homer	GTGACCTTGRVN	1e-34	-79.11	0	5750	0.1909	4776.5	0.1641
95	chr1	3207116	3207474			NF1-halfsite(CTF)/LNCaP-NF1-ChIP-Seq(Unpublished)/Homer	YTGCCAAG	1e-33	-77.22	0	11057	0.3672	9716.3	0.3339
96	chr1	3213406	3214155			MafA(bZIP)/Islet-MafA-ChIP-Seq(GSE30298)/Homer	TGCTGACTCA	1e-31	-71.8	0	4805	0.1596	3955.8	0.1359
97	chr1	3313152	3313576			FOXK2(Forkhead)/U2OS-FOXK2-ChIP-Seq(E-MTAB-2204)/Homer	SCHTGTTTACAT	1e-30	-69.26	0	3832	0.1273	3093.5	0.1063
98	chr1	3353037	3353320			FOXP1(Forkhead)/H9-FOXP1-ChIP-Seq(GSE31006)/Homer	NYYTGTTTACHN	1e-29	-68.69	0	2643	0.0878	2046.6	0.0703
99	chr1	3454123	3454425			Ets1-distal(ETS)/CD4+-PolII-ChIP-Seq(Barski_et_al.)/Homer	MACAGGAAGT	1e-29	-68.59	0	1950	0.0648	1449.4	0.0498
100	chr1	3454878	3455310			KLF6(Zf)/PDAC-KLF6-ChIP-Seq(GSE64557)/Homer	MKGGGYGTGGCC	1e-29	-67.01	0	10476	0.3479	9235.4	0.3174
101	chr1	3459720	3460104			Sp2(Zf)/HEK293-Sp2.eGFP-ChIP-Seq(Encode)/Homer	YGGCCCCGCCCC	1e-28	-65.07	0	13865	0.4604	12473.5	0.4286
102	chr1	3624590	3624930			MITF(bHLH)/MastCells-MITF-ChIP-Seq(GSE48085)/Homer	RTCATGTGAC	1e-27	-63.78	0	5820	0.1933	4920.1	0.1691
103	chr1	3650010	3650246			AMYB(HTH)/Testes-AMYB-ChIP-Seq(GSE44588)/Homer	TGGCAGTTGG	1e-27	-63.37	0	9058	0.3008	7926.6	0.2724
104	chr1	3796657	3796916			NFkB-p65(RHD)/GM12787-p65-ChIP-Seq(GSE19485)/Homer	WGGGGATTTCCC	1e-26	-61.9	0	3852	0.1279	3144.6	0.1081
105	chr1	3828416	3828742			Zfp57(Zf)/H1-ZFP57.HA-ChIP-Seq(GSE115387)/Homer	NANTGCSGCA	1e-26	-60.18	0	3981	0.1322	3268.2	0.1123
106	chr1	3857165	3857709			Rfx1(HTH)/NPC-H3K4me1-ChIP-Seq(GSE16256)/Homer	KGTTGCCATGGCAA	1e-25	-59.57	0	1509	0.0501	1102.5	0.0379
107	chr1	3858089	3858360			Foxa2(Forkhead)/Liver-Foxa2-ChIP-Seq(GSE25694)/Homer	CYTGTTTACWYW	1e-25	-59.33	0	4403	0.1462	3653.8	0.1256
108	chr1	3899858	3901364			Esrrb(NR)/mES-Esrrb-ChIP-Seq(GSE11431)/Homer	KTGACCTTGA	1e-25	-58.59	0	4411	0.1465	3664.9	0.1259
109	chr1	4566134	4566433			ZNF652/HepG2-ZNF652.Flag-ChIP-Seq(Encode)/Homer	TTAACCCTTTVNKKN	1e-24	-56.47	0	1621	0.0538	1206.5	0.0415
110	chr1	5992162	5992841			SpiB(ETS)/OCILY3-SPIB-ChIP-Seq(GSE56857)/Homer	AAAGRGGAAGTG	1e-23	-55.04	0	1826	0.0606	1386.7	0.0477
111	chr1	6199437	6199986			Maz(Zf)/HepG2-Maz-ChIP-Seq(GSE31477)/Homer	GGGGGGGG	1e-23	-54.89	0	11660	0.3872	10445.4	0.359
112	chr1	6205089	6205677			Foxo3(Forkhead)/U2OS-Foxo3-ChIP-Seq(E-MTAB-2701)/Homer	DGTAAACA	1e-23	-54.02	0	4132	0.1372	3435.7	0.1181
113	chr1	6206069	6206342			Pax8(Paired,Homeobox)/Thyroid-Pax8-ChIP-Seq(GSE26938)/Homer	GTCATGCHTGRCTGS	1e-22	-51.29	0	2936	0.0975	2374.9	0.0816
114	chr1	6230922	6231188			GRE(NR),IR3/RAW264.7-GRE-ChIP-Seq(Unpublished)/Homer	VAGRACAKWCTGTYC	1e-21	-49.56	0	1409	0.0468	1047.1	0.036
115	chr1	6245199	6245425			X-box(HTH)/NPC-H3K4me1-ChIP-Seq(GSE16256)/Homer	GGTTGCCATGGCAA	1e-21	-49.33	0	791	0.0263	534.5	0.0184
116	chr1	6273406	6273840			Max(bHLH)/K562-Max-ChIP-Seq(GSE31477)/Homer	RCCACGTGGYYN	1e-21	-49.31	0	4188	0.1391	3511.2	0.1207
117	chr1	6353602	6353891			Usf2(bHLH)/C2C12-Usf2-ChIP-Seq(GSE36030)/Homer	GTCACGTGGT	1e-21	-48.84	0	2864	0.0951	2321.9	0.0798
118	chr1	6359753	6360021			GRE(NR),IR3/A549-GR-ChIP-Seq(GSE32465)/Homer	NRGVACABNVTGTYCY	1e-21	-48.6	0	907	0.0301	630.4	0.0217
119	chr1	6437179	6437511			ARE(NR)/LNCAP-AR-ChIP-Seq(GSE27824)/Homer	RGRACASNSTGTYCYB	1e-20	-48.12	0	1585	0.0526	1202.4	0.0413
120	chr1	6439210	6439629			NFIL3(bZIP)/HepG2-NFIL3-ChIP-Seq(Encode)/Homer	VTTACGTAAYNNNNN	1e-20	-47.81	0	3877	0.1287	3237.5	0.1113
121	chr1	6520042	6520626			GFX(?)/Promoter/Homer	ATTCTCGCGAGA	1e-20	-47.79	0	284	0.0094	148.7	0.0051
122	chr1	6579634	6580120			PGR(NR)/EndoStromal-PGR-ChIP-Seq(GSE69539)/Homer	AAGAACATWHTGTTC	1e-19	-44.95	0	1284	0.0426	955.1	0.0328
123	chr1	6600903	6601362			ZBTB33(Zf)/GM12878-ZBTB33-ChIP-Seq(GSE32465)/Homer	GGVTCTCGCGAGAAC	1e-18	-43.57	0	635	0.0211	421.7	0.0145
124	chr1	6612737	6613071			NFkB-p65-Rel(RHD)/ThioMac-LPS-Expression(GSE23622)/Homer	GGAAATTCCC	1e-18	-43.56	0	494	0.0164	310.1	0.0107
125	chr1	6613464	6613788			E2F(E2F)/Hela-CellCycle-Expression/Homer	TTSGCGCGAAAA	1e-18	-43.51	0	712	0.0236	483.4	0.0166
126	chr1	6624845	6625222			Rfx6(HTH)/Min6b1-Rfx6.HA-ChIP-Seq(GSE62844)/Homer	TGTTKCCTAGCAACM	1e-18	-42.78	0	7152	0.2375	6289.9	0.2162
127	chr1	6652169	6652563			n-Myc(bHLH)/mES-nMyc-ChIP-Seq(GSE11431)/Homer	VRCCACGTGG	1e-18	-41.98	0	4739	0.1574	4058.2	0.1395
128	chr1	6653464	6654475			KLF10(Zf)/HEK293-KLF10.GFP-ChIP-Seq(GSE58341)/Homer	GGGGGTGTGTCC	1e-18	-41.47	0	4829	0.1604	4144.8	0.1424
129	chr1	6660556	6660830			STAT6(Stat)/Macrophage-Stat6-ChIP-Seq(GSE38377)/Homer	TTCCKNAGAA	1e-17	-39.78	0	3126	0.1038	2601.2	0.0894
130	chr1	6675973	6676469			NF1:FOXA1(CTF,Forkhead)/LNCAP-FOXA1-ChIP-Seq(GSE27824)/Homer	WNTGTTTRYTTTGGCA	1e-17	-39.46	0	411	0.0136	253.4	0.0087
131	chr1	6698625	6699014			ZNF467(Zf)/HEK293-ZNF467.GFP-ChIP-Seq(GSE58341)/Homer	TGGGGAAGGGCM	1e-16	-38.58	0	7225	0.2399	6390.1	0.2196
132	chr1	6720079	6720351			RORa(NR)/Liver-Rora-ChIP-Seq(GSE101115)/Homer	AAWCTAGGTCARDNN	1e-15	-35.22	0	859	0.0285	625.6	0.0215
133	chr1	6783334	6783560			RARa(NR)/K562-RARa-ChIP-Seq(Encode)/Homer	TTGAMCTTTG	1e-15	-34.69	0	17671	0.5868	16415.9	0.5641
134	chr1	6784185	6784637			CREB5(bZIP)/LNCaP-CREB5.V5-ChIP-Seq(GSE137775)/Homer	VVATGACGTCAT	1e-14	-33.97	0	2431	0.0807	2006.1	0.0689
135	chr1	6784924	6785304			RORgt(NR)/EL4-RORgt.Flag-ChIP-Seq(GSE56019)/Homer	AAYTAGGTCA	1e-14	-33.13	0	754	0.025	543.3	0.0187
136	chr1	6860052	6860278			RORgt(NR)/EL4-RORgt.Flag-ChIP-Seq(GSE56019)/Homer	AAYTAGGTCA	1e-14	-33.13	0	754	0.025	543.3	0.0187
137	chr1	6867979	6868395			Foxo1(Forkhead)/RAW-Foxo1-ChIP-Seq(Fan_et_al.)/Homer	CTGTTTAC	1e-14	-33.05	0	10758	0.3573	9778.4	0.336
138	chr1	6880977	6881226			Isl1(Homeobox)/Neuron-Isl1-ChIP-Seq(GSE31456)/Homer	CTAATKGV	1e-13	-31.47	0	9858	0.3274	8938.5	0.3072
139	chr1	6885384	6885978			E2F7(E2F)/Hela-E2F7-ChIP-Seq(GSE32673)/Homer	VDTTTCCCGCCA	1e-13	-31.4	0	1528	0.0507	1215.6	0.0418
140	chr1	6890007	6890283			NFAT(RHD)/Jurkat-NFATC1-ChIP-Seq(Jolma_et_al.)/Homer	ATTTTCCATT	1e-13	-30.02	0	5410	0.1797	4765.2	0.1638
141	chr1	6899573	6900096			Tcf12(bHLH)/GM12878-Tcf12-ChIP-Seq(GSE32465)/Homer	VCAGCTGYTG	1e-12	-29.56	0	6678	0.2218	5954.7	0.2046
142	chr1	6912107	6912403			GRHL2(CP2)/HBE-GRHL2-ChIP-Seq(GSE46194)/Homer	AAACYKGTTWDACMRGTTTB	1e-12	-29.37	0	2207	0.0733	1829	0.0629
143	chr1	6922688	6922914			Nr5a2(NR)/mES-Nr5a2-ChIP-Seq(GSE19019)/Homer	BTCAAGGTCA	1e-12	-29.23	0	3369	0.1119	2885.5	0.0992
144	chr1	6937288	6937703			En1(Homeobox)/SUM149-EN1-ChIP-Seq(GSE120957)/Homer	NDCTAATTAS	1e-12	-29.1	0	9563	0.3176	8682.7	0.2984
145	chr1	7070367	7070626			E2F1(E2F)/Hela-E2F1-ChIP-Seq(GSE22478)/Homer	CWGGCGGGAA	1e-12	-28.08	0	2901	0.0963	2465.1	0.0847
146	chr1	7097947	7098595			COUP-TFII(NR)/K562-NR2F1-ChIP-Seq(Encode)/Homer	GKBCARAGGTCA	1e-12	-27.82	0	11122	0.3693	10180.2	0.3498
147	chr1	7141005	7141231			Atf2(bZIP)/3T3L1-Atf2-ChIP-Seq(GSE56872)/Homer	NRRTGACGTCAT	1e-11	-26.08	0	2367	0.0786	1992.5	0.0685
148	chr1	7149416	7149971			FOXK1(Forkhead)/HEK293-FOXK1-ChIP-Seq(GSE51673)/Homer	NVWTGTTTAC	1e-11	-26.03	0	5545	0.1841	4925.4	0.1693
149	chr1	7265837	7266400			CEBP:AP1(bZIP)/ThioMac-CEBPb-ChIP-Seq(GSE21512)/Homer	DRTGTTGCAA	1e-11	-25.93	0	4124	0.137	3605	0.1239
150	chr1	7455328	7455586			Lhx3(Homeobox)/Neuron-Lhx3-ChIP-Seq(GSE31456)/Homer	ADBTAATTAR	1e-10	-25.12	0	8367	0.2779	7590.8	0.2609
151	chr1	7462787	7463024			bHLHE41(bHLH)/proB-Bhlhe41-ChIP-Seq(GSE93764)/Homer	KCACGTGMCN	1e-10	-24.59	0	8211	0.2727	7448.9	0.256
152	chr1	7536225	7536606			Rfx5(HTH)/GM12878-Rfx5-ChIP-Seq(GSE31477)/Homer	SCCTAGCAACAG	1e-10	-24.36	0	2116	0.0703	1775.9	0.061
153	chr1	7552432	7553132			RAR:RXR(NR),DR5/ES-RAR-ChIP-Seq(GSE56893)/Homer	RGGTCADNNAGAGGTCAV	1e-10	-24.21	0	241	0.008	148.8	0.0051
154	chr1	7570299	7570886			IRF2(IRF)/Erythroblas-IRF2-ChIP-Seq(GSE36985)/Homer	GAAASYGAAASY	1e-10	-24.07	0	791	0.0263	602.5	0.0207
155	chr1	7574452	7574834			HINFP(Zf)/K562-HINFP.eGFP-ChIP-Seq(Encode)/Homer	TWVGGTCCGC	1e-10	-24.03	0	3516	0.1168	3057.4	0.1051
156	chr1	7621397	7621899			CTCF-SatelliteElement(Zf?)/CD4+-CTCF-ChIP-Seq(Barski_et_al.)/Homer	TGCAGTTCCMVNWRTGGCCA	1e-10	-23.73	0	114	0.0038	56.2	0.0019
157	chr1	7630396	7630701			COUP-TFII(NR)/Artia-Nr2f2-ChIP-Seq(GSE46497)/Homer	AGRGGTCA	1e-09	-22.92	0	12370	0.4108	11432.4	0.3929
158	chr1	7642954	7643182			ZNF264(Zf)/HEK293-ZNF264.GFP-ChIP-Seq(GSE58341)/Homer	RGGGCACTAACY	1e-09	-22.75	0	4249	0.1411	3746.4	0.1287
159	chr1	7770878	7771454			Erra(NR)/HepG2-Erra-ChIP-Seq(GSE31477)/Homer	CAAAGGTCAG	1e-09	-22.45	0	14370	0.4772	13361	0.4591
160	chr1	7784580	7784860			KLF5(Zf)/LoVo-KLF5-ChIP-Seq(GSE49402)/Homer	DGGGYGKGGC	1e-09	-21.49	0	12328	0.4094	11410.7	0.3921
161	chr1	7953978	7954550			ZFX(Zf)/mES-Zfx-ChIP-Seq(GSE11431)/Homer	AGGCCTRG	1e-09	-20.9	0	9871	0.3278	9068.4	0.3116
162	chr1	7961237	7961727			ETS:RUNX(ETS,Runt)/Jurkat-RUNX1-ChIP-Seq(GSE17954)/Homer	RCAGGATGTGGT	1e-09	-20.76	0	836	0.0278	653.7	0.0225
163	chr1	7962001	7962358			p73(p53)/Trachea-p73-ChIP-Seq(PRJNA310161)/Homer	NRRRCAWGTCCDGRCATGYY	1e-08	-20.23	0	255	0.0085	166	0.0057
164	chr1	7975303	7975577			LHX9(Homeobox)/Hct116-LHX9.V5-ChIP-Seq(GSE116822)/Homer	NGCTAATTAG	1e-08	-19.78	0	7332	0.2435	6670.8	0.2292
165	chr1	7982286	7982566			Ap4(bHLH)/AML-Tfap4-ChIP-Seq(GSE45738)/Homer	NAHCAGCTGD	1e-08	-18.77	0	7501	0.2491	6842.1	0.2351
166	chr1	8005003	8005602			Arnt:Ahr(bHLH)/MCF7-Arnt-ChIP-Seq(Lo_et_al.)/Homer	TBGCACGCAA	1e-08	-18.7	0	4639	0.1541	4147.1	0.1425
167	chr1	8026367	8026636			BMAL1(bHLH)/Liver-Bmal1-ChIP-Seq(GSE39860)/Homer	GNCACGTG	1e-08	-18.58	0	9567	0.3177	8808.2	0.3027
168	chr1	8087286	8087551			HIF-1b(HLH)/T47D-HIF1b-ChIP-Seq(GSE59937)/Homer	RTACGTGC	1e-08	-18.49	0	7623	0.2531	6961.2	0.2392
169	chr1	8094773	8095127			MYB(HTH)/ERMYB-Myb-ChIPSeq(GSE22095)/Homer	GGCVGTTR	1e-07	-18.21	0	10088	0.335	9310.3	0.3199
170	chr1	8096181	8096407			Rbpj1(?)/Panc1-Rbpj1-ChIP-Seq(GSE47459)/Homer	HTTTCCCASG	1e-07	-18	0	8885	0.2951	8166.9	0.2807
171	chr1	8137802	8138028			FoxL2(Forkhead)/Ovary-FoxL2-ChIP-Seq(GSE60858)/Homer	WWTRTAAACAVG	1e-07	-17.88	0	4658	0.1547	4173.9	0.1434
172	chr1	8169548	8170524			E2F3(E2F)/MEF-E2F3-ChIP-Seq(GSE71376)/Homer	BTKGGCGGGAAA	1e-07	-17.85	0	6180	0.2052	5604.8	0.1926
173	chr1	8202906	8203326			ZNF692(Zf)/HEK293-ZNF692.GFP-ChIP-Seq(GSE58341)/Homer	GTGGGCCCCA	1e-07	-17.84	0	1509	0.0501	1265.5	0.0435
174	chr1	8217040	8217266			NFkB-p50,p52(RHD)/Monocyte-p50-ChIP-Chip(Schreiber_et_al.)/Homer	GGGGGAATCCCC	1e-07	-16.88	0	1101	0.0366	904.9	0.0311
175	chr1	8245213	8245734			E2F6(E2F)/Hela-E2F6-ChIP-Seq(GSE31477)/Homer	GGCGGGAARN	1e-07	-16.8	0	5386	0.1789	4868.4	0.1673
176	chr1	8247174	8247430			HIF-1a(bHLH)/MCF7-HIF1a-ChIP-Seq(GSE28352)/Homer	TACGTGCV	1e-07	-16.31	0	2052	0.0681	1769.8	0.0608
177	chr1	8258872	8259611			ZNF143|STAF(Zf)/CUTLL-ZNF143-ChIP-Seq(GSE29600)/Homer	ATTTCCCAGVAKSCY	1e-06	-15.83	0	2677	0.0889	2348.4	0.0807
178	chr1	8266729	8267136			Tbox:Smad(T-box,MAD)/ESCd5-Smad2_3-ChIP-Seq(GSE29422)/Homer	AGGTGHCAGACA	1e-06	-15.81	0	1204	0.04	1002.8	0.0345
179	chr1	8343598	8343976			LEF1(HMG)/H1-LEF1-ChIP-Seq(GSE64758)/Homer	CCTTTGATST	1e-06	-15.76	0	3522	0.117	3133.4	0.1077
180	chr1	8373557	8374314			MyoG(bHLH)/C2C12-MyoG-ChIP-Seq(GSE36024)/Homer	AACAGCTG	1e-06	-15.73	0	6855	0.2276	6268.8	0.2154
181	chr1	8395294	8395611			IRF8(IRF)/BMDM-IRF8-ChIP-Seq(GSE77884)/Homer	GRAASTGAAAST	1e-06	-15.4	0	2220	0.0737	1930.4	0.0663
182	chr1	8408102	8408777			Smad2(MAD)/ES-SMAD2-ChIP-Seq(GSE29422)/Homer	CTGTCTGG	1e-06	-15.18	0	9641	0.3202	8926.1	0.3067
183	chr1	8420044	8420340			Bcl6(Zf)/Liver-Bcl6-ChIP-Seq(GSE31578)/Homer	NNNCTTTCCAGGAAA	1e-06	-14.93	0	7729	0.2567	7108.7	0.2443
184	chr1	8422374	8422600			PR(NR)/T47D-PR-ChIP-Seq(GSE31130)/Homer	VAGRACAKNCTGTBC	1e-06	-14.77	0	11197	0.3718	10421.4	0.3581
185	chr1	8422911	8423192			STAT6(Stat)/CD4-Stat6-ChIP-Seq(GSE22104)/Homer	ABTTCYYRRGAA	1e-06	-14.47	0	2922	0.097	2587.9	0.0889
186	chr1	8424218	8424482			ISRE(IRF)/ThioMac-LPS-Expression(GSE23622)/Homer	AGTTTCASTTTC	1e-06	-14.46	0	447	0.0148	340.3	0.0117
187	chr1	8480889	8481192			Lhx2(Homeobox)/HFSC-Lhx2-ChIP-Seq(GSE48068)/Homer	TAATTAGN	1e-06	-13.92	0	5408	0.1796	4923.2	0.1692
188	chr1	8525689	8526380			EBF1(EBF)/Near-E2A-ChIP-Seq(GSE21512)/Homer	GTCCCCWGGGGA	1e-05	-12.87	0	8057	0.2676	7450.8	0.256
189	chr1	8561110	8561411			MyoD(bHLH)/Myotube-MyoD-ChIP-Seq(GSE21614)/Homer	RRCAGCTGYTSY	1e-05	-12.5	0	5160	0.1714	4707.3	0.1618
190	chr1	8598056	8598316			Lhx1(Homeobox)/EmbryoCarcinoma-Lhx1-ChIP-Seq(GSE70957)/Homer	NNYTAATTAR	1e-05	-12.45	0	5796	0.1925	5309.2	0.1824
191	chr1	8670626	8670920			Tcf7(HMG)/GM12878-TCF7-ChIP-Seq(Encode)/Homer	CTTTGATGTGSB	1e-05	-12.32	0	1653	0.0549	1433.2	0.0493
192	chr1	8726246	8726800			Nkx6.1(Homeobox)/Islet-Nkx6.1-ChIP-Seq(GSE40975)/Homer	GKTAATGR	1e-05	-12.32	0	11854	0.3937	11092.3	0.3812
193	chr1	8817582	8817930			c-Jun-CRE(bZIP)/K562-cJun-ChIP-Seq(GSE31477)/Homer	ATGACGTCATCY	1e-05	-12.24	0	2172	0.0721	1912.1	0.0657
194	chr1	8829143	8829369			Dlx3(Homeobox)/Kerainocytes-Dlx3-ChIP-Seq(GSE89884)/Homer	NDGTAATTAC	1e-05	-12.18	0	3540	0.1176	3187.2	0.1095
195	chr1	8848866	8849185			HRE(HSF)/HepG2-HSF1-ChIP-Seq(GSE31477)/Homer	BSTTCTRGAABVTTCYAGAA	1e-05	-11.96	0	895	0.0297	746.7	0.0257
196	chr1	8858190	8858440			Tcf3(HMG)/mES-Tcf3-ChIP-Seq(GSE11724)/Homer	ASWTCAAAGG	1e-05	-11.53	0	1252	0.0416	1072	0.0368
197	chr1	8859452	8859706			OCT:OCT(POU,Homeobox,IR1)/NPC-Brn2-ChIP-Seq(GSE35496)/Homer	ATGAATWATTCATGA	0.0001	-11.37	0	88	0.0029	52.4	0.0018
198	chr1	8873552	8873979			Sox9(HMG)/Limb-SOX9-ChIP-Seq(GSE73225)/Homer	AGGVNCCTTTGT	0.0001	-11.27	0	4526	0.1503	4125.4	0.1418
199	chr1	8877803	8879187			Nr5a2(NR)/Pancreas-LRH1-ChIP-Seq(GSE34295)/Homer	BTCAAGGTCA	0.0001	-11.17	0	4374	0.1453	3983.2	0.1369
200	chr1	8880114	8880804			FXR(NR),IR1/Liver-FXR-ChIP-Seq(Chong_et_al.)/Homer	AGGTCANTGACCTB	0.0001	-11.02	0	2855	0.0948	2559.2	0.0879
201	chr1	8890156	8890906			MNT(bHLH)/HepG2-MNT-ChIP-Seq(Encode)/Homer	DGCACACGTG	0.0001	-10.94	0	5445	0.1808	4998.6	0.1718
202	chr1	8903927	8904520			DLX5(Homeobox)/BasalGanglia-Dlx5-ChIP-seq(GSE124936)/Homer	SSTAATTA	0.0001	-10.83	0	4001	0.1329	3636.8	0.125
203	chr1	9069345	9069571			Myf5(bHLH)/GM-Myf5-ChIP-Seq(GSE24852)/Homer	BAACAGCTGT	0.0001	-10.5	0.0001	4299	0.1428	3921.7	0.1348
204	chr1	9069946	9070172			NPAS(bHLH)/Liver-NPAS-ChIP-Seq(GSE39860)/Homer	NVCACGTG	0.0001	-9.965	0.0001	8630	0.2866	8045.5	0.2765
205	chr1	9078693	9079192			ZNF341(Zf)/EBV-ZNF341-ChIP-Seq(GSE113194)/Homer	GGAACAGCCG	0.0001	-9.812	0.0001	4559	0.1514	4176.5	0.1435
206	chr1	9084803	9085050			EAR2(NR)/K562-NR2F6-ChIP-Seq(Encode)/Homer	NRBCARRGGTCA	0.001	-9.041	0.0003	10171	0.3378	9538.7	0.3278
207	chr1	9100567	9100834			Foxh1(Forkhead)/hESC-FOXH1-ChIP-Seq(GSE29422)/Homer	NNTGTGGATTSS	0.001	-8.77	0.0003	3231	0.1073	2938.9	0.101
208	chr1	9110670	9111081			PU.1-IRF(ETS:IRF)/Bcell-PU.1-ChIP-Seq(GSE21512)/Homer	MGGAAGTGAAAC	0.001	-8.456	0.0004	8343	0.2771	7799.8	0.268
209	chr1	9181399	9181738			Foxf1(Forkhead)/Lung-Foxf1-ChIP-Seq(GSE77951)/Homer	WWATRTAAACAN	0.001	-7.966	0.0007	5002	0.1661	4624.9	0.1589
210	chr1	9242489	9242715			Klf4(Zf)/mES-Klf4-ChIP-Seq(GSE11431)/Homer	GCCACACCCA	0.001	-7.327	0.0014	3917	0.1301	3606.2	0.1239
211	chr1	9290282	9290613			IRF1(IRF)/PBMC-IRF1-ChIP-Seq(GSE43036)/Homer	GAAAGTGAAAGT	0.001	-7.179	0.0016	923	0.0307	803	0.0276
212	chr1	9291803	9292221			p53(p53)/Saos-p53-ChIP-Seq(GSE15780)/Homer	RRCATGYCYRGRCATGYYYN	0.001	-7.179	0.0016	442	0.0147	366	0.0126
213	chr1	9371565	9371812			p53(p53)/Saos-p53-ChIP-Seq/Homer	RRCATGYCYRGRCATGYYYN	0.001	-7.179	0.0016	442	0.0147	366	0.0126
214	chr1	9428663	9429541			c-Myc(bHLH)/mES-cMyc-ChIP-Seq(GSE11431)/Homer	VVCCACGTGG	0.001	-7.078	0.0017	3131	0.104	2867.1	0.0985
215	chr1	9436027	9436595			ZNF768(Zf)/Rajj-ZNF768-ChIP-Seq(GSE111879)/Homer	RHHCAGAGAGGB	0.01	-6.776	0.0023	332	0.011	270.3	0.0093
216	chr1	9438674	9439372			PU.1:IRF8(ETS:IRF)/pDC-Irf8-ChIP-Seq(GSE66899)/Homer	GGAAGTGAAAST	0.01	-6.517	0.003	1178	0.0391	1044.2	0.0359
217	chr1	9442498	9442786			RAR:RXR(NR),DR0/ES-RAR-ChIP-Seq(GSE56893)/Homer	AGGTCAAGGTCA	0.01	-6.421	0.0033	887	0.0295	776.7	0.0267
218	chr1	9443940	9444329			ERE(NR),IR3/MCF7-ERa-ChIP-Seq(Unpublished)/Homer	VAGGTCACNSTGACC	0.01	-6.403	0.0033	1597	0.053	1435.8	0.0493
219	chr1	9452565	9452893			RUNX-AML(Runt)/CD4+-PolII-ChIP-Seq(Barski_et_al.)/Homer	GCTGTGGTTW	0.01	-6.356	0.0035	3974	0.132	3676.3	0.1263
220	chr1	9490943	9491246			Zic2(Zf)/ESC-Zic2-ChIP-Seq(SRP197560)/Homer	CHCAGCRGGRGG	0.01	-6.331	0.0036	4060	0.1348	3758	0.1291
221	chr1	9501065	9501646			ZNF528(Zf)/HEK293-ZNF528.GFP-ChIP-Seq(GSE58341)/Homer	AGAAATGACTTCCCT	0.01	-6.315	0.0036	41	0.0014	24.5	0.0008
222	chr1	9531134	9531423			FOXM1(Forkhead)/MCF7-FOXM1-ChIP-Seq(GSE72977)/Homer	TRTTTACTTW	0.01	-6.184	0.0041	5591	0.1857	5217.4	0.1793
223	chr1	9532842	9533367			Zic(Zf)/Cerebellum-ZIC1.2-ChIP-Seq(GSE60731)/Homer	CCTGCTGAGH	0.01	-6.179	0.0041	5593	0.1857	5219.9	0.1794
224	chr1	9539029	9539439			DLX1(Homeobox)/BasalGanglia-Dlx1-ChIP-seq(GSE124936)/Homer	NSNNTAATTA	0.01	-6.133	0.0043	6757	0.2244	6331.4	0.2176
225	chr1	9560134	9560398			Six4(Homeobox)/MCF7-SIX4-ChIP-Seq(Encode)/Homer	TGWAAYCTGABACCB	0.01	-6.082	0.0045	317	0.0105	260.8	0.009
226	chr1	9561513	9561859			CArG(MADS)/PUER-Srf-ChIP-Seq(Sullivan_et_al.)/Homer	CCATATATGGNM	0.01	-5.546	0.0076	1518	0.0504	1371.8	0.0471
227	chr1	9588412	9588638			FOXA1(Forkhead)/MCF7-FOXA1-ChIP-Seq(GSE26831)/Homer	WAAGTAAACA	0.01	-5.114	0.0117	5412	0.1797	5069.4	0.1742
228	chr1	9687345	9687735			Atf4(bZIP)/MEF-Atf4-ChIP-Seq(GSE35681)/Homer	MTGATGCAAT	0.01	-5.023	0.0127	1476	0.049	1338.8	0.046
229	chr1	9689111	9689348			Brn1(POU,Homeobox)/NPC-Brn1-ChIP-Seq(GSE35496)/Homer	TATGCWAATBAV	0.01	-4.835	0.0153	1498	0.0497	1361.5	0.0468
230	chr1	9717360	9717838			EBF2(EBF)/BrownAdipose-EBF2-ChIP-Seq(GSE97114)/Homer	NABTCCCWDGGGAVH	0.01	-4.712	0.0172	6396	0.2124	6019.4	0.2069
231	chr1	9796372	9797035			PAX3:FKHR-fusion(Paired,Homeobox)/Rh4-PAX3:FKHR-ChIP-Seq(GSE19063)/Homer	ACCRTGACTAATTNN	0.01	-4.707	0.0172	951	0.0316	851.1	0.0292
232	chr1	9806862	9807362			EBF(EBF)/proBcell-EBF-ChIP-Seq(GSE21978)/Homer	DGTCCCYRGGGA	0.01	-4.676	0.0177	1565	0.052	1426.2	0.049
233	chr1	9874817	9875192			TCFL2(HMG)/K562-TCF7L2-ChIP-Seq(GSE29196)/Homer	ACWTCAAAGG	0.01	-4.657	0.0179	355	0.0118	302.1	0.0104
234	chr1	9901748	9902159
235	chr1	9910431	9910966
236	chr1	9943005	9943642
237	chr1	10032868	10033094
238	chr1	10210056	10210601
239	chr1	10211252	10211566
240	chr1	10257147	10258036
241	chr1	10264948	10265227
242	chr1	10387627	10387950
243	chr1	10398660	10399303
244	chr1	10430350	10431040
245	chr1	10472297	10472840
246	chr1	10474826	10475103
247	chr1	10495056	10495413
248	chr1	10554351	10554654
249	chr1	10599345	10599835
250	chr1	10665962	10666194
251	chr1	10668457	10668808
252	chr1	10686243	10686879
253	chr1	10714425	10714740
254	chr1	10726562	10726925
255	chr1	10736829	10737569
256	chr1	10796537	10797050
257	chr1	10901263	10901904
258	chr1	10944009	10944733
259	chr1	11012276	11012908
260	chr1	11060277	11060673
261	chr1	11180231	11180660
262	chr1	11262496	11263115
263	chr1	11273167	11273510
264	chr1	11735916	11736149
265	chr1	11738493	11738768
266	chr1	11777515	11778112
267	chr1	11785145	11785541
268	chr1	11787415	11787953
269	chr1	11790859	11791337
270	chr1	11796306	11798166
271	chr1	11803662	11803993
272	chr1	11805303	11806443
273	chr1	11907669	11908545
274	chr1	11908883	11910126
275	chr1	11926458	11926714
276	chr1	11928224	11928539
277	chr1	11934335	11934647
278	chr1	11939078	11939443
279	chr1	11961267	11961493
280	chr1	11979845	11980657
281	chr1	11990621	11990885
282	chr1	12018978	12019778
283	chr1	12226451	12226677
284	chr1	12386167	12386457
285	chr1	12416755	12417231
286	chr1	12433303	12433818
287	chr1	12454797	12455047
288	chr1	12476005	12476296
289	chr1	12477842	12478710
290	chr1	12486410	12487132
291	chr1	12491438	12491717
292	chr1	12496500	12497018
293	chr1	12539968	12540355
294	chr1	12549817	12550160
295	chr1	12573124	12573570
296	chr1	12595944	12596350
297	chr1	12617518	12618336
298	chr1	12618661	12619333
299	chr1	12798913	12799425
300	chr1	12864646	12865144
301	chr1	13593788	13594039
302	chr1	14017660	14018019
303	chr1	14029109	14029356
304	chr1	14387515	14387999
305	chr1	14550200	14550666
306	chr1	14553493	14554363
307	chr1	14613815	14614249
308	chr1	14696840	14697078
309	chr1	14785967	14786269
310	chr1	14899875	14900243
311	chr1	14929961	14930391
312	chr1	14942954	14943327
313	chr1	14976196	14976827
314	chr1	14977275	14977741
315	chr1	15001408	15001994
316	chr1	15025543	15026203
317	chr1	15028069	15028569
318	chr1	15030534	15030987
319	chr1	15088607	15089074
320	chr1	15152564	15152933
321	chr1	15158136	15158409
322	chr1	15189714	15190321
323	chr1	15200275	15201074
324	chr1	15201923	15202423
325	chr1	15366272	15366512
326	chr1	15409319	15409578
327	chr1	15524582	15524868
328	chr1	15525064	15525705
329	chr1	15526341	15527219
330	chr1	15558850	15559781
331	chr1	15571935	15572258
332	chr1	15574427	15575126
333	chr1	15603422	15604170
334	chr1	15616850	15617385
335	chr1	15618170	15618884
336	chr1	15703521	15704023
337	chr1	15735981	15736326
338	chr1	15741336	15741650
339	chr1	15760649	15760927
340	chr1	15779302	15779675
341	chr1	15788013	15788473
342	chr1	15792260	15792941
343	chr1	15798956	15801349
344	chr1	15813391	15813707
345	chr1	15833410	15833705
346	chr1	15834193	15834827
347	chr1	15834961	15836282
348	chr1	15846992	15847562
349	chr1	15849278	15850017
350	chr1	15874941	15875259
351	chr1	15886214	15886733
352	chr1	15897046	15897659
353	chr1	15911884	15912197
354	chr1	15975894	15976231
355	chr1	16007076	16007385
356	chr1	16009173	16009421
357	chr1	16012619	16013646
358	chr1	16043594	16043837
359	chr1	16048515	16048914
360	chr1	16055974	16056302
361	chr1	16145132	16145863
362	chr1	16152574	16152928
363	chr1	16153065	16153291
364	chr1	16154700	16155254
365	chr1	16159803	16160095
366	chr1	16178487	16178843
367	chr1	16178999	16179277
368	chr1	16182030	16182261
369	chr1	16187817	16188064
370	chr1	16206663	16206992
371	chr1	16217157	16217875
372	chr1	16237264	16237514
373	chr1	16361806	16362188
374	chr1	16366768	16368175
375	chr1	16440570	16440901
376	chr1	16513717	16514824
377	chr1	16600872	16601417
378	chr1	16613455	16613994
379	chr1	16624131	16624359
380	chr1	16644445	16644924
381	chr1	16647171	16647749
382	chr1	16656796	16657243
383	chr1	16660129	16660489
384	chr1	16665065	16665381
385	chr1	16666289	16667549
386	chr1	16675122	16675465
387	chr1	16684903	16685129
388	chr1	16697170	16697663
389	chr1	16707763	16709420
390	chr1	16709864	16710109
391	chr1	16710656	16711196
392	chr1	16732331	16732596
393	chr1	16739954	16741139
394	chr1	16750275	16750812
395	chr1	16759721	16760192
396	chr1	16764604	16766346
397	chr1	16766969	16767218
398	chr1	16770113	16770694
399	chr1	16772481	16773192
400	chr1	16873300	16873560
401	chr1	16889066	16889817
402	chr1	16895691	16896702
403	chr1	16903781	16904215
404	chr1	16904632	16905759
405	chr1	16913132	16913994
406	chr1	16948275	16948655
407	chr1	17053882	17054421
408	chr1	17081426	17081669
409	chr1	17097767	17098315
410	chr1	17128410	17128777
411	chr1	17233176	17233586
412	chr1	17473032	17473282
413	chr1	17498022	17498531
414	chr1	17502373	17502599
415	chr1	17516844	17517408
416	chr1	17527606	17528105
417	chr1	17551848	17552249
418	chr1	17559447	17560536
419	chr1	17564614	17564954
420	chr1	17569464	17570036
421	chr1	17580120	17580496
422	chr1	17588275	17588624
423	chr1	17592042	17592357
424	chr1	17599515	17600112
425	chr1	18049664	18049936
426	chr1	18285005	18285231
427	chr1	18464814	18465040
428	chr1	18480103	18481350
429	chr1	18482597	18483039
430	chr1	18557710	18558012
431	chr1	18866399	18866680
432	chr1	18870389	18870733
433	chr1	18890858	18891112
434	chr1	18902597	18903174
435	chr1	18913049	18913678
436	chr1	18914752	18915075
437	chr1	18956867	18957093
438	chr1	18990168	18990703
439	chr1	19006928	19007358
440	chr1	19011145	19011451
441	chr1	19045865	19046196
442	chr1	19079884	19080500
443	chr1	19110382	19110682
444	chr1	19210027	19210671
445	chr1	19251462	19251825
446	chr1	19287883	19288139
447	chr1	19288881	19289139
448	chr1	19312477	19312728
449	chr1	19415913	19416139
450	chr1	19440357	19440760
451	chr1	19445989	19446387
452	chr1	19504928	19505411
453	chr1	19596491	19597445
454	chr1	19734472	19734848
455	chr1	19799476	19799720
456	chr1	19809383	19809725
457	chr1	19815031	19815680
458	chr1	19824074	19824682
459	chr1	19878519	19879025
460	chr1	19881987	19882441
461	chr1	20212789	20213444
462	chr1	20250720	20251147
463	chr1	20254782	20255278
464	chr1	20279493	20279885
465	chr1	20476136	20476885
466	chr1	20480278	20480723
467	chr1	20486843	20487101
468	chr1	20493793	20494049
469	chr1	20507984	20508388
470	chr1	20661296	20661807
471	chr1	20696802	20697194
472	chr1	20786819	20787077
473	chr1	20997743	20998050
474	chr1	21022523	21022848
475	chr1	21176637	21177219
476	chr1	21225663	21225889
477	chr1	21252061	21252620
478	chr1	21268562	21268853
479	chr1	21324638	21324864
480	chr1	21329349	21329635
481	chr1	21329899	21330131
482	chr1	21339273	21339572
483	chr1	21345637	21346094
484	chr1	21439794	21440301
485	chr1	21512029	21512295
486	chr1	21537355	21538307
487	chr1	21560069	21560401
488	chr1	21586708	21587300
489	chr1	21607663	21608073
490	chr1	21623451	21623928
491	chr1	21633403	21633778
492	chr1	21638841	21639140
493	chr1	21641870	21642504
494	chr1	21652224	21652471
495	chr1	21656555	21656803
496	chr1	21659048	21659531
497	chr1	21669554	21669975
498	chr1	21761877	21762456
499	chr1	21764785	21765230
500	chr1	21783210	21783993
501	chr1	21869687	21870127
502	chr1	21933455	21933783
503	chr1	21956833	21957377
504	chr1	22025092	22025879
505	chr1	22052302	22052778
506	chr1	22451626	22451952
507	chr1	22750286	22750594
508	chr1	22826676	22827304
509	chr1	22853579	22853805
510	chr1	22873120	22873440
511	chr1	23019043	23019531
512	chr1	23167634	23167861
513	chr1	23344122	23344948
514	chr1	23368081	23369209
515	chr1	23370959	23371185
516	chr1	23377094	23377547
517	chr1	23403688	23404269
518	chr1	23423630	23423856
519	chr1	23424317	23424564
520	chr1	23424971	23425252
521	chr1	23478774	23479329
522	chr1	23484448	23484768
523	chr1	23531280	23531542
524	chr1	23539748	23540005
525	chr1	23554399	23554625
526	chr1	23556508	23556984
527	chr1	23558176	23558410
528	chr1	23558987	23559994
529	chr1	23562207	23562691
530	chr1	23651149	23651571
531	chr1	23691427	23692030
532	chr1	23743424	23743758
533	chr1	23756658	23756987
534	chr1	23777973	23778321
535	chr1	23790944	23791561
536	chr1	23791690	23791956
537	chr1	23799495	23800141
538	chr1	23800385	23801286
539	chr1	23809802	23810119
540	chr1	23825123	23825656
541	chr1	23865412	23865917
542	chr1	23868064	23868491
543	chr1	23930890	23931340
544	chr1	23930890	23931329
545	chr1	23951516	23952189
546	chr1	23955155	23955402
547	chr1	23957283	23957509
548	chr1	23957283	23957501
549	chr1	23959036	23960178
550	chr1	23959069	23960141
551	chr1	23980103	23980719
552	chr1	23980103	23980662
553	chr1	24018543	24019098
554	chr1	24018568	24019633
555	chr1	24019463	24019689
556	chr1	24075425	24075772
557	chr1	24099394	24100169
558	chr1	24108388	24108765
559	chr1	24112500	24112732
560	chr1	24117782	24118070
561	chr1	24119960	24120502
562	chr1	24187685	24188022
563	chr1	24201988	24202241
564	chr1	24236734	24236960
565	chr1	24289930	24290567
566	chr1	24413428	24414055
567	chr1	24415384	24415970
568	chr1	24459604	24459971
569	chr1	24536363	24536897
570	chr1	24541154	24541470
571	chr1	24641964	24642190
572	chr1	24642314	24642556
573	chr1	24642663	24643168
574	chr1	24705328	24705927
575	chr1	24743161	24743465
576	chr1	24744632	24745442
577	chr1	24748459	24748923
578	chr1	24751928	24752267
579	chr1	24767290	24768110
580	chr1	24769702	24770438
581	chr1	24785903	24786764
582	chr1	24847958	24848504
583	chr1	24914568	24915111
584	chr1	25232598	25233252
585	chr1	25239619	25240212
586	chr1	25246669	25247844
587	chr1	25267530	25268178
588	chr1	25326270	25326879
589	chr1	25337614	25338517
590	chr1	25364656	25365211
591	chr1	25430297	25430919
592	chr1	25506477	25507334
593	chr1	25562482	25562835
594	chr1	25616223	25616611
595	chr1	25694945	25695434
596	chr1	25730458	25730923
597	chr1	25736708	25737512
598	chr1	25743282	25743616
599	chr1	25771056	25771949
600	chr1	25773502	25773958
601	chr1	25792106	25792338
602	chr1	25819603	25820376
603	chr1	25859215	25859977
604	chr1	25867269	25867863
605	chr1	25871158	25871506
606	chr1	25875718	25875989
607	chr1	25879846	25880085
608	chr1	25890387	25890705
609	chr1	25905372	25905677
610	chr1	25906334	25906659
611	chr1	25997816	25998652
612	chr1	26036131	26036828
613	chr1	26045577	26045893
614	chr1	26049688	26050028
615	chr1	26064084	26064957
616	chr1	26094829	26095188
617	chr1	26110872	26111132
618	chr1	26145023	26145330
619	chr1	26169569	26170297
620	chr1	26177176	26177746
621	chr1	26218819	26219311
622	chr1	26224997	26225636
623	chr1	26233746	26234717
624	chr1	26275637	26276064
625	chr1	26279707	26280364
626	chr1	26336564	26336813
627	chr1	26350545	26351140
628	chr1	26431926	26432531
629	chr1	26471765	26472231
630	chr1	26472487	26473498
631	chr1	26500305	26500910
632	chr1	26501122	26501564
633	chr1	26510555	26511058
634	chr1	26531158	26531532
635	chr1	26619259	26621734
636	chr1	26637804	26638250
637	chr1	26677528	26677943
638	chr1	26692092	26693465
639	chr1	26695188	26695758
640	chr1	26706822	26707399
641	chr1	26723389	26724010
642	chr1	26784167	26784403
643	chr1	26787123	26787369
644	chr1	26789040	26789623
645	chr1	26865074	26865497
646	chr1	26890062	26890546
647	chr1	26900031	26900983
648	chr1	26914019	26914363
649	chr1	26921484	26922057
650	chr1	26999591	26999910
651	chr1	27008321	27008593
652	chr1	27012754	27013364
653	chr1	27031180	27031947
654	chr1	27155072	27155599
655	chr1	27234266	27234799
656	chr1	27321890	27322515
657	chr1	27365405	27365831
658	chr1	27366798	27367139
659	chr1	27372451	27372828
660	chr1	27392194	27392557
661	chr1	27428878	27429276
662	chr1	27486857	27487083
663	chr1	27489955	27490885
664	chr1	27504660	27504911
665	chr1	27519480	27519907
666	chr1	27557135	27557543
667	chr1	27568395	27568731
668	chr1	27571419	27571645
669	chr1	27575008	27575441
670	chr1	27601899	27602274
671	chr1	27631556	27631797
672	chr1	27671975	27672592
673	chr1	27725574	27725895
674	chr1	27772790	27773460
675	chr1	27821844	27822089
676	chr1	27830411	27831070
677	chr1	27875259	27875627
678	chr1	27914506	27915062
679	chr1	27935049	27935361
680	chr1	27959220	27960568
681	chr1	28071132	28071358
682	chr1	28088362	28089234
683	chr1	28104678	28105173
684	chr1	28135404	28135690
685	chr1	28235901	28236398
686	chr1	28243975	28244315
687	chr1	28247016	28247601
688	chr1	28248579	28248898
689	chr1	28258999	28259869
690	chr1	28267235	28267513
691	chr1	28280563	28280931
692	chr1	28291013	28291295
693	chr1	28296620	28297207
694	chr1	28313858	28314239
695	chr1	28322008	28322594
696	chr1	28327570	28327813
697	chr1	28328795	28329433
698	chr1	28343135	28343764
699	chr1	28348027	28348574
700	chr1	28353738	28353985
701	chr1	28369377	28370278
702	chr1	28505737	28506261
703	chr1	28518014	28518429
704	chr1	28544047	28544273
705	chr1	28552530	28553278
706	chr1	28581522	28582285
707	chr1	28642841	28643577
708	chr1	28643701	28643948
709	chr1	28648106	28648979
710	chr1	28649319	28649572
711	chr1	28652452	28652678
712	chr1	28736340	28737072
713	chr1	28762985	28763250
714	chr1	28775183	28775783
715	chr1	28785325	28785642
716	chr1	28872004	28872271
717	chr1	28884834	28885262
718	chr1	28886862	28887153
719	chr1	28965575	28966015
720	chr1	29124455	29124773
721	chr1	29147109	29147335
722	chr1	29166280	29166812
723	chr1	29167393	29167662
724	chr1	29181603	29182466
725	chr1	29230662	29231185
726	chr1	29723344	29723785
727	chr1	30242089	30242650
728	chr1	30685569	30685847
729	chr1	30717788	30718395
730	chr1	30722299	30722691
731	chr1	30801839	30802103
732	chr1	30823908	30824532
733	chr1	30948872	30949274
734	chr1	30966671	30967090
735	chr1	30975709	30976436
736	chr1	31014336	31014980
737	chr1	31065418	31066290
738	chr1	31094803	31095392
739	chr1	31099733	31100101
740	chr1	31102508	31102734
741	chr1	31154517	31154859
742	chr1	31155228	31155688
743	chr1	31162412	31163223
744	chr1	31170675	31171509
745	chr1	31196719	31197042
746	chr1	31296669	31296963
747	chr1	31364738	31365077
748	chr1	31394700	31394972
749	chr1	31413508	31414033
750	chr1	31416305	31416713
751	chr1	31444813	31445056
752	chr1	31471507	31471869
753	chr1	31548883	31549934
754	chr1	31550143	31550648
755	chr1	31568061	31568347
756	chr1	31573749	31574141
757	chr1	31575766	31576198
758	chr1	31576362	31576836
759	chr1	31578082	31578363
760	chr1	31584064	31584400
761	chr1	31644349	31645311
762	chr1	31670074	31670444
763	chr1	31700911	31701384
764	chr1	31715142	31715553
765	chr1	31754182	31754527
766	chr1	31755188	31755778
767	chr1	31788277	31788911
768	chr1	31789332	31789558
769	chr1	31815999	31816271
770	chr1	31827368	31827599
771	chr1	31938448	31938978
772	chr1	31939815	31940234
773	chr1	31942464	31942988
774	chr1	31944626	31945132
775	chr1	31955981	31956207
776	chr1	32013492	32013976
777	chr1	32072628	32073443
778	chr1	32107704	32108236
779	chr1	32109144	32109499
780	chr1	32116210	32116513
781	chr1	32179417	32179836
782	chr1	32180202	32180619
783	chr1	32205309	32205909
784	chr1	32291565	32292527
785	chr1	32351175	32351412
786	chr1	32362089	32362354
787	chr1	32394134	32395093
788	chr1	32612028	32612650
789	chr1	32650241	32651572
790	chr1	32712258	32712629
791	chr1	32716669	32717048
792	chr1	32754551	32754801
793	chr1	32759662	32760654
794	chr1	32817183	32817782
795	chr1	32904370	32905050
796	chr1	32934109	32934356
797	chr1	32961966	32962283
798	chr1	32964787	32965227
799	chr1	32973191	32973794
800	chr1	32981268	32981602
801	chr1	32992365	32992758
802	chr1	32994693	32995030
803	chr1	33000438	33000815
804	chr1	33014897	33015201
805	chr1	33026078	33026371
806	chr1	33027023	33027888
807	chr1	33036633	33037190
808	chr1	33039689	33040141
809	chr1	33055157	33055553
810	chr1	33127068	33127967
811	chr1	33181944	33182449
812	chr1	33342314	33342703
813	chr1	33346791	33347637
814	chr1	33350063	33350713
815	chr1	33364080	33364549
816	chr1	33367689	33368141
817	chr1	33433815	33434152
818	chr1	33443924	33444211
819	chr1	33472329	33472858
820	chr1	34571655	34571948
821	chr1	34802030	34802550
822	chr1	34852663	34852902
823	chr1	34859734	34860003
824	chr1	34866248	34866722
825	chr1	34948411	34948650
826	chr1	35005543	35005901
827	chr1	35031582	35032222
828	chr1	35079013	35079698
829	chr1	35146318	35146596
830	chr1	35178741	35178973
831	chr1	35193137	35193446
832	chr1	35264080	35264415
833	chr1	35268480	35268870
834	chr1	35298597	35298844
835	chr1	35505783	35506252
836	chr1	35557004	35557919
837	chr1	35641400	35642163
838	chr1	35718440	35718724
839	chr1	35769173	35769509
840	chr1	35769936	35770178
841	chr1	35930357	35930819
842	chr1	35995884	35996131
843	chr1	36083983	36084598
844	chr1	36089057	36089376
845	chr1	36149124	36150007
846	chr1	36150747	36151327
847	chr1	36156706	36156963
848	chr1	36188101	36188447
849	chr1	36203926	36204209
850	chr1	36223939	36224911
851	chr1	36240189	36240454
852	chr1	36258752	36259209
853	chr1	36300014	36300392
854	chr1	36321235	36321888
855	chr1	36323716	36324166
856	chr1	36371553	36371913
857	chr1	36374631	36374983
858	chr1	36385988	36386925
859	chr1	36397567	36398252
860	chr1	36450201	36450872
861	chr1	36464118	36464740
862	chr1	36486986	36487519
863	chr1	37471584	37471925
864	chr1	37479597	37479930
865	chr1	37690493	37690719
866	chr1	37692116	37692579
867	chr1	37808214	37808484
868	chr1	37859349	37860718
869	chr1	37931560	37932136
870	chr1	37955773	37956158
871	chr1	37989792	37990547
872	chr1	38012351	38012956
873	chr1	38112223	38112597
874	chr1	38117464	38117690
875	chr1	38728283	38728598
876	chr1	38767331	38767557
877	chr1	38783593	38784132
878	chr1	38800093	38800319
879	chr1	38803025	38803443
880	chr1	38858828	38859054
881	chr1	38859772	38860051
882	chr1	38873360	38873615
883	chr1	38990667	38991307
884	chr1	39026043	39026485
885	chr1	39106271	39106550
886	chr1	39110429	39110662
887	chr1	39127578	39127951
888	chr1	39132990	39133421
889	chr1	39142798	39143130
890	chr1	39158573	39159192
891	chr1	39178259	39178997
892	chr1	39192261	39192579
893	chr1	39201816	39202042
894	chr1	39344248	39344549
895	chr1	39391936	39392202
896	chr1	39398488	39399008
897	chr1	39408408	39408874
898	chr1	39515271	39515568
899	chr1	39559543	39559824
900	chr1	39606400	39606773
901	chr1	39677017	39677264
902	chr1	39738679	39739313
903	chr1	39770685	39770911
904	chr1	39799404	39800118
905	chr1	39825450	39825728
906	chr1	39852175	39852533
907	chr1	39902052	39902633
908	chr1	39919625	39919873
909	chr1	39926291	39926955
910	chr1	39934146	39934794
911	chr1	39947179	39947711
912	chr1	39954936	39955178
913	chr1	39991505	39991778
914	chr1	40039517	40040957
915	chr1	40097064	40097377
916	chr1	40160928	40161607
917	chr1	40257759	40258348
918	chr1	40273571	40273970
919	chr1	40373677	40373933
920	chr1	40374504	40374831
921	chr1	40396642	40396868
922	chr1	40508695	40508921
923	chr1	40531310	40531912
924	chr1	40691135	40692553
925	chr1	40711164	40711442
926	chr1	40802258	40802785
927	chr1	40862260	40862834
928	chr1	40899539	40899821
929	chr1	40922923	40923285
930	chr1	40933985	40934332
931	chr1	40939708	40940169
932	chr1	40945038	40945299
933	chr1	40968009	40968546
934	chr1	40986365	40986768
935	chr1	40988063	40988763
936	chr1	41045485	41046197
937	chr1	41102231	41102528
938	chr1	41109239	41109523
939	chr1	41152632	41153151
940	chr1	41240311	41240663
941	chr1	41268183	41268612
942	chr1	41360936	41361192
943	chr1	41432722	41432980
944	chr1	41486539	41486990
945	chr1	41496416	41496733
946	chr1	41498719	41499165
947	chr1	41502930	41503199
948	chr1	41516122	41516857
949	chr1	41536846	41537407
950	chr1	41544773	41545276
951	chr1	41739178	41739404
952	chr1	42035264	42035712
953	chr1	42035927	42036324
954	chr1	42147040	42147332
955	chr1	42335317	42335582
956	chr1	42335840	42336344
957	chr1	42454578	42454936
958	chr1	42455688	42456581
959	chr1	42462911	42463569
960	chr1	42658093	42658559
961	chr1	42681589	42682498
962	chr1	42740242	42740603
963	chr1	42766985	42767524
964	chr1	42817137	42817363
965	chr1	42846309	42847046
966	chr1	42931833	42932539
967	chr1	42958670	42959863
968	chr1	43107874	43108425
969	chr1	43119872	43120659
970	chr1	43172145	43172465
971	chr1	43233337	43233563
972	chr1	43238222	43238531
973	chr1	43250339	43250610
974	chr1	43256754	43257194
975	chr1	43270539	43270811
976	chr1	43276683	43277021
977	chr1	43279231	43279693
978	chr1	43285459	43286145
979	chr1	43295278	43295862
980	chr1	43330360	43330598
981	chr1	43348457	43349056
982	chr1	43349192	43349730
983	chr1	43358491	43359278
984	chr1	43359808	43360034
985	chr1	43368200	43368628
986	chr1	43369561	43369787
987	chr1	43373336	43374063
988	chr1	43389576	43390019
989	chr1	43400891	43401191
990	chr1	43453985	43454264
991	chr1	43529251	43529586
992	chr1	43541956	43542389
993	chr1	43545572	43546411
994	chr1	43550202	43550698
995	chr1	43649614	43650698
996	chr1	43835348	43835574
997	chr1	43937170	43937499
998	chr1	43946239	43947131
999	chr1	43969624	43969955
1000	chr1	43974306	43975003
1001	chr1	43991175	43992128
1002	chr1	44213113	44213630
1003	chr1	44239953	44240398
1004	chr1	44278323	44278570
1005	chr1	44293756	44294249
1006	chr1	44355208	44355529
1007	chr1	44631727	44631973
1008	chr1	44660371	44660597
1009	chr1	44673929	44674835
1010	chr1	44721636	44721945
1011	chr1	44730575	44731736
1012	chr1	44739376	44740234
1013	chr1	44775307	44775862
1014	chr1	44786129	44786682
1015	chr1	44799644	44800439
1016	chr1	44807197	44808129
1017	chr1	44819532	44820213
1018	chr1	44986266	44987026
1019	chr1	45012034	45012343
1020	chr1	45303431	45304314
1021	chr1	45339429	45340473
1022	chr1	45490656	45491576
1023	chr1	45499823	45500473
1024	chr1	45521558	45522277
1025	chr1	45522557	45522804
1026	chr1	45542509	45543112
1027	chr1	45550438	45551137
1028	chr1	45562189	45562716
1029	chr1	45566739	45567069
1030	chr1	45583830	45584246
1031	chr1	45677063	45677466
1032	chr1	45686163	45687550
1033	chr1	45687878	45688381
1034	chr1	45731786	45732172
1035	chr1	45750472	45751111
1036	chr1	46131797	46133150
1037	chr1	46171857	46172268
1038	chr1	46179240	46179757
1039	chr1	46180211	46180733
1040	chr1	46183006	46184037
1041	chr1	46198550	46198813
1042	chr1	46205715	46206182
1043	chr1	46247614	46247840
1044	chr1	46303204	46303941
1045	chr1	46325632	46325973
1046	chr1	46331880	46332451
1047	chr1	46340451	46340679
1048	chr1	46340811	46341058
1049	chr1	46368854	46369189
1050	chr1	46394820	46395166
1051	chr1	46402161	46402610
1052	chr1	46406480	46406758
1053	chr1	46532778	46533008
1054	chr1	46604048	46604527
1055	chr1	46719046	46719550
1056	chr1	46806433	46806828
1057	chr1	47177998	47178375
1058	chr1	47179095	47179455
1059	chr1	47180963	47181538
1060	chr1	47181776	47182537
1061	chr1	47183899	47184883
1062	chr1	47186052	47186422
1063	chr1	47190020	47190459
1064	chr1	47191260	47191711
1065	chr1	47192416	47193028
1066	chr1	47314205	47314852
1067	chr1	47334358	47334914
1068	chr1	47437531	47438006
1069	chr1	47508364	47508757
1070	chr1	47569848	47570153
1071	chr1	47876343	47876645
1072	chr1	47963541	47963967
1073	chr1	47993133	47993629
1074	chr1	47997535	47997872
1075	chr1	48066908	48067409
1076	chr1	48070098	48070514
1077	chr1	48073495	48073840
1078	chr1	48093838	48094205
1079	chr1	48150295	48150676
1080	chr1	48153208	48153434
1081	chr1	48235784	48236184
1082	chr1	48483485	48483732
1083	chr1	48680625	48680919
1084	chr1	48686026	48686624
1085	chr1	48687306	48687775
1086	chr1	48759832	48760198
1087	chr1	48769418	48769644
1088	chr1	48821264	48821490
1089	chr1	48823195	48823588
1090	chr1	48830216	48830531
1091	chr1	49006204	49006520
1092	chr1	49200630	49200856
1093	chr1	49229361	49229936
1094	chr1	49257286	49257650
1095	chr1	49259731	49260005
1096	chr1	50764824	50765502
1097	chr1	50873527	50873830
1098	chr1	50959968	50960865
1099	chr1	50967993	50968965
1100	chr1	51192138	51192437
1101	chr1	51216469	51216858
1102	chr1	51280573	51280904
1103	chr1	51288617	51288843
1104	chr1	51296945	51297267
1105	chr1	51305259	51305801
1106	chr1	51314035	51314723
1107	chr1	51330956	51331678
1108	chr1	51560986	51561212
1109	chr1	51617261	51617534
1110	chr1	51621202	51621663
1111	chr1	51707760	51708038
1112	chr1	51729439	51729846
1113	chr1	51878544	51879268
1114	chr1	51926149	51926396
1115	chr1	52033506	52033903
1116	chr1	52054999	52055513
1117	chr1	52055890	52056525
1118	chr1	52079952	52080257
1119	chr1	52365144	52365373
1120	chr1	52365691	52366604
1121	chr1	52404427	52404668
1122	chr1	52552837	52553098
1123	chr1	52599138	52599390
1124	chr1	52698068	52698519
1125	chr1	52700813	52701308
1126	chr1	52702619	52703018
1127	chr1	52703325	52703673
1128	chr1	52707308	52707553
1129	chr1	52792929	52793367
1130	chr1	52805694	52806022
1131	chr1	52921224	52921922
1132	chr1	52925645	52925949
1133	chr1	52955395	52955705
1134	chr1	53196541	53196908
1135	chr1	53220008	53220872
1136	chr1	53238266	53238974
1137	chr1	53325923	53326531
1138	chr1	53542057	53542738
1139	chr1	53738586	53738833
1140	chr1	53838000	53838822
1141	chr1	53889553	53890260
1142	chr1	53899132	53899502
1143	chr1	53945404	53946261
1144	chr1	53982319	53982691
1145	chr1	54025936	54026162
1146	chr1	54053048	54053766
1147	chr1	54080696	54080922
1148	chr1	54173032	54173579
1149	chr1	54199844	54200197
1150	chr1	54272941	54273591
1151	chr1	54287206	54287636
1152	chr1	54359355	54359617
1153	chr1	54407532	54408194
1154	chr1	54440624	54440928
1155	chr1	54487976	54488325
1156	chr1	54489260	54489725
1157	chr1	54510643	54510935
1158	chr1	54542228	54542745
1159	chr1	54547777	54548103
1160	chr1	54581630	54582004
1161	chr1	54590201	54590877
1162	chr1	54593744	54594019
1163	chr1	54599689	54600117
1164	chr1	54601660	54601946
1165	chr1	54623598	54623855
1166	chr1	54715683	54716075
1167	chr1	54764462	54765069
1168	chr1	54767478	54767842
1169	chr1	54800937	54801541
1170	chr1	54804018	54804328
1171	chr1	54850155	54850421
1172	chr1	54857734	54858293
1173	chr1	54862902	54863273
1174	chr1	54864469	54864733
1175	chr1	54865259	54866049
1176	chr1	54887293	54887998
1177	chr1	54904369	54904864
1178	chr1	55107150	55107602
1179	chr1	55128518	55128755
1180	chr1	55215392	55216011
1181	chr1	55284744	55285001
1182	chr1	55384780	55385184
1183	chr1	55421268	55421539
1184	chr1	55504165	55504609
1185	chr1	55617425	55618063
1186	chr1	55632913	55633231
1187	chr1	55865741	55866047
1188	chr1	56255692	56255928
1189	chr1	56368144	56368376
1190	chr1	56432501	56432939
1191	chr1	56469916	56470400
1192	chr1	56477314	56477672
1193	chr1	56491389	56491738
1194	chr1	56508373	56508784
1195	chr1	56526826	56527128
1196	chr1	56528113	56528463
1197	chr1	56545801	56546117
1198	chr1	56563641	56563953
1199	chr1	56579311	56579855
1200	chr1	56818228	56818475
1201	chr1	56920399	56920625
1202	chr1	57892391	57892781
1203	chr1	58131157	58131404
1204	chr1	58272941	58273274
1205	chr1	58374461	58374745
1206	chr1	58378704	58379143
1207	chr1	58438607	58438891
1208	chr1	58446374	58446831
1209	chr1	58546113	58546360
1210	chr1	58546672	58546934
1211	chr1	58576592	58576972
1212	chr1	58577231	58577511
1213	chr1	58592530	58592853
1214	chr1	58699843	58700472
1215	chr1	58783990	58785963
1216	chr1	58815125	58815457
1217	chr1	58816004	58816794
1218	chr1	58870356	58870634
1219	chr1	58881431	58881904
1220	chr1	58903180	58903678
1221	chr1	58903790	58904225
1222	chr1	58922349	58922587
1223	chr1	58932799	58933227
1224	chr1	58968451	58969012
1225	chr1	59013277	59013970
1226	chr1	59020139	59020598
1227	chr1	59043790	59044202
1228	chr1	59143554	59144408
1229	chr1	59147034	59147288
1230	chr1	59296226	59297490
1231	chr1	59393264	59393598
1232	chr1	59432480	59432784
1233	chr1	59448063	59448698
1234	chr1	59521064	59521316
1235	chr1	59543288	59543771
1236	chr1	59593926	59594698
1237	chr1	59690369	59690664
1238	chr1	59699256	59699637
1239	chr1	59750640	59751040
1240	chr1	59759425	59759885
1241	chr1	59814259	59814721
1242	chr1	59908835	59909067
1243	chr1	60108262	60108488
1244	chr1	60210208	60210536
1245	chr1	60492882	60493108
1246	chr1	60573939	60574192
1247	chr1	60727398	60727659
1248	chr1	61042994	61043241
1249	chr1	61050020	61050382
1250	chr1	61057257	61057754
1251	chr1	61076769	61078382
1252	chr1	61152354	61152636
1253	chr1	61157664	61157890
1254	chr1	61184063	61184690
1255	chr1	61190871	61191247
1256	chr1	61215783	61216062
1257	chr1	61230476	61230755
1258	chr1	61253303	61253862
1259	chr1	61338043	61338428
1260	chr1	61403788	61404347
1261	chr1	61443688	61444665
1262	chr1	61450466	61450804
1263	chr1	61452990	61453795
1264	chr1	61724956	61725388
1265	chr1	61742092	61742318
1266	chr1	61748566	61748996
1267	chr1	61972653	61972934
1268	chr1	62435860	62437123
1269	chr1	62516528	62516755
1270	chr1	62783456	62784493
1271	chr1	63051960	63052526
1272	chr1	63367170	63367425
1273	chr1	63523195	63523660
1274	chr1	63593024	63593416
1275	chr1	63593919	63594736
1276	chr1	63634404	63634826
1277	chr1	63771999	63772506
1278	chr1	63773764	63774076
1279	chr1	63926848	63927140
1280	chr1	64186494	64186992
1281	chr1	64215635	64215929
1282	chr1	64675695	64676296
1283	chr1	64898117	64899001
1284	chr1	64965674	64965930
1285	chr1	64966727	64967005
1286	chr1	65002732	65003338
1287	chr1	65066193	65066524
1288	chr1	65066642	65067111
1289	chr1	65147896	65148209
1290	chr1	65153716	65153942
1291	chr1	65158611	65159113
1292	chr1	65160059	65160347
1293	chr1	65174585	65174832
1294	chr1	65201870	65202324
1295	chr1	65265629	65265866
1296	chr1	65309658	65310083
1297	chr1	65387852	65388215
1298	chr1	65419843	65420423
1299	chr1	65420693	65421249
1300	chr1	65471477	65471735
1301	chr1	65550392	65551089
1302	chr1	65564125	65564374
1303	chr1	65687725	65688067
1304	chr1	65924121	65924347
1305	chr1	66634363	66634767
1306	chr1	66924761	66925687
1307	chr1	66929658	66930195
1308	chr1	66930364	66930801
1309	chr1	67053858	67054500
1310	chr1	67082668	67082894
1311	chr1	67084418	67084736
1312	chr1	67149112	67149633
1313	chr1	67225666	67226216
1314	chr1	67429845	67431096
1315	chr1	67514040	67514671
1316	chr1	67522046	67522397
1317	chr1	67522847	67523342
1318	chr1	67533262	67533556
1319	chr1	67535511	67535881
1320	chr1	67537351	67538112
1321	chr1	67540437	67540696
1322	chr1	67552182	67552773
1323	chr1	67561709	67562156
1324	chr1	67572421	67572716
1325	chr1	67609201	67610017
1326	chr1	67618622	67618953
1327	chr1	67684717	67686973
1328	chr1	67736001	67736897
1329	chr1	67741071	67741543
1330	chr1	67748783	67749021
1331	chr1	67759849	67760675
1332	chr1	67801941	67802327
1333	chr1	67815747	67816388
1334	chr1	67832597	67832941
1335	chr1	68120370	68120766
1336	chr1	68145441	68145947
1337	chr1	68232150	68232564
1338	chr1	68497059	68497463
1339	chr1	68735382	68735619
1340	chr1	68801482	68801900
1341	chr1	69116152	69116401
1342	chr1	69268948	69269382
1343	chr1	70205389	70205972
1344	chr1	70221185	70221772
1345	chr1	70354508	70355048
1346	chr1	70410758	70411342
1347	chr1	70949460	70949762
1348	chr1	70974567	70974823
1349	chr1	71080864	71081745
1350	chr1	71513807	71514185
1351	chr1	71888525	71888757
1352	chr1	71889341	71889619
1353	chr1	71891678	71892290
1354	chr1	71892465	71892727
1355	chr1	72282621	72282854
1356	chr1	72901915	72902231
1357	chr1	74088203	74088481
1358	chr1	74198084	74198526
1359	chr1	74731422	74731974
1360	chr1	74732927	74733526
1361	chr1	75280176	75280585
1362	chr1	75375628	75376389
1363	chr1	75377007	75377527
1364	chr1	75382602	75382840
1365	chr1	75477904	75478130
1366	chr1	75724556	75724963
1367	chr1	75725894	75726366
1368	chr1	75785904	75786491
1369	chr1	76074312	76074538
1370	chr1	76292383	76292804
1371	chr1	77605280	77605558
1372	chr1	77682643	77683010
1373	chr1	77759311	77760041
1374	chr1	77776336	77776742
1375	chr1	77779382	77779893
1376	chr1	77949159	77949491
1377	chr1	77979191	77979582
1378	chr1	77983589	77983971
1379	chr1	78004352	78005034
1380	chr1	78045790	78046198
1381	chr1	78223499	78223782
1382	chr1	78236625	78237153
1383	chr1	78237651	78238099
1384	chr1	78244836	78245209
1385	chr1	78303778	78304023
1386	chr1	80113364	80113721
1387	chr1	80441679	80442027
1388	chr1	80539257	80539723
1389	chr1	80565316	80565874
1390	chr1	80944910	80945136
1391	chr1	81801136	81801657
1392	chr1	81877290	81877659
1393	chr1	82565186	82565691
1394	chr1	83339555	83339812
1395	chr1	84052938	84053260
1396	chr1	84479079	84479724
1397	chr1	84506009	84506936
1398	chr1	84572969	84573366
1399	chr1	84574604	84574830
1400	chr1	84620752	84620999
1401	chr1	84634636	84635059
1402	chr1	84689891	84690138
1403	chr1	84690626	84690859
1404	chr1	84944877	84945503
1405	chr1	85062129	85062553
1406	chr1	85137506	85138015
1407	chr1	85180567	85180839
1408	chr1	85201479	85201748
1409	chr1	85259492	85260128
1410	chr1	85275996	85276243
1411	chr1	85276347	85276935
1412	chr1	85297740	85298230
1413	chr1	85307959	85308564
1414	chr1	85375621	85376037
1415	chr1	85407135	85407663
1416	chr1	85460529	85460803
1417	chr1	85464400	85464626
1418	chr1	85580321	85580765
1419	chr1	85581074	85581650
1420	chr1	85607188	85607734
1421	chr1	85641832	85642468
1422	chr1	85708082	85708663
1423	chr1	85750664	85750892
1424	chr1	86396015	86396595
1425	chr1	86684365	86685065
1426	chr1	86704263	86704749
1427	chr1	86828787	86829034
1428	chr1	86914196	86914476
1429	chr1	86914653	86914879
1430	chr1	87328225	87328483
1431	chr1	87795852	87796299
1432	chr1	87806090	87806342
1433	chr1	87870621	87870855
1434	chr1	88683752	88685289
1435	chr1	88891497	88891849
1436	chr1	88992348	88993336
1437	chr1	89125717	89125972
1438	chr1	89128807	89129088
1439	chr1	89129578	89130118
1440	chr1	89524091	89524338
1441	chr1	89561477	89561748
1442	chr1	89763053	89763370
1443	chr1	89820771	89821026
1444	chr1	89821507	89821836
1445	chr1	89823110	89823489
1446	chr1	89836834	89837697
1447	chr1	89841478	89841851
1448	chr1	89842067	89842293
1449	chr1	89906671	89907133
1450	chr1	89938208	89938542
1451	chr1	89953121	89953633
1452	chr1	89989815	89990140
1453	chr1	89994686	89995009
1454	chr1	90044267	90044619
1455	chr1	90122596	90123018
1456	chr1	90174219	90174448
1457	chr1	90219235	90220037
1458	chr1	90221161	90221673
1459	chr1	91021781	91022476
1460	chr1	91387081	91387646
1461	chr1	91404222	91404557
1462	chr1	91500963	91501493
1463	chr1	91673716	91674001
1464	chr1	91736349	91736627
1465	chr1	91736785	91737379
1466	chr1	91885956	91886586
1467	chr1	92080419	92080754
1468	chr1	92298452	92299142
1469	chr1	92784049	92784296
1470	chr1	92784902	92785596
1471	chr1	92831737	92832329
1472	chr1	92960407	92961003
1473	chr1	92962056	92962423
1474	chr1	93078875	93079490
1475	chr1	93180124	93180875
1476	chr1	93275323	93276031
1477	chr1	93277331	93277913
1478	chr1	93345653	93346094
1479	chr1	93579916	93580157
1480	chr1	93585120	93585512
1481	chr1	93591594	93593482
1482	chr1	93597647	93598255
1483	chr1	93604812	93605692
1484	chr1	93613887	93614195
1485	chr1	93617584	93618049
1486	chr1	93795769	93796427
1487	chr1	93846190	93846686
1488	chr1	93847214	93848361
1489	chr1	93878949	93879765
1490	chr1	93909646	93910056
1491	chr1	93963520	93963820
1492	chr1	94045578	94046004
1493	chr1	94094488	94094723
1494	chr1	94116433	94116692
1495	chr1	94125804	94126519
1496	chr1	94209401	94209948
1497	chr1	94237762	94238043
1498	chr1	94300111	94300421
1499	chr1	94315933	94316533
1500	chr1	94317225	94317582
1501	chr1	94383967	94384497
1502	chr1	94417779	94418302
1503	chr1	94418567	94419192
1504	chr1	94541453	94541679
1505	chr1	94541856	94542250
1506	chr1	94599468	94599828
1507	chr1	94676209	94677016
1508	chr1	94774104	94774610
1509	chr1	94854494	94854787
1510	chr1	94863647	94864395
1511	chr1	94864997	94865375
1512	chr1	94884040	94884538
1513	chr1	94899792	94900316
1514	chr1	94902865	94903368
1515	chr1	94922820	94923201
1516	chr1	94925688	94925914
1517	chr1	94926770	94927116
1518	chr1	94962649	94963288
1519	chr1	94974180	94974434
1520	chr1	94983353	94983579
1521	chr1	95043384	95043768
1522	chr1	95072399	95073187
1523	chr1	96057099	96057505
1524	chr1	96853738	96854186
1525	chr1	97179494	97179720
1526	chr1	97921175	97921614
1527	chr1	98263857	98264366
1528	chr1	98661876	98662250
1529	chr1	98733616	98733881
1530	chr1	99180350	99180788
1531	chr1	99390453	99390814
1532	chr1	99534529	99534807
1533	chr1	99766178	99766805
1534	chr1	99849797	99850430
1535	chr1	99969687	99969979
1536	chr1	100037781	100038363
1537	chr1	100132594	100133353
1538	chr1	100188703	100189319
1539	chr1	100215659	100215885
1540	chr1	100249787	100250038
1541	chr1	100265828	100266554
1542	chr1	100351152	100351780
1543	chr1	100352261	100352915
1544	chr1	100461489	100461856
1545	chr1	100563312	100563659
1546	chr1	100616066	100616316
1547	chr1	100622046	100622368
1548	chr1	100624729	100625117
1549	chr1	100628422	100629125
1550	chr1	100657866	100658634
1551	chr1	100719452	100719830
1552	chr1	100894832	100895236
1553	chr1	100895890	100896116
1554	chr1	101025734	101026245
1555	chr1	101657760	101658013
1556	chr1	103525730	103526246
1557	chr1	104775751	104776117
1558	chr1	104844731	104844957
1559	chr1	105632298	105632721
1560	chr1	105948365	105948692
1561	chr1	106568018	106568377
1562	chr1	106879549	106879926
1563	chr1	107056631	107057372
1564	chr1	107294191	107294417
1565	chr1	107683120	107683489
1566	chr1	107993969	107994195
1567	chr1	108000693	108001184
1568	chr1	108125508	108125914
1569	chr1	108182344	108182805
1570	chr1	108646737	108647215
1571	chr1	108692071	108692653
1572	chr1	108746286	108746937
1573	chr1	108771860	108772152
1574	chr1	108876614	108876968
1575	chr1	108963215	108963800
1576	chr1	109050953	109051302
1577	chr1	109075685	109076438
1578	chr1	109090465	109091029
1579	chr1	109099886	109100443
1580	chr1	109100700	109101006
1581	chr1	109181309	109181613
1582	chr1	109186226	109186452
1583	chr1	109213601	109214140
1584	chr1	109253585	109253862
1585	chr1	109263541	109263940
1586	chr1	109274635	109275104
1587	chr1	109277353	109277766
1588	chr1	109283017	109283586
1589	chr1	109426164	109427008
1590	chr1	109434827	109435144
1591	chr1	109466126	109466703
1592	chr1	109483975	109484275
1593	chr1	109494071	109494316
1594	chr1	109516890	109517135
1595	chr1	109546282	109546646
1596	chr1	109548260	109548879
1597	chr1	109619496	109619979
1598	chr1	109627985	109628351
1599	chr1	109655837	109656536
1600	chr1	109744664	109744964
1601	chr1	109823978	109824234
1602	chr1	109927969	109928289
1603	chr1	109931116	109931381
1604	chr1	109934335	109934795
1605	chr1	109947562	109947788
1606	chr1	109960112	109960359
1607	chr1	109984358	109985003
1608	chr1	110003803	110004450
1609	chr1	110034295	110034637
1610	chr1	110084692	110084970
1611	chr1	110229615	110229853
1612	chr1	110338009	110339463
1613	chr1	110339571	110340241
1614	chr1	110365996	110366328
1615	chr1	110384977	110385224
1616	chr1	110390813	110391260
1617	chr1	110393939	110394558
1618	chr1	110407411	110408081
1619	chr1	110779727	110779953
1620	chr1	110963914	110964292
1621	chr1	111139562	111140433
1622	chr1	111203481	111203707
1623	chr1	111204343	111204774
1624	chr1	111247685	111247973
1625	chr1	111449032	111449811
1626	chr1	111507616	111507900
1627	chr1	111508193	111508595
1628	chr1	111592770	111593273
1629	chr1	111656079	111656455
1630	chr1	111689900	111690126
1631	chr1	111755395	111755924
1632	chr1	111991120	111991415
1633	chr1	112360227	112360460
1634	chr1	112395655	112396037
1635	chr1	112465998	112466547
1636	chr1	112501783	112502277
1637	chr1	112619336	112619979
1638	chr1	112674026	112674521
1639	chr1	112674698	112675001
1640	chr1	112698797	112699375
1641	chr1	112700527	112700928
1642	chr1	112707385	112707611
1643	chr1	112955835	112956242
1644	chr1	113043741	113044038
1645	chr1	113057035	113057311
1646	chr1	113072680	113073372
1647	chr1	113089668	113090091
1648	chr1	113206315	113206800
1649	chr1	113253068	113253440
1650	chr1	113390032	113390640
1651	chr1	113405483	113405765
1652	chr1	113415885	113416375
1653	chr1	113497284	113497668
1654	chr1	113500992	113501218
1655	chr1	113758096	113758352
1656	chr1	113759426	113759860
1657	chr1	113794507	113794787
1658	chr1	113812033	113812760
1659	chr1	113904641	113905536
1660	chr1	113929295	113929601
1661	chr1	114180798	114181232
1662	chr1	114342107	114342535
1663	chr1	114346446	114346919
1664	chr1	114511206	114511654
1665	chr1	114581394	114582217
1666	chr1	114716435	114717050
1667	chr1	114757461	114757861
1668	chr1	114758070	114758323
1669	chr1	114780366	114780710
1670	chr1	115056407	115056705
1671	chr1	115147756	115148355
1672	chr1	115153889	115154320
1673	chr1	115172280	115172820
1674	chr1	115546022	115546454
1675	chr1	115642706	115642940
1676	chr1	115714708	115714986
1677	chr1	115753780	115754093
1678	chr1	116109801	116110286
1679	chr1	116122774	116123391
1680	chr1	116139027	116139449
1681	chr1	116152006	116152476
1682	chr1	116152986	116153438
1683	chr1	116159519	116159767
1684	chr1	116168373	116168599
1685	chr1	116312130	116312525
1686	chr1	116330363	116330667
1687	chr1	116372602	116373260
1688	chr1	116373951	116374184
1689	chr1	116376224	116376502
1690	chr1	116418421	116418684
1691	chr1	116436785	116437217
1692	chr1	116472422	116472847
1693	chr1	116475032	116475718
1694	chr1	116476304	116476643
1695	chr1	116483937	116484535
1696	chr1	116485099	116485595
1697	chr1	116489176	116489893
1698	chr1	116490387	116490871
1699	chr1	116494607	116495317
1700	chr1	116570464	116571057
1701	chr1	116590510	116590914
1702	chr1	116619100	116619526
1703	chr1	116623027	116623503
1704	chr1	116625313	116625759
1705	chr1	116629471	116629796
1706	chr1	116820307	116820533
1707	chr1	116909661	116910095
1708	chr1	117007356	117007600
1709	chr1	117036060	117036539
1710	chr1	117051643	117051956
1711	chr1	117121611	117122268
1712	chr1	117172031	117172257
1713	chr1	117367194	117367759
1714	chr1	117389417	117389705
1715	chr1	117570840	117571387
1716	chr1	117605786	117606044
1717	chr1	117606959	117607482
1718	chr1	117633544	117634147
1719	chr1	117929617	117929975
1720	chr1	117970419	117970783
1721	chr1	118111358	118111899
1722	chr1	118118415	118119007
1723	chr1	118184970	118185248
1724	chr1	118788170	118788801
1725	chr1	118852446	118853035
1726	chr1	118960524	118961142
1727	chr1	119134367	119134593
1728	chr1	119140255	119141026
1729	chr1	119327757	119328072
1730	chr1	119631397	119632154
1731	chr1	119632707	119632954
1732	chr1	119648213	119648689
1733	chr1	119675334	119675713
1734	chr1	119721304	119722223
1735	chr1	119766483	119766761
1736	chr1	119773781	119774077
1737	chr1	119994813	119995432
1738	chr1	120014797	120015112
1739	chr1	120016024	120016302
1740	chr1	120019304	120019614
1741	chr1	120032012	120032785
1742	chr1	120044849	120045445
1743	chr1	120059531	120059930
1744	chr1	120068317	120068827
1745	chr1	120069449	120070328
1746	chr1	120113227	120113453
1747	chr1	120117305	120117754
1748	chr1	120131765	120132322
1749	chr1	120288769	120289831
1750	chr1	120306742	120306970
1751	chr1	120830692	120831017
1752	chr1	120831193	120831419
1753	chr1	120844375	120844827
1754	chr1	120848689	120848939
1755	chr1	120849994	120850226
1756	chr1	120850338	120851537
1757	chr1	120914238	120914287
1758	chr1	120939289	120939866
1759	chr1	120942270	120942722
1760	chr1	120972864	120973404
1761	chr1	121272090	121272367
1762	chr1	121356020	121356586
1763	chr1	121357061	121357321
1764	chr1	121401616	121401945
1765	chr1	121522140	121522382
1766	chr1	121610004	121610932
1767	chr1	121611186	121611600
1768	chr1	121612261	121612760
1769	chr1	121613002	121613474
1770	chr1	121613798	121614632
1771	chr1	121614947	121615424
1772	chr1	121615877	121616389
1773	chr1	121617020	121617878
1774	chr1	121618059	121618487
1775	chr1	121620823	121621227
1776	chr1	121622271	121622738
1777	chr1	121623910	121624400
1778	chr1	121624840	121625216
1779	chr1	121626133	121626432
1780	chr1	121635097	121635770
1781	chr1	121644291	121644742
1782	chr1	121645610	121645956
1783	chr1	121648048	121648473
1784	chr1	121650010	121650383
1785	chr1	121653004	121653251
1786	chr1	121653613	121654115
1787	chr1	121655781	121656229
1788	chr1	121657091	121657338
1789	chr1	121660651	121660903
1790	chr1	121662234	121662859
1791	chr1	121667479	121667770
1792	chr1	121669658	121670174
1793	chr1	121671709	121672043
1794	chr1	121678894	121679256
1795	chr1	121682673	121683025
1796	chr1	121683295	121683698
1797	chr1	121684793	121685260
1798	chr1	121686651	121687118
1799	chr1	121688482	121688752
1800	chr1	121690460	121690816
1801	chr1	121697650	121697928
1802	chr1	121699460	121699882
1803	chr1	121702035	121702504
1804	chr1	121704013	121704301
1805	chr1	121708790	121709532
1806	chr1	121713086	121713427
1807	chr1	121714941	121715438
1808	chr1	121716803	121717266
1809	chr1	121718689	121718915
1810	chr1	121720526	121720998
1811	chr1	121726120	121726594
1812	chr1	121736655	121737736
1813	chr1	121739832	121740656
1814	chr1	121741036	121741717
1815	chr1	125169943	125170022
1816	chr1	143504636	143504862
1817	chr1	143729149	143730015
1818	chr1	143755965	143756266
1819	chr1	143799637	143800416
1820	chr1	143803833	143804188
1821	chr1	143838274	143838521
1822	chr1	143842884	143843110
1823	chr1	143879972	143880205
1824	chr1	143884419	143885059
1825	chr1	143884473	143885039
1826	chr1	143904389	143905204
1827	chr1	143904445	143905256
1828	chr1	143936735	143936969
1829	chr1	143939795	143940021
1830	chr1	143971681	143972973
1831	chr1	143971705	143973146
1832	chr1	143973356	143973975
1833	chr1	143973408	143974027
1834	chr1	143974354	143974759
1835	chr1	143988811	143989351
1836	chr1	144002354	144002664
1837	chr1	144030288	144030570
1838	chr1	144030316	144030619
1839	chr1	144040142	144040608
1840	chr1	144045970	144046196
1841	chr1	144335784	144336082
1842	chr1	144412051	144412282
1843	chr1	144412791	144413017
1844	chr1	144418659	144419484
1845	chr1	144460183	144460409
1846	chr1	144461380	144462136
1847	chr1	144484922	144485189
1848	chr1	144485375	144485919
1849	chr1	144486165	144486511
1850	chr1	144490032	144490562
1851	chr1	144922917	144923196
1852	chr1	144923523	144924020
1853	chr1	144980137	144980601
1854	chr1	145189183	145189812
1855	chr1	145198826	145199137
1856	chr1	145214295	145214801
1857	chr1	145319940	145320166
1858	chr1	145459635	145459861
1859	chr1	145465368	145466313
1860	chr1	145607816	145608280
1861	chr1	145702828	145703319
1862	chr1	145707274	145707807
1863	chr1	145711228	145711679
1864	chr1	145721061	145721306
1865	chr1	145823878	145824221
1866	chr1	145858972	145859770
1867	chr1	145891900	145892377
1868	chr1	145918392	145919069
1869	chr1	145927159	145927961
1870	chr1	145957957	145958209
1871	chr1	145964284	145965261
1872	chr1	145977545	145977804
1873	chr1	145979408	145979827
1874	chr1	145985711	145986206
1875	chr1	145996261	145997136
1876	chr1	146007043	146007520
1877	chr1	146020416	146020740
1878	chr1	146035393	146036217
1879	chr1	146036898	146037333
1880	chr1	146037801	146038404
1881	chr1	146039128	146039667
1882	chr1	146052145	146052370
1883	chr1	146055522	146055900
1884	chr1	146076412	146076705
1885	chr1	146087705	146087931
1886	chr1	146091404	146091717
1887	chr1	146103587	146104115
1888	chr1	146113407	146113683
1889	chr1	146154434	146154862
1890	chr1	146174232	146174939
1891	chr1	146183572	146183879
1892	chr1	146191440	146192265
1893	chr1	146204312	146204786
1894	chr1	146218527	146219257
1895	chr1	146227652	146228404
1896	chr1	146228799	146229675
1897	chr1	146409451	146410102
1898	chr1	146443611	146444259
1899	chr1	146472116	146472759
1900	chr1	146486687	146486913
1901	chr1	146722732	146723138
1902	chr1	146778032	146778610
1903	chr1	146938119	146938879
1904	chr1	147005114	147005362
1905	chr1	147172186	147172585
1906	chr1	147172726	147172973
1907	chr1	147225119	147225467
1908	chr1	147242402	147242890
1909	chr1	147540895	147541784
1910	chr1	147545104	147545332
1911	chr1	147587109	147587560
1912	chr1	147599328	147599983
1913	chr1	147651485	147651768
1914	chr1	147669445	147669833
1915	chr1	147670196	147670974
1916	chr1	147700087	147700379
1917	chr1	147853284	147853816
1918	chr1	147901764	147902005
1919	chr1	147928730	147929223
1920	chr1	148032741	148032967
1921	chr1	148038485	148039449
1922	chr1	148043717	148043995
1923	chr1	148149937	148150309
1924	chr1	148149993	148150265
1925	chr1	148151780	148152493
1926	chr1	148151798	148152439
1927	chr1	148374203	148374450
1928	chr1	148388580	148389252
1929	chr1	148388626	148389213
1930	chr1	148399332	148400030
1931	chr1	148402216	148402728
1932	chr1	148402231	148402741
1933	chr1	148424141	148424439
1934	chr1	148432743	148433324
1935	chr1	148432782	148433311
1936	chr1	148444979	148445622
1937	chr1	148460589	148461018
1938	chr1	148485292	148485527
1939	chr1	148522075	148522403
1940	chr1	148538253	148538508
1941	chr1	148542321	148542904
1942	chr1	148544196	148544458
1943	chr1	148547794	148548186
1944	chr1	148558990	148559349
1945	chr1	148563082	148563321
1946	chr1	148575673	148575920
1947	chr1	148729142	148729448
1948	chr1	148738648	148738976
1949	chr1	148743350	148743654
1950	chr1	148744191	148744798
1951	chr1	148748977	148749351
1952	chr1	148773691	148773937
1953	chr1	148791807	148792433
1954	chr1	148813192	148813776
1955	chr1	148844297	148844779
1956	chr1	148869643	148869999
1957	chr1	148885052	148885701
1958	chr1	148889860	148890229
1959	chr1	148894608	148895421
1960	chr1	148900747	148901761
1961	chr1	148951599	148952734
1962	chr1	148962497	148962921
1963	chr1	149057278	149057607
1964	chr1	149102069	149102402
1965	chr1	149128774	149129448
1966	chr1	149163071	149163318
1967	chr1	149174770	149175046
1968	chr1	149490991	149491392
1969	chr1	149515318	149515540
1970	chr1	149519754	149520117
1971	chr1	149552244	149552470
1972	chr1	149575904	149576213
1973	chr1	149607189	149607710
1974	chr1	149607335	149607344
1975	chr1	149607823	149608984
1976	chr1	149633459	149633977
1977	chr1	149664571	149665163
1978	chr1	149664572	149664827
1979	chr1	149792635	149793019
1980	chr1	149811962	149812513
1981	chr1	149812638	149812971
1982	chr1	149813458	149813825
1983	chr1	149831505	149833342
1984	chr1	149841118	149842021
1985	chr1	149842208	149843427
1986	chr1	149850439	149851596
1987	chr1	149851769	149853098
1988	chr1	149860581	149862311
1989	chr1	149885585	149886157
1990	chr1	149886270	149887240
1991	chr1	149887628	149888681
1992	chr1	149899488	149899913
1993	chr1	149915897	149916165
1994	chr1	149927442	149928257
1995	chr1	149938847	149939472
1996	chr1	150009930	150011286
1997	chr1	150021279	150021812
1998	chr1	150066916	150068157
1999	chr1	150213336	150214081
[truncated: 28,114 more rows]

## Sheet: AnnotationOfPeakDistribution
HumanKidney GSE129585
	Var1	Freq	Percentage
1	3' UTR	1595	5.29672
2	5' UTR	4193	13.9242
3	exon	622	2.06555
4	intergenic	8436	28.0145
5	intron	5152	17.1089
6	promoter	10115	33.5901
		30113	100
	distance_category	peak_count	Percentage
1	10kb < 25kb	4341	14.4157
2	25kb < 100kb	6361	21.1238
3	<10kb	6269	20.8183
4	>100kb	3027	10.0521
5	Promoter	10115	33.5901
		30113	100

## Sheet: pLentiVeh_KIDNEYoverlap
					Motif Name	Consensus	P-value	Log P-value	q-value (Benjamini)	# of Target Sequences with Motif(of 314)	% of Target Sequences with Motif	# of Background Sequences with Motif(of 47114)	% of Background Sequences with Motif
1	chr1	629222	630090		VDR(NR),DR3/GM10855-VDR+vitD-ChIP-Seq(GSE22484)/Homer	ARAGGTCANWGAGTTCANNN	1e-18	-43.5	0	64	0.2038	2596	0.0551
2	chr1	630849	631463		JunB(bZIP)/DendriticCells-Junb-ChIP-Seq(GSE36099)/Homer	RATGASTCAT	1e-10	-23.7	0	73	0.2325	4917	0.1044
3	chr1	631989	632958		Fra2(bZIP)/Striatum-Fra2-ChIP-Seq(GSE43429)/Homer	GGATGACTCATC	1e-09	-21.8	0	65	0.207	4290.8	0.0911
4	chr1	633258	635004		Fra1(bZIP)/BT549-Fra1-ChIP-Seq(GSE46166)/Homer	NNATGASTCATH	1e-09	-20.87	0	71	0.2261	5023.7	0.1067
5	chr1	6613005	6613209		Atf3(bZIP)/GBM-ATF3-ChIP-Seq(GSE33912)/Homer	DATGASTCATHN	1e-08	-20.49	0	80	0.2548	6058.8	0.1287
6	chr1	10471937	10472312		Jun-AP1(bZIP)/K562-cJun-ChIP-Seq(GSE31477)/Homer	GATGASTCATCN	1e-08	-20.35	0	40	0.1274	2035.5	0.0432
7	chr1	12549688	12549968		Fosl2(bZIP)/3T3L1-Fosl2-ChIP-Seq(GSE56872)/Homer	NATGASTCABNN	1e-08	-20.16	0	49	0.1561	2868.9	0.0609
8	chr1	16903918	16904326		BATF(bZIP)/Th17-BATF-ChIP-Seq(GSE39756)/Homer	DATGASTCAT	1e-08	-18.89	0	76	0.242	5821.5	0.1236
9	chr1	17233258	17233774		Fos(bZIP)/TSC-Fos-ChIP-Seq(GSE110950)/Homer	NDATGASTCAYN	1e-07	-18.36	0	72	0.2293	5446.3	0.1157
10	chr1	23556482	23556697		AP-1(bZIP)/ThioMac-PU.1-ChIP-Seq(GSE21512)/Homer	VTGACTCATC	1e-07	-18.07	0	83	0.2643	6738.2	0.1431
11	chr1	26275851	26276229		Bach2(bZIP)/OCILy7-Bach2-ChIP-Seq(GSE44420)/Homer	TGCTGAGTCA	1e-05	-13.79	0	31	0.0987	1748.2	0.0371
12	chr1	26692420	26693056		NF-E2(bZIP)/K562-NFE2-ChIP-Seq(GSE31477)/Homer	GATGACTCAGCA	0.0001	-10.48	0.001	13	0.0414	482.7	0.0103
13	chr1	37859777	37860722		Nrf2(bZIP)/Lymphoblast-Nrf2-ChIP-Seq(GSE37589)/Homer	HTGCTGAGTCAT	0.001	-8.514	0.0068	11	0.035	435	0.0092
14	chr1	39178871	39179282		MafK(bZIP)/C2C12-MafK-ChIP-Seq(GSE36030)/Homer	GCTGASTCAGCA	0.001	-7.506	0.0173	29	0.0924	2232.7	0.0474
15	chr1	42959285	42959595		CEBP:CEBP(bZIP)/MEF-Chop-ChIP-Seq(GSE35681)/Homer	NTNATGCAAYMNNHTGMAAY	0.01	-6.028	0.0707	22	0.0701	1686.8	0.0358
16	chr1	50959635	50960607		GATA3(Zf),DR8/iTreg-Gata3-ChIP-Seq(GSE20898)/Homer	AGATSTNDNNDSAGATAASN	0.01	-5.709	0.0912	12	0.0382	710.2	0.0151
17	chr1	50968288	50968641		NFE2L2(bZIP)/HepG2-NFE2L2-ChIP-Seq(Encode)/Homer	AWWWTGCTGAGTCAT	0.01	-5.693	0.0912	9	0.0287	445	0.0095
18	chr1	58815396	58815896
19	chr1	67685209	67685603
20	chr1	85580211	85580434
21	chr1	89952237	89953640
22	chr1	91387353	91387601
23	chr1	92960043	92961112
24	chr1	92961613	92962134
25	chr1	94209536	94210052
26	chr1	109283235	109283458
27	chr1	161749807	161750253
28	chr1	164748143	164748791
29	chr1	223707476	223707712
30	chr1	234612853	234613778
31	chr1	234723472	234723740
32	chr1	234980449	234981161
33	chr10	14605059	14605293
34	chr10	18627117	18628032
35	chr10	26487135	26488335
36	chr10	32980753	32980989
37	chr10	41859331	41859610
38	chr10	41859916	41860133
39	chr10	41874961	41875196
40	chr10	41879431	41879642
41	chr10	41883194	41883599
42	chr10	63629692	63631035
43	chr10	73730002	73730406
44	chr10	78972757	78973574
45	chr10	87861746	87863851
46	chr10	102918250	102918627
47	chr10	117541228	117541959
48	chr11	10509356	10509821
49	chr11	10809121	10809684
50	chr11	12810161	12810665
51	chr11	36361354	36362063
52	chr11	57657606	57657861
53	chr11	62727543	62727832
54	chr11	62839674	62840059
55	chr11	65314882	65315112
56	chr11	65418919	65419477
57	chr11	67353734	67354033
58	chr11	67373815	67374780
59	chr11	72223226	72223649
60	chr11	86069411	86069799
61	chr11	88337912	88338369
62	chr11	96155829	96157257
63	chr11	101915079	101915397
64	chr11	102599847	102600461
65	chr11	118919368	118919704
66	chr11	119121484	119121684
67	chr11	125887693	125888159
68	chr12	6335195	6336211
69	chr12	8243130	8243562
70	chr12	12716499	12716914
71	chr12	12725539	12726088
72	chr12	26298972	26299367
73	chr12	57129391	57130351
74	chr12	57522270	57522686
75	chr12	63918381	63918734
76	chr12	65537089	65537449
77	chr12	75944407	75944609
78	chr12	87440116	87440636
79	chr12	92143952	92145351
80	chr12	92145991	92146403
81	chr12	93784179	93784992
82	chr12	104286304	104287851
83	chr12	124545753	124546459
84	chr12	133037201	133038211
85	chr12	133265079	133265339
86	chr13	48976047	48976353
87	chr14	24242766	24243010
88	chr14	34547404	34547839
89	chr14	34554964	34555889
90	chr14	35122108	35123170
91	chr14	35292416	35292751
92	chr14	54564952	54565165
93	chr14	75176697	75177191
94	chr15	30625883	30626249
95	chr15	38894178	38895348
96	chr15	39933670	39934513
97	chr15	51228192	51229109
98	chr15	51846412	51847397
99	chr15	58469977	58470455
100	chr15	67049777	67049977
101	chr15	68277792	68278170
102	chr15	82261553	82262618
103	chr15	84172328	84173055
104	chr15	84422076	84422441
105	chr15	84570241	84571596
106	chr15	96284903	96285857
107	chr15	101295450	101295695
108	chr16	4183296	4183576
109	chr16	8797883	8798301
110	chr16	11741971	11743150
111	chr16	21517867	21518195
112	chr16	21520086	21520490
113	chr16	30658842	30659237
114	chr16	34586523	34587316
115	chr16	34592684	34593729
116	chr16	46386269	46391453
117	chr16	46394256	46395220
118	chr16	46398354	46401700
119	chr16	71895558	71895916
120	chr16	83952906	83953429
121	chr16	88770788	88771489
122	chr17	1716549	1717850
123	chr17	4949121	4949896
124	chr17	5486439	5486697
125	chr17	7351832	7352329
126	chr17	7686577	7686790
127	chr17	7835675	7836261
128	chr17	27540368	27540707
129	chr17	41894956	41895172
130	chr17	44557250	44557450
131	chr17	77124517	77125101
132	chr17	77430397	77430609
133	chr17	78883211	78884231
134	chr18	108019	109500
135	chr18	109779	110015
136	chr18	110329	110899
137	chr18	3450347	3450547
138	chr18	3454072	3454424
139	chr18	3593409	3594879
140	chr18	3595429	3596003
141	chr18	32092557	32092867
142	chr18	34710308	34710575
143	chr18	35241080	35241330
144	chr19	1253188	1253529
145	chr19	6092062	6092448
146	chr19	12400099	12401040
147	chr19	12551367	12551758
148	chr19	17226000	17226790
149	chr19	23686468	23687010
150	chr19	40444596	40444994
151	chr19	40798326	40799143
152	chr19	45424054	45424374
153	chr2	740550	740838
154	chr2	3379480	3380153
155	chr2	9235051	9235593
156	chr2	9843614	9843905
157	chr2	12318180	12319154
158	chr2	27627967	27629213
159	chr2	28445461	28446371
160	chr2	42924372	42925272
161	chr2	43774068	43774919
162	chr2	46315414	46315859
163	chr2	55050753	55051152
164	chr2	64524258	64524543
165	chr2	64751187	64751770
166	chr2	89836360	89836589
167	chr2	97950348	97950653
168	chr2	102227995	102228301
169	chr2	105397046	105397337
170	chr2	121699596	121699835
171	chr2	176129691	176130684
172	chr2	200713230	200713571
173	chr2	200747930	200748404
174	chr2	201149406	201149712
175	chr2	214683556	214684223
176	chr20	4064480	4065074
177	chr20	23332612	23335477
178	chr20	23349896	23350503
179	chr20	31738647	31739487
180	chr20	50292725	50292969
181	chr20	54123451	54124217
182	chr21	8986740	8987702
183	chr21	8987919	8988757
184	chr21	15058920	15059414
185	chr21	32232902	32233692
186	chr21	38734159	38734553
187	chr22	35629720	35630060
188	chr22	37306927	37307586
189	chr22	41286407	41286624
190	chr22	41590060	41590349
191	chr3	4978228	4978581
192	chr3	11643278	11643583
193	chr3	14651662	14652137
194	chr3	28241463	28241772
195	chr3	32502261	32502750
196	chr3	38165106	38165773
197	chr3	47380705	47381409
198	chr3	48301482	48301959
199	chr3	50235684	50235988
200	chr3	58306288	58306809
201	chr3	64187348	64187633
202	chr3	115146258	115146843
203	chr3	115147799	115148124
204	chr3	136196567	136197357
205	chr3	136861868	136862434
206	chr3	150184098	150185113
207	chr3	150546760	150546979
208	chr3	157088816	157089040
209	chr3	158725564	158725911
210	chr3	158768549	158769851
211	chr3	184186007	184186344
212	chr3	186109427	186110309
213	chr3	195270995	195271293
214	chr3	196502034	196503250
215	chr4	15001412	15001941
216	chr4	37685412	37686151
217	chr4	49103359	49103756
218	chr4	49108397	49108622
219	chr4	49109726	49110125
220	chr4	49110506	49110950
221	chr4	49118966	49119487
222	chr4	49119965	49120289
223	chr4	49141918	49142306
224	chr4	49144490	49144852
225	chr4	49147418	49147667
226	chr4	49149461	49149911
227	chr4	49154247	49154684
228	chr4	49639133	49639499
229	chr4	57110465	57111589
230	chr4	70768464	70768974
231	chr4	82900895	82901244
232	chr4	87973497	87974073
233	chr4	99563201	99563556
234	chr4	101346068	101346818
235	chr4	101347816	101348032
236	chr4	102431398	102431718
237	chr4	120067014	120067701
238	chr4	128454547	128454780
239	chr4	145679738	145680388
240	chr4	183443772	183444341
241	chr4	190122915	190123125
242	chr4	190178199	190178881
243	chr4	190179246	190180056
244	chr5	10176	11750
245	chr5	34717907	34718175
246	chr5	94111320	94111817
247	chr5	108382496	108382992
248	chr5	109691226	109691622
249	chr5	111757938	111758169
250	chr5	131634871	131635071
251	chr5	132293373	132294068
252	chr5	151740580	151741119
253	chr5	172868634	172869255
254	chr6	2988768	2988969
255	chr6	7697675	7698729
256	chr6	26195494	26195833
257	chr6	31399521	31400226
258	chr6	32177175	32178564
259	chr6	32968128	32968418
260	chr6	33418319	33418603
261	chr6	33425622	33425892
262	chr6	34236877	34237077
263	chr6	34335265	34335690
264	chr6	43171322	43171593
265	chr6	44058263	44058626
266	chr6	53497083	53497663
267	chr6	134673316	134673689
268	chr6	139375560	139376149
269	chr6	139577839	139578409
270	chr6	154410806	154411059
271	chr6	157323662	157323911
272	chr6	170554304	170554666
273	chr7	812936	813182
274	chr7	12211293	12212093
275	chr7	27165655	27165892
276	chr7	41984691	41985528
277	chr7	55086512	55086712
278	chr7	78018507	78019226
279	chr7	99505031	99505381
280	chr7	101085049	101086132
281	chr7	101100283	101100584
282	chr7	101126314	101127378
283	chr7	112206648	112206905
284	chr7	134432592	134433178
285	chr7	151736597	151736985
286	chr7	155297854	155298474
287	chr8	38527541	38528420
288	chr8	43237794	43238182
289	chr8	43239669	43240222
290	chr8	47524682	47525432
291	chr8	48514330	48515176
292	chr8	69356947	69357654
293	chr8	76430974	76431198
294	chr8	92965723	92965992
295	chr8	98944064	98945449
296	chr8	100720157	100721335
297	chr8	100722084	100722669
298	chr8	102807491	102807964
299	chr8	135456894	135457147
300	chr8	144767653	144768545
301	chr9	16705370	16705672
302	chr9	99222074	99222478
303	chr9	99820274	99820488
304	chr9	111482553	111482857
305	chr9	122931322	122931901
306	chr9	128881904	128883533
307	chr9	129488921	129489516
308	chr9	130834492	130835180
309	chrM	161	16637
310	chrX	115867151	115867554
311	chrX	115879109	115879487
312	chrX	115885273	115885892
313	chrX	115887482	115887683
314	chrX	156030479	156030768

## Sheet: pLenti125_KIDNEYoverlap
					Motif Name	Consensus	P-value	Log P-value	q-value (Benjamini)	# of Target Sequences with Motif(of 1967)	% of Target Sequences with Motif	# of Background Sequences with Motif(of 46617)	% of Background Sequences with Motif
1	chr1	629222	630090		VDR(NR),DR3/GM10855-VDR+vitD-ChIP-Seq(GSE22484)/Homer	ARAGGTCANWGAGTTCANNN	1e-60	-138.5	0	237	0.1205	1608.3	0.0345
2	chr1	630849	631463		Fosl2(bZIP)/3T3L1-Fosl2-ChIP-Seq(GSE56872)/Homer	NATGASTCABNN	1e-44	-101.8	0	220	0.1119	1766.6	0.0379
3	chr1	631989	632958		JunB(bZIP)/DendriticCells-Junb-ChIP-Seq(GSE36099)/Homer	RATGASTCAT	1e-43	-101.3	0	300	0.1526	2937.5	0.063
4	chr1	633258	635004		Atf3(bZIP)/GBM-ATF3-ChIP-Seq(GSE33912)/Homer	DATGASTCATHN	1e-43	-99.91	0	336	0.1709	3527.7	0.0756
5	chr1	827110	827480		Fra1(bZIP)/BT549-Fra1-ChIP-Seq(GSE46166)/Homer	NNATGASTCATH	1e-42	-98.67	0	295	0.1501	2901.1	0.0622
6	chr1	1265106	1265311		Fra2(bZIP)/Striatum-Fra2-ChIP-Seq(GSE43429)/Homer	GGATGACTCATC	1e-42	-96.79	0	272	0.1384	2579.8	0.0553
7	chr1	1308127	1308327		AP-1(bZIP)/ThioMac-PU.1-ChIP-Seq(GSE21512)/Homer	VTGACTCATC	1e-39	-92.02	0	357	0.1816	4017.5	0.0861
8	chr1	1858934	1859165		BATF(bZIP)/Th17-BATF-ChIP-Seq(GSE39756)/Homer	DATGASTCAT	1e-39	-90.38	0	320	0.1628	3437.9	0.0737
9	chr1	6601330	6601533		Jun-AP1(bZIP)/K562-cJun-ChIP-Seq(GSE31477)/Homer	GATGASTCATCN	1e-37	-86.71	0	169	0.086	1257.7	0.027
10	chr1	6613701	6613967		Fos(bZIP)/TSC-Fos-ChIP-Seq(GSE110950)/Homer	NDATGASTCAYN	1e-36	-83.01	0	293	0.149	3133	0.0672
11	chr1	6624922	6625281		Bach2(bZIP)/OCILy7-Bach2-ChIP-Seq(GSE44420)/Homer	TGCTGAGTCA	1e-29	-67.78	0	137	0.0697	1045.3	0.0224
12	chr1	8005190	8005437		Bach1(bZIP)/K562-Bach1-ChIP-Seq(GSE31477)/Homer	AWWNTGCTGAGTCAT	1e-11	-26.77	0	38	0.0193	226.1	0.0048
13	chr1	8137659	8138229		NF-E2(bZIP)/K562-NFE2-ChIP-Seq(GSE31477)/Homer	GATGACTCAGCA	1e-11	-26.6	0	42	0.0214	273.9	0.0059
14	chr1	8259189	8259447		TEAD1(TEAD)/HepG2-TEAD1-ChIP-Seq(Encode)/Homer	CYRCATTCCA	1e-11	-26.1	0	383	0.1948	6474.6	0.1388
15	chr1	8343646	8343903		Nrf2(bZIP)/Lymphoblast-Nrf2-ChIP-Seq(GSE37589)/Homer	HTGCTGAGTCAT	1e-11	-25.77	0	38	0.0193	234.6	0.005
16	chr1	8878078	8878529		MafK(bZIP)/C2C12-MafK-ChIP-Seq(GSE36030)/Homer	GCTGASTCAGCA	1e-10	-24.95	0	121	0.0615	1483.5	0.0318
17	chr1	9438732	9439342		TEAD3(TEA)/HepG2-TEAD3-ChIP-Seq(Encode)/Homer	TRCATTCCAG	1e-10	-23.17	0	417	0.2121	7336	0.1573
18	chr1	9910616	9910845		NFE2L2(bZIP)/HepG2-NFE2L2-ChIP-Seq(Encode)/Homer	AWWWTGCTGAGTCAT	1e-09	-22.64	0	33	0.0168	203	0.0044
19	chr1	10399048	10399302		TEAD2(TEA)/Py2T-Tead2-ChIP-Seq(GSE55709)/Homer	CCWGGAATGY	1e-09	-21.79	0	226	0.115	3519.5	0.0754
20	chr1	11262706	11263014		TEAD4(TEA)/Tropoblast-Tead4-ChIP-Seq(GSE37350)/Homer	CCWGGAATGY	1e-09	-20.95	0	347	0.1765	5998.1	0.1286
21	chr1	11909474	11909721		TEAD(TEA)/Fibroblast-PU.1-ChIP-Seq(Unpublished)/Homer	YCWGGAATGY	1e-08	-19.02	0	252	0.1282	4157.8	0.0891
22	chr1	12478349	12478705		GFY-Staf(?,Zf)/Promoter/Homer	RACTACAATTCCCAGAAKGC	1e-07	-16.3	0	67	0.0341	779.1	0.0167
23	chr1	14942958	14943370		Ronin(THAP)/ES-Thap11-ChIP-Seq(GSE51522)/Homer	RACTACAACTCCCAGVAKGC	1e-05	-13.69	0	52	0.0264	590.2	0.0127
24	chr1	15603240	15603461		Nur77(NR)/K562-NR4A1-ChIP-Seq(GSE31363)/Homer	TGACCTTTNCNT	1e-05	-11.67	0.0002	67	0.0341	895.6	0.0192
25	chr1	15799645	15800003		STAT1(Stat)/HelaS3-STAT1-ChIP-Seq(GSE12782)/Homer	NATTTCCNGGAAAT	0.0001	-10.73	0.0004	120	0.061	1926	0.0413
26	chr1	15800924	15801514		GFY(?)/Promoter/Homer	ACTACAATTCCC	0.0001	-10.7	0.0004	65	0.0331	888.9	0.0191
27	chr1	15834487	15834847		MafA(bZIP)/Islet-MafA-ChIP-Seq(GSE30298)/Homer	TGCTGACTCA	0.0001	-10.63	0.0004	287	0.146	5386.3	0.1155
28	chr1	15835450	15835712		MafB(bZIP)/BMM-Mafb-ChIP-Seq(GSE75722)/Homer	WNTGCTGASTCAGCANWTTY	0.0001	-10.5	0.0004	142	0.0722	2373.7	0.0509
29	chr1	16145558	16145996		Foxa3(Forkhead)/Liver-Foxa3-ChIP-Seq(GSE77670)/Homer	BSNTGTTTACWYWGN	0.0001	-9.784	0.0009	105	0.0534	1675.1	0.0359
30	chr1	17128579	17128956		Elk4(ETS)/Hela-Elk4-ChIP-Seq(GSE31477)/Homer	NRYTTCCGGY	0.0001	-9.371	0.0012	416	0.2116	8313	0.1782
31	chr1	17233258	17233774		CREB5(bZIP)/LNCaP-CREB5.V5-ChIP-Seq(GSE137775)/Homer	VVATGACGTCAT	0.001	-8.374	0.0033	144	0.0732	2532.3	0.0543
32	chr1	20786834	20787069		STAT5(Stat)/mCD4+-Stat5-ChIP-Seq(GSE12346)/Homer	RTTTCTNAGAAA	0.001	-8.363	0.0033	127	0.0646	2185.5	0.0469
33	chr1	21439826	21440307		EBF(EBF)/proBcell-EBF-ChIP-Seq(GSE21978)/Homer	DGTCCCYRGGGA	0.001	-8.053	0.0042	138	0.0702	2428.5	0.0521
34	chr1	23344574	23344774		SPDEF(ETS)/VCaP-SPDEF-ChIP-Seq(SRA014231)/Homer	ASWTCCTGBT	0.001	-7.906	0.0048	427	0.2172	8711.8	0.1868
35	chr1	23369021	23369345		FOXP1(Forkhead)/H9-FOXP1-ChIP-Seq(GSE31006)/Homer	NYYTGTTTACHN	0.001	-7.685	0.0058	137	0.0697	2430.3	0.0521
36	chr1	23743538	23744041		RORgt(NR)/EL4-RORgt.Flag-ChIP-Seq(GSE56019)/Homer	AAYTAGGTCA	0.001	-7.472	0.0068	49	0.0249	700.6	0.015
37	chr1	23756712	23757031		RORgt(NR)/EL4-RORgt.Flag-ChIP-Seq(GSE56019)/Homer	AAYTAGGTCA	0.001	-7.472	0.0068	49	0.0249	700.6	0.015
38	chr1	24642421	24642833		Fox:Ebox(Forkhead,bHLH)/Panc1-Foxa2-ChIP-Seq(GSE47459)/Homer	NNNVCTGWGYAAACASN	0.001	-7.179	0.0088	268	0.1363	5265.8	0.1129
39	chr1	25239725	25239956		IRF3(IRF)/BMDM-Irf3-ChIP-Seq(GSE67343)/Homer	AGTTTCAKTTTC	0.001	-7.134	0.009	130	0.0661	2320.8	0.0498
40	chr1	25695156	25695553		NFkB-p65(RHD)/GM12787-p65-ChIP-Seq(GSE19485)/Homer	WGGGGATTTCCC	0.01	-6.808	0.0122	240	0.1221	4689.6	0.1005
41	chr1	25819725	25820189		FOXK1(Forkhead)/HEK293-FOXK1-ChIP-Seq(GSE51673)/Homer	NVWTGTTTAC	0.01	-6.632	0.0141	294	0.1495	5890.4	0.1263
42	chr1	26620196	26620568		Foxa2(Forkhead)/Liver-Foxa2-ChIP-Seq(GSE25694)/Homer	CYTGTTTACWYW	0.01	-6.594	0.0143	223	0.1134	4339.6	0.093
43	chr1	26692420	26693056		MITF(bHLH)/MastCells-MITF-ChIP-Seq(GSE48085)/Homer	RTCATGTGAC	0.01	-6.574	0.0143	335	0.1704	6805.9	0.1459
44	chr1	27234546	27234767		Stat3(Stat)/mES-Stat3-ChIP-Seq(GSE11431)/Homer	CTTCCGGGAA	0.01	-6.535	0.0145	228	0.116	4453.1	0.0955
45	chr1	27322263	27322506		Foxo3(Forkhead)/U2OS-Foxo3-ChIP-Seq(E-MTAB-2701)/Homer	DGTAAACA	0.01	-6.018	0.0238	208	0.1058	4066.5	0.0872
46	chr1	27959614	27959814		IRF4(IRF)/GM12878-IRF4-ChIP-Seq(GSE32465)/Homer	ACTGAAACCA	0.01	-5.759	0.0302	151	0.0768	2860.1	0.0613
47	chr1	29147241	29147520		FOXK2(Forkhead)/U2OS-FOXK2-ChIP-Seq(E-MTAB-2204)/Homer	SCHTGTTTACAT	0.01	-5.753	0.0302	192	0.0977	3743.6	0.0803
48	chr1	31701009	31701503		RORg(NR)/Liver-Rorc-ChIP-Seq(GSE101115)/Homer	WAABTAGGTCAV	0.01	-5.725	0.0302	36	0.0183	519.1	0.0111
49	chr1	31788757	31788996		CHR(?)/Hela-CellCycle-Expression/Homer	SRGTTTCAAA	0.01	-5.721	0.0302	199	0.1012	3898.5	0.0836
50	chr1	32394599	32395034		PAX6(Paired,Homeobox)/Forebrain-Pax6-ChIP-Seq(GSE66961)/Homer	NGTGTTCAVTSAAGCGKAAA	0.01	-5.659	0.0307	39	0.0198	577.2	0.0124
51	chr1	32651198	32651499		Tcfcp2l1(CP2)/mES-Tcfcp2l1-ChIP-Seq(GSE11431)/Homer	NRAACCRGTTYRAACCRGYT	0.01	-5.653	0.0307	67	0.0341	1121.3	0.024
52	chr1	32817529	32817774		Stat3+il21(Stat)/CD4-Stat3-ChIP-Seq(GSE19198)/Homer	SVYTTCCNGGAARB	0.01	-5.602	0.0312	266	0.1353	5381.6	0.1154
53	chr1	35079483	35079769		Fli1(ETS)/CD8-FLI-ChIP-Seq(GSE20898)/Homer	NRYTTCCGGH	0.01	-5.596	0.0312	581	0.2955	12515.9	0.2683
54	chr1	35641718	35641961		Elk1(ETS)/Hela-Elk1-ChIP-Seq(GSE31477)/Homer	HACTTCCGGY	0.01	-5.422	0.036	392	0.1994	8225.5	0.1763
55	chr1	36149764	36150026		Hnf1(Homeobox)/Liver-Foxa2-Chip-Seq(GSE25694)/Homer	GGTTAAWCATTAA	0.01	-5.311	0.0395	47	0.0239	743.4	0.0159
56	chr1	36224429	36224733		STAT4(Stat)/CD4-Stat4-ChIP-Seq(GSE22104)/Homer	NYTTCCWGGAAR	0.01	-5.306	0.0395	313	0.1592	6462.7	0.1385
57	chr1	36321437	36321701		ZNF768(Zf)/Rajj-ZNF768-ChIP-Seq(GSE111879)/Homer	RHHCAGAGAGGB	0.01	-5.282	0.0395	28	0.0142	387.4	0.0083
58	chr1	37859777	37860722		IRF2(IRF)/Erythroblas-IRF2-ChIP-Seq(GSE36985)/Homer	GAAASYGAAASY	0.01	-5.219	0.0411	51	0.0259	825.5	0.0177
59	chr1	38990634	38991095		Foxh1(Forkhead)/hESC-FOXH1-ChIP-Seq(GSE29422)/Homer	NNTGTGGATTSS	0.01	-5.018	0.0494	181	0.0921	3573.4	0.0766
60	chr1	39178871	39179282		RUNX(Runt)/HPC7-Runx1-ChIP-Seq(GSE22178)/Homer	SAAACCACAG	0.01	-5.011	0.0494	233	0.1185	4716.6	0.1011
61	chr1	39391875	39392077		ELF1(ETS)/Jurkat-ELF1-ChIP-Seq(SRA014231)/Homer	AVCCGGAAGT	0.01	-4.996	0.0494	356	0.1811	7469.6	0.1601
62	chr1	39799900	39800438		PGR(NR)/EndoStromal-PGR-ChIP-Seq(GSE69539)/Homer	AAGAACATWHTGTTC	0.01	-4.92	0.0518	67	0.0341	1161	0.0249
63	chr1	39934499	39934792		IRF8(IRF)/BMDM-IRF8-ChIP-Seq(GSE77884)/Homer	GRAASTGAAAST	0.01	-4.773	0.059	139	0.0707	2685.1	0.0576
64	chr1	40040121	40040488		Hoxa10(Homeobox)/ChickenMSG-Hoxa10.Flag-ChIP-Seq(GSE86088)/Homer	GGYAATGAAA	0.01	-4.705	0.0622	159	0.0809	3124.1	0.067
65	chr1	44739446	44739905		NF1(CTF)/LNCAP-NF1-ChIP-Seq(Unpublished)/Homer	CYTGGCABNSTGCCAR	0.01	-4.661	0.064	188	0.0956	3762.1	0.0806
66	chr1	44799937	44800188		EWS:ERG-fusion(ETS)/CADO_ES1-EWS:ERG-ChIP-Seq(SRA014231)/Homer	ATTTCCTGTN	0.01	-4.626	0.0653	247	0.1256	5071.5	0.1087
67	chr1	44807930	44808178
68	chr1	44819327	44819781
69	chr1	45340240	45340739
70	chr1	45522146	45522487
71	chr1	45584044	45584265
72	chr1	50959635	50960607
73	chr1	50968288	50968641
74	chr1	52055360	52056066
75	chr1	53946120	53946374
76	chr1	54407803	54408031
77	chr1	58545782	58546483
78	chr1	58784433	58785488
79	chr1	58815396	58815896
80	chr1	58815995	58816283
81	chr1	58903952	58904179
82	chr1	59020411	59020631
83	chr1	59521196	59521546
84	chr1	64898289	64898975
85	chr1	65420558	65420872
86	chr1	66930087	66930472
87	chr1	67053816	67054018
88	chr1	67684300	67685004
89	chr1	67685209	67685603
90	chr1	67686027	67686647
91	chr1	67686960	67687227
92	chr1	67736226	67736454
93	chr1	67759879	67760698
94	chr1	68120435	68120654
95	chr1	70205729	70205929
96	chr1	70410780	70411019
97	chr1	71081109	71081616
98	chr1	85061848	85062551
99	chr1	85298094	85298589
100	chr1	85607311	85607783
101	chr1	86704733	86705020
102	chr1	88684469	88684770
103	chr1	89952237	89953640
104	chr1	91387353	91387601
105	chr1	91737231	91737461
106	chr1	91885904	91886455
107	chr1	92960043	92961112
108	chr1	92961613	92962134
109	chr1	92962284	92962541
110	chr1	94209536	94210052
111	chr1	94417655	94417855
112	chr1	94418186	94418700
113	chr1	94541759	94542213
114	chr1	94926239	94926935
115	chr1	95072787	95073148
116	chr1	100265794	100266612
117	chr1	109100193	109100393
118	chr1	109426647	109426860
119	chr1	109984764	109985299
120	chr1	110337910	110338284
121	chr1	110393823	110394046
122	chr1	110394307	110394550
123	chr1	111448681	111449041
124	chr1	111592709	111593186
125	chr1	114581302	114581597
126	chr1	143973007	143973248
127	chr1	145720820	145721271
128	chr1	148749110	148749374
129	chr1	148952459	148952678
130	chr1	149899677	149899957
131	chr1	150009861	150010098
132	chr1	150067795	150068148
133	chr1	150561560	150561924
134	chr1	150578791	150579060
135	chr1	150922261	150922468
136	chr1	150922735	150922935
137	chr1	151070546	151071027
138	chr1	153609100	153609313
139	chr1	154272091	154272402
140	chr1	154607152	154607446
141	chr1	154627642	154627887
142	chr1	155000996	155001328
143	chr1	155562999	155563467
144	chr1	156106497	156106700
145	chr1	156123187	156123827
146	chr1	156457388	156457787
147	chr1	156660370	156660728
148	chr1	158149362	158149721
149	chr1	159924731	159925425
150	chr1	161046059	161046271
151	chr1	161132949	161133401
152	chr1	161159254	161159658
153	chr1	161225893	161226097
154	chr1	161399241	161399612
155	chr1	161524077	161524555
156	chr1	161727242	161727531
157	chr1	161749807	161750253
158	chr1	162678640	162678872
159	chr1	164748143	164748791
160	chr1	166875747	166876628
161	chr1	167797307	167797543
162	chr1	172533263	172533609
163	chr1	172933974	172934351
164	chr1	173868192	173868423
165	chr1	178093544	178093955
166	chr1	179081886	179082186
167	chr1	181104838	181105157
168	chr1	183022580	183022959
169	chr1	183471879	183472178
170	chr1	184755041	184755606
171	chr1	186102738	186103229
172	chr1	186374504	186374950
173	chr1	186375470	186375683
174	chr1	201170578	201171066
175	chr1	202589121	202589326
176	chr1	204506732	204506960
177	chr1	204507198	204507516
178	chr1	205284919	205285119
179	chr1	205749093	205749827
180	chr1	207321530	207321777
181	chr1	207752088	207752576
182	chr1	209732386	209732778
183	chr1	211515392	211515748
184	chr1	212285442	212285742
185	chr1	212791540	212791740
186	chr1	213015373	213015687
187	chr1	214552080	214552395
188	chr1	222814819	222815177
189	chr1	223707476	223707712
190	chr1	223844655	223845665
191	chr1	226110205	226110633
192	chr1	226663083	226663307
193	chr1	228964017	228964588
194	chr1	231528724	231529010
195	chr1	234373538	234374023
196	chr1	234611137	234611625
197	chr1	234612853	234613778
198	chr1	234721761	234722327
199	chr1	234722822	234723156
200	chr1	234723472	234723740
201	chr1	234724245	234724802
202	chr1	234926077	234926366
203	chr1	234980449	234981161
204	chr1	235128920	235129185
205	chr1	235328714	235329057
206	chr1	235504756	235504956
207	chr1	235866304	235866841
208	chr1	247078145	247078734
209	chr10	624618	625610
210	chr10	1049538	1049861
211	chr10	3095659	3095876
212	chr10	5446490	5446800
213	chr10	14604612	14605008
214	chr10	14959392	14959867
215	chr10	18627117	18628032
216	chr10	18651750	18652207
217	chr10	18659445	18659645
218	chr10	26487135	26488335
219	chr10	27241755	27242092
220	chr10	27504312	27504512
221	chr10	29659211	29660018
222	chr10	29803872	29804583
223	chr10	31318501	31318977
224	chr10	31697509	31697709
225	chr10	31929303	31929736
226	chr10	32980753	32980989
227	chr10	33005504	33005746
228	chr10	38094344	38094979
229	chr10	45726603	45727041
230	chr10	45727255	45727581
231	chr10	47553064	47553348
232	chr10	50067941	50068354
233	chr10	50418098	50418328
234	chr10	58385149	58385612
235	chr10	58856768	58857284
236	chr10	63629692	63631035
237	chr10	63712484	63712763
238	chr10	69065724	69066359
239	chr10	69124149	69124349
240	chr10	71860788	71860999
241	chr10	72009618	72010027
242	chr10	72273119	72273405
243	chr10	72273923	72274208
244	chr10	72320247	72320716
245	chr10	73730002	73730406
246	chr10	75210617	75210977
247	chr10	78972757	78973574
248	chr10	79071348	79071589
249	chr10	79149859	79150493
250	chr10	84328475	84328773
251	chr10	87861746	87863851
252	chr10	88978866	88979720
253	chr10	88990008	88990512
254	chr10	91652669	91652871
255	chr10	92291107	92291805
256	chr10	92573911	92574397
257	chr10	93436904	93437329
258	chr10	93437542	93438022
259	chr10	93466074	93466277
260	chr10	94362569	94363287
261	chr10	97498764	97499008
262	chr10	97687485	97687685
263	chr10	99983776	99984181
264	chr10	101354206	101354406
265	chr10	102055521	102055777
266	chr10	102646070	102646321
267	chr10	102918250	102918627
268	chr10	103192745	103193038
269	chr10	103244613	103245041
270	chr10	103918101	103918329
271	chr10	104122068	104122338
272	chr10	104339731	104340164
273	chr10	110305104	110305625
274	chr10	110497434	110497680
275	chr10	110567724	110567998
276	chr10	113073945	113074290
277	chr10	113106816	113107374
278	chr10	117541228	117541959
279	chr10	117552739	117553484
280	chr10	118755149	118755379
281	chr10	119271127	119271816
282	chr10	122112798	122113165
283	chr10	124911623	124912098
284	chr10	125201253	125201462
285	chr10	127002975	127003491
286	chr11	834340	835362
287	chr11	6603418	6604000
288	chr11	9568730	9569142
289	chr11	10303963	10304583
290	chr11	10307435	10308350
291	chr11	10509356	10509821
292	chr11	10751007	10751390
293	chr11	10809121	10809684
294	chr11	10899475	10899912
295	chr11	12044284	12044494
296	chr11	12378227	12378553
297	chr11	12810161	12810665
298	chr11	13462604	13463086
299	chr11	13463375	13463748
300	chr11	14422533	14422853
301	chr11	15650314	15650551
302	chr11	18394179	18394412
303	chr11	33736590	33737017
304	chr11	36361354	36362063
305	chr11	43987755	43988227
306	chr11	46243374	46243730
307	chr11	47185699	47186048
308	chr11	47269725	47269988
309	chr11	47714935	47715207
310	chr11	47974391	47974756
311	chr11	62553646	62554266
312	chr11	62556419	62556648
313	chr11	62560704	62561148
314	chr11	62574099	62574338
315	chr11	62728118	62728318
316	chr11	62771410	62771699
317	chr11	62839674	62840059
318	chr11	63567531	63567746
319	chr11	63671236	63671652
320	chr11	64241468	64241834
321	chr11	64270242	64270554
322	chr11	64271352	64271566
323	chr11	64856848	64857048
324	chr11	64924255	64924485
325	chr11	65096764	65096967
326	chr11	65314424	65314723
327	chr11	65381998	65382434
328	chr11	65418919	65419477
329	chr11	65421453	65421706
330	chr11	65429652	65429969
331	chr11	65430257	65430528
332	chr11	65472363	65472615
333	chr11	65492873	65493366
334	chr11	65540461	65540933
335	chr11	65859584	65859817
336	chr11	65888713	65889862
337	chr11	65900486	65900773
338	chr11	65961368	65961825
339	chr11	66268529	66268763
340	chr11	66289359	66289565
341	chr11	66313056	66313410
342	chr11	66318099	66318719
343	chr11	66971042	66971341
344	chr11	67354711	67354943
345	chr11	67373815	67374780
346	chr11	67391134	67391383
347	chr11	67583730	67583930
348	chr11	67630414	67630710
349	chr11	68904016	68904659
350	chr11	69041124	69041345
351	chr11	69298688	69299198
352	chr11	71287309	71287618
353	chr11	71299212	71299839
354	chr11	71787181	71787737
355	chr11	72025367	72025568
356	chr11	72040653	72041039
357	chr11	72080141	72080444
358	chr11	72112538	72113051
359	chr11	72223226	72223649
360	chr11	73314758	73315236
361	chr11	74256042	74256579
362	chr11	78188058	78188559
363	chr11	78188759	78188964
364	chr11	85947899	85948692
365	chr11	86069411	86069799
366	chr11	88337912	88338369
367	chr11	96155829	96157257
368	chr11	96306518	96306953
369	chr11	96307204	96307456
370	chr11	102109921	102110195
371	chr11	102110423	102110624
372	chr11	102111697	102112375
373	chr11	102599847	102600461
374	chr11	108467314	108467759
375	chr11	108664978	108665354
376	chr11	110208962	110209641
377	chr11	111735993	111736220
378	chr11	111879230	111879623
379	chr11	111926759	111927237
380	chr11	117327924	117328190
381	chr11	119067472	119067753
382	chr11	121655895	121656114
383	chr11	125887693	125888159
384	chr11	128453690	128453962
385	chr12	752529	752777
386	chr12	6280048	6280512
387	chr12	6335195	6336211
388	chr12	6336447	6336661
389	chr12	6345537	6345793
390	chr12	6534532	6534980
391	chr12	6554332	6554578
392	chr12	8243130	8243562
393	chr12	12611839	12612095
394	chr12	12716499	12716914
395	chr12	12725539	12726088
396	chr12	13000433	13000840
397	chr12	13135860	13136201
398	chr12	13196039	13196926
399	chr12	14365725	14366168
400	chr12	15789602	15789957
401	chr12	19711811	19712063
402	chr12	24909840	24910147
403	chr12	24911235	24911792
404	chr12	25385323	25385549
405	chr12	25386458	25387777
406	chr12	26195147	26196351
407	chr12	26274986	26275920
408	chr12	26298972	26299367
409	chr12	26630655	26631150
410	chr12	27022093	27023169
411	chr12	27244266	27244468
412	chr12	31659502	31659753
413	chr12	45234814	45235016
414	chr12	45727724	45728058
415	chr12	45728407	45728911
416	chr12	45989851	45990439
417	chr12	46372122	46372394
418	chr12	46384197	46384433
419	chr12	47820056	47820671
420	chr12	49187840	49188244
421	chr12	49234894	49235098
422	chr12	49828615	49828832
423	chr12	51024823	51025417
424	chr12	51083173	51083904
425	chr12	51971602	51971875
426	chr12	53046727	53047022
427	chr12	53180578	53180827
428	chr12	53295300	53295766
429	chr12	53321027	53321639
430	chr12	53380215	53380458
431	chr12	55729230	55729575
432	chr12	56079166	56079540
433	chr12	57088552	57088825
434	chr12	57128073	57128306
435	chr12	57129391	57130351
436	chr12	57488070	57488273
437	chr12	57844841	57845246
438	chr12	57847100	57847305
439	chr12	57941509	57941734
440	chr12	63918381	63918734
441	chr12	64181644	64182329
442	chr12	65537089	65537449
443	chr12	66169371	66169594
444	chr12	70242959	70243268
445	chr12	76031637	76032096
446	chr12	76084834	76085273
447	chr12	76879178	76879384
448	chr12	87440116	87440636
449	chr12	87820816	87821325
450	chr12	89709620	89710048
451	chr12	92143952	92145351
452	chr12	92145991	92146403
453	chr12	92971210	92971657
454	chr12	92972088	92972563
455	chr12	93090424	93090651
456	chr12	93198317	93198612
457	chr12	93377856	93378207
458	chr12	93442185	93442610
459	chr12	93467613	93467931
460	chr12	93741976	93742354
461	chr12	93784179	93784992
462	chr12	95003033	95003656
463	chr12	95473818	95474228
464	chr12	96399168	96399451
465	chr12	100141916	100142141
466	chr12	101407370	101407699
467	chr12	104064308	104064601
468	chr12	104286304	104287851
469	chr12	105233176	105233716
470	chr12	105562121	105562556
471	chr12	106248662	106248973
472	chr12	110431708	110432127
473	chr12	110501524	110501933
474	chr12	110583458	110583658
475	chr12	110698461	110698689
476	chr12	113185555	113185940
477	chr12	113221357	113221563
478	chr12	113241940	113242185
479	chr12	113246059	113246308
480	chr12	114684572	114684776
481	chr12	118052752	118053144
482	chr12	120234844	120235222
483	chr12	121797195	121797472
484	chr12	121799751	121800312
485	chr12	121924804	121925051
486	chr12	122422079	122422414
487	chr12	123043752	123043952
488	chr12	123062845	123063172
489	chr12	124381921	124382420
490	chr12	124389028	124389271
491	chr12	124518301	124518540
492	chr12	124545753	124546459
493	chr12	124916603	124916999
494	chr12	124917348	124917619
495	chr12	131896324	131896718
496	chr12	133037201	133038211
497	chr12	133080397	133080703
498	chr12	133080871	133081142
499	chr13	19863013	19863343
500	chr13	19863637	19864341
501	chr13	19958745	19958945
502	chr13	19959527	19959732
503	chr13	22093456	22093876
504	chr13	26074730	26075084
505	chr13	26186195	26186460
506	chr13	26253984	26254363
507	chr13	30617134	30617499
508	chr13	30617869	30618116
509	chr13	30743474	30744272
510	chr13	33285915	33286115
511	chr13	36999485	37000165
512	chr13	40771344	40771650
513	chr13	41061569	41062334
514	chr13	41263227	41263508
515	chr13	41311145	41311465
516	chr13	42049266	42049580
517	chr13	43878985	43879449
518	chr13	45418285	45418715
519	chr13	46796745	46797025
520	chr13	48037769	48038312
521	chr13	49356238	49356574
522	chr13	49444196	49444528
523	chr13	49495701	49496083
524	chr13	51453196	51453613
525	chr13	73058787	73059044
526	chr13	75482334	75482543
527	chr13	77026523	77026839
528	chr13	79485203	79485607
529	chr13	90717666	90717868
530	chr13	90718153	90718403
531	chr13	98173253	98173946
532	chr13	98207202	98207533
533	chr13	98484555	98485169
534	chr13	110319991	110320306
535	chr13	110715648	110715936
536	chr13	110915162	110915658
537	chr13	111210710	111211263
538	chr13	112587527	112587737
539	chr13	113410097	113410401
540	chr14	20342450	20342973
541	chr14	20681799	20682270
542	chr14	22589422	22589707
543	chr14	22871518	22871828
544	chr14	23035017	23035224
545	chr14	24094044	24094244
546	chr14	24113571	24113795
547	chr14	24232575	24232845
548	chr14	24242766	24243010
549	chr14	24367375	24367625
550	chr14	24442902	24443152
551	chr14	30558939	30559368
552	chr14	31165642	31165860
553	chr14	31208261	31208461
554	chr14	34545930	34546154
555	chr14	34547404	34547839
556	chr14	34554964	34555889
557	chr14	34556654	34557115
558	chr14	34873647	34873905
559	chr14	35121149	35121954
560	chr14	35122108	35123170
561	chr14	35336405	35336783
562	chr14	35384643	35384903
563	chr14	35385570	35385911
564	chr14	35402052	35402676
565	chr14	35402942	35403757
566	chr14	35404571	35405053
567	chr14	39102452	39102899
568	chr14	39103299	39103573
569	chr14	39170551	39170873
570	chr14	49861632	49862014
571	chr14	49868340	49868664
572	chr14	50003369	50003624
573	chr14	52563093	52563488
574	chr14	54441575	54441782
575	chr14	54563958	54564359
576	chr14	54773303	54774048
577	chr14	58427724	58428416
578	chr14	61477079	61477330
579	chr14	61561847	61562399
580	chr14	64388335	64388588
581	chr14	64503834	64504653
582	chr14	66508170	66508371
583	chr14	68793339	68793918
584	chr14	68794768	68795013
585	chr14	68816524	68816774
586	chr14	68979659	68979908
587	chr14	71320490	71320690
588	chr14	73886753	73887058
589	chr14	74303142	74303416
590	chr14	74763104	74763494
591	chr14	75069205	75069407
592	chr14	75453016	75453379
593	chr14	76919045	76919464
594	chr14	77028065	77028361
595	chr14	77033517	77033721
596	chr14	77034178	77034525
597	chr14	77593596	77593859
598	chr14	77615236	77616320
599	chr14	77616914	77617126
600	chr14	81170514	81170843
601	chr14	90332116	90332316
602	chr14	93074351	93074559
603	chr14	93231540	93231740
604	chr14	104752748	104752963
605	chr15	33126759	33127205
606	chr15	37101214	37101969
607	chr15	38894178	38895348
608	chr15	39581037	39581318
609	chr15	39920143	39920758
610	chr15	39933670	39934513
611	chr15	40754804	40755004
612	chr15	42495691	42495913
613	chr15	43330520	43330909
614	chr15	43493376	43493576
615	chr15	43510379	43510794
616	chr15	44427680	44428084
617	chr15	45198840	45199292
618	chr15	48331153	48331561
619	chr15	48811211	48811472
620	chr15	51228192	51229109
621	chr15	51829704	51830282
622	chr15	51846412	51847397
623	chr15	52678927	52679130
624	chr15	52679512	52679750
625	chr15	58331791	58332228
626	chr15	58332453	58333083
627	chr15	58469977	58470455
628	chr15	58770781	58771404
629	chr15	60398225	60399007
630	chr15	63108331	63108596
631	chr15	63189240	63189605
632	chr15	63291653	63291869
633	chr15	64387785	64387985
634	chr15	64841475	64841727
635	chr15	65184957	65185318
636	chr15	65792438	65792647
637	chr15	66701579	66702107
638	chr15	66842222	66842508
639	chr15	67107150	67107409
640	chr15	67109251	67109531
641	chr15	69414004	69414373
642	chr15	70763729	70764015
643	chr15	71707411	71707662
644	chr15	72473847	72474048
645	chr15	72475017	72475285
646	chr15	72670803	72671140
647	chr15	74937203	74937675
648	chr15	75201627	75201838
649	chr15	75647925	75648759
650	chr15	78299207	78299445
651	chr15	79682529	79682804
652	chr15	79923332	79923747
653	chr15	80152640	80153128
654	chr15	82046575	82046942
655	chr15	82261553	82262618
656	chr15	82810744	82811159
657	chr15	82832309	82832593
658	chr15	84172328	84173055
659	chr15	84421447	84421830
660	chr15	84422076	84422441
661	chr15	84500430	84500641
662	chr15	84500865	84501079
663	chr15	84501316	84501537
664	chr15	84570241	84571596
665	chr15	84600541	84601094
666	chr15	84633952	84634227
667	chr15	84981014	84981224
668	chr15	90102585	90102846
669	chr15	90929945	90930537
670	chr15	90935051	90935439
671	chr15	92908188	92908428
672	chr15	96284903	96285857
673	chr15	96327497	96327697
674	chr15	96344992	96345561
675	chr15	96351733	96352739
676	chr15	97960582	97960800
677	chr15	100602429	100602687
678	chr15	101295450	101295695
679	chr16	1705305	1705708
680	chr16	2128315	2128515
681	chr16	2223567	2223786
682	chr16	2883218	2883469
683	chr16	2904095	2904546
684	chr16	3021323	3021843
685	chr16	3021998	3022295
686	chr16	3150862	3151186
687	chr16	3283018	3283247
688	chr16	3950673	3950952
689	chr16	4183296	4183576
690	chr16	8797883	8798301
691	chr16	11741412	11741691
692	chr16	11741971	11743150
693	chr16	20900613	20901104
694	chr16	21300912	21301113
695	chr16	21502393	21502615
696	chr16	21517867	21518195
697	chr16	21518743	21519700
698	chr16	21520086	21520490
699	chr16	22297440	22297653
700	chr16	22353557	22353969
701	chr16	23557629	23557911
702	chr16	27327140	27327363
703	chr16	29612646	29613138
704	chr16	29811360	29811612
705	chr16	29816076	29816555
706	chr16	30658842	30659237
707	chr16	30698635	30699491
708	chr16	31117569	31117780
709	chr16	34586523	34587316
710	chr16	46386269	46391453
711	chr16	46394256	46395220
712	chr16	46398354	46401700
713	chr16	51152198	51152630
714	chr16	53099636	53099893
715	chr16	56608601	56608837
716	chr16	56931565	56931823
717	chr16	57186289	57186495
718	chr16	57245220	57245489
719	chr16	57627666	57628057
720	chr16	58129597	58129876
721	chr16	66934052	66934253
722	chr16	67563320	67563597
723	chr16	67563872	67564113
724	chr16	67806721	67806988
725	chr16	67846648	67847009
726	chr16	68085991	68086917
727	chr16	69187708	69187929
728	chr16	70428252	70428588
729	chr16	70523676	70524658
730	chr16	71894986	71895358
731	chr16	71895558	71895916
732	chr16	72093837	72094087
733	chr16	75245458	75245852
734	chr16	75555403	75555631
735	chr16	80932177	80932677
736	chr16	83952906	83953429
737	chr16	84504760	84505038
738	chr16	85011587	85012063
739	chr16	85322035	85322386
740	chr16	87384018	87384357
741	chr16	88569670	88570347
742	chr16	88770788	88771489
743	chr16	89241385	89241664
744	chr16	89320135	89320616
745	chr16	89431397	89431624
746	chr17	714928	715157
747	chr17	1366588	1367319
748	chr17	1685060	1685260
749	chr17	1714882	1715590
750	chr17	1716549	1717850
751	chr17	2303514	2303769
752	chr17	2401781	2402008
753	chr17	4949121	4949896
754	chr17	7239758	7239987
755	chr17	7329985	7330314
756	chr17	7579282	7579542
757	chr17	7686227	7686529
758	chr17	7688346	7688642
759	chr17	7834020	7834617
760	chr17	7835675	7836261
761	chr17	7842271	7842597
762	chr17	7842863	7843541
763	chr17	7915316	7915757
764	chr17	8041329	8041865
765	chr17	8221191	8221391
766	chr17	8247956	8248580
767	chr17	8248838	8249167
768	chr17	9575942	9576482
769	chr17	16285821	16286406
770	chr17	16286604	16286860
771	chr17	16381459	16381883
772	chr17	16865096	16865591
773	chr17	17043359	17043922
774	chr17	17836387	17836648
775	chr17	17900778	17901129
776	chr17	19062541	19062793
777	chr17	19110823	19111384
778	chr17	19141857	19142150
779	chr17	19162812	19163028
780	chr17	19237113	19237539
781	chr17	19648186	19648498
782	chr17	27332721	27333638
783	chr17	28743319	28743850
784	chr17	28746164	28746364
785	chr17	29390312	29390550
786	chr17	32141914	32142370
787	chr17	35063550	35064387
788	chr17	35578102	35578419
789	chr17	38256381	38256663
790	chr17	40098468	40098967
791	chr17	40100846	40101259
792	chr17	40111482	40111731
793	chr17	40140298	40140632
794	chr17	40341400	40341728
795	chr17	41416146	41416381
796	chr17	41549502	41549711
797	chr17	42422696	42423035
798	chr17	42519829	42520058
799	chr17	42520315	42520534
800	chr17	42536080	42536307
801	chr17	42659419	42659738
802	chr17	42744495	42744695
803	chr17	42833196	42833686
804	chr17	43024746	43024956
805	chr17	43170503	43170727
806	chr17	44123833	44124034
807	chr17	44502799	44503332
808	chr17	44587458	44587768
809	chr17	45147060	45147275
810	chr17	45149090	45149582
811	chr17	45160719	45161204
812	chr17	45161727	45161982
813	chr17	45293759	45293982
814	chr17	46193772	46194007
815	chr17	47530804	47531547
816	chr17	48972623	48972903
817	chr17	50478452	50479706
818	chr17	50866654	50866871
819	chr17	51166173	51166549
820	chr17	57868319	57868722
821	chr17	57892763	57892963
822	chr17	57893185	57893462
823	chr17	57987405	57988111
824	chr17	59761433	59762473
825	chr17	59786785	59787371
826	chr17	59842873	59843815
827	chr17	59844120	59844525
828	chr17	59845669	59846445
829	chr17	61076745	61077258
830	chr17	63827195	63827600
831	chr17	63843142	63843405
832	chr17	64975407	64976057
833	chr17	65056798	65057098
834	chr17	67376680	67377015
835	chr17	67491115	67491560
836	chr17	67995005	67995448
837	chr17	68248105	68248508
838	chr17	68414024	68414224
839	chr17	69776888	69777478
840	chr17	69870306	69871008
841	chr17	73311258	73311700
842	chr17	75046600	75046940
843	chr17	75393509	75393863
844	chr17	76353999	76354378
845	chr17	76737553	76737889
846	chr17	77124517	77125101
847	chr17	77323389	77323826
848	chr17	77477491	77477904
849	chr17	78883211	78884231
850	chr17	78975244	78975470
851	chr17	80454840	80455040
852	chr17	81576848	81577297
853	chr17	81683979	81684186
854	chr17	82003952	82004262
855	chr17	82023107	82023356
856	chr17	82133604	82133939
857	chr18	108019	109500
858	chr18	712479	712953
859	chr18	3447432	3447783
860	chr18	3449159	3449485
861	chr18	3452521	3453152
862	chr18	3454072	3454424
863	chr18	3593409	3594879
864	chr18	3595429	3596003
865	chr18	3604876	3605601
866	chr18	3624268	3624788
867	chr18	3688934	3689139
868	chr18	7946234	7946474
869	chr18	8125374	8125618
870	chr18	8704778	8705187
871	chr18	8891105	8891487
872	chr18	9475406	9475647
873	chr18	11946984	11947195
874	chr18	11947477	11947709
875	chr18	11981185	11981599
876	chr18	12420019	12420567
877	chr18	12598098	12598634
878	chr18	12628971	12629282
879	chr18	13726712	13726969
880	chr18	21112118	21112538
881	chr18	21599979	21600316
882	chr18	22210479	22211004
883	chr18	22471701	22472234
884	chr18	23452932	23453132
885	chr18	34710308	34710575
886	chr18	46152681	46153118
887	chr18	48930267	48930604
888	chr18	48942923	48943179
889	chr18	48952883	48953282
890	chr18	51197950	51198166
891	chr18	54224746	54224946
892	chr18	59070346	59070966
893	chr18	62715028	62715479
894	chr18	63237902	63238205
895	chr18	67516085	67516371
896	chr18	74495837	74496037
897	chr18	76492514	76492892
898	chr18	76493124	76493817
899	chr19	752891	753642
900	chr19	1102699	1103017
901	chr19	1169032	1169523
902	chr19	1173038	1173242
903	chr19	1406957	1407286
904	chr19	1415438	1415902
905	chr19	1653077	1653291
906	chr19	2060923	2061239
907	chr19	2167944	2168750
908	chr19	2541027	2541229
909	chr19	2576343	2576588
910	chr19	2578557	2579474
911	chr19	3572783	3573059
912	chr19	4058187	4058763
913	chr19	4812919	4813488
914	chr19	4976234	4976781
915	chr19	6088086	6088345
916	chr19	6092062	6092448
917	chr19	6273893	6274448
918	chr19	6737974	6738181
919	chr19	8321540	8321740
920	chr19	9827445	9827684
921	chr19	10333674	10334139
922	chr19	11085478	11085682
923	chr19	11346550	11346778
924	chr19	11738219	11738734
925	chr19	11767069	11767400
926	chr19	12064745	12064945
927	chr19	12293923	12294533
928	chr19	12400099	12401040
929	chr19	12439912	12440401
930	chr19	12681356	12681704
931	chr19	13150455	13150699
932	chr19	13774596	13775003
933	chr19	13794621	13795499
934	chr19	14081519	14081720
935	chr19	14137181	14137420
936	chr19	14518711	14518928
937	chr19	17074892	17075306
938	chr19	17226000	17226790
939	chr19	18224806	18225019
940	chr19	18280077	18280395
941	chr19	18589181	18589387
942	chr19	18636672	18637056
943	chr19	19405120	19405659
944	chr19	19663863	19664342
945	chr19	19865931	19866291
946	chr19	23686468	23687010
947	chr19	24033473	24034437
948	chr19	34677341	34677781
949	chr19	36528416	36528713
950	chr19	37370738	37371250
951	chr19	38667309	38667928
952	chr19	39402619	39403182
953	chr19	39403820	39404110
954	chr19	39409056	39409552
955	chr19	39845822	39846303
956	chr19	39971049	39971280
957	chr19	40420926	40421133
958	chr19	40465940	40466206
959	chr19	40716717	40717102
960	chr19	40778286	40778668
961	chr19	40798326	40799143
962	chr19	42242723	42243503
963	chr19	43533055	43533324
964	chr19	43534142	43534396
965	chr19	43668890	43669306
966	chr19	43984145	43984381
967	chr19	44113332	44113599
968	chr19	44212414	44212991
969	chr19	44747353	44747865
970	chr19	45398400	45398913
971	chr19	45405998	45406198
972	chr19	45406449	45406826
973	chr19	45424054	45424374
974	chr19	45455871	45456238
975	chr19	45467772	45468127
976	chr19	45477826	45478537
977	chr19	45523404	45523649
978	chr19	46416389	46416779
979	chr19	46755000	46755472
980	chr19	46759756	46760242
981	chr19	46784606	46784822
982	chr19	46829960	46830311
983	chr19	46850977	46851177
984	chr19	47130878	47131131
985	chr19	47600545	47600808
986	chr19	47743799	47743999
987	chr19	48445536	48446108
988	chr19	48469123	48469553
989	chr19	48720891	48721103
990	chr19	49363535	49363912
991	chr19	49665998	49666199
992	chr19	50024782	50025339
993	chr19	50383758	50384527
994	chr19	50476491	50476696
995	chr19	51594484	51594684
996	chr19	51986504	51986753
997	chr19	52569740	52570042
998	chr19	52690704	52690923
999	chr19	52786903	52787187
1000	chr19	55117890	55118090
1001	chr19	55477009	55477299
1002	chr19	55599819	55600118
1003	chr19	57819799	57820024
1004	chr19	57947784	57947984
1005	chr19	58407913	58408517
1006	chr19	58475855	58476157
1007	chr2	676192	676652
1008	chr2	740550	740838
1009	chr2	1742400	1743504
1010	chr2	3379480	3380153
1011	chr2	3519068	3519421
1012	chr2	3536286	3536512
1013	chr2	9142845	9143134
1014	chr2	9235051	9235593
1015	chr2	12318180	12319154
1016	chr2	17977306	17977771
1017	chr2	18559930	18561065
1018	chr2	20051849	20052321
1019	chr2	20822247	20823349
1020	chr2	24793130	24793670
1021	chr2	26034046	26034366
1022	chr2	27627967	27629213
1023	chr2	27890845	27891152
1024	chr2	28137169	28137702
1025	chr2	28276176	28276580
1026	chr2	28409429	28409743
1027	chr2	28445461	28446371
1028	chr2	30146728	30147062
1029	chr2	30231450	30232201
1030	chr2	36966738	36967193
1031	chr2	38721135	38721335
1032	chr2	42133207	42133417
1033	chr2	42361336	42361751
1034	chr2	42924372	42925272
1035	chr2	42975039	42975406
1036	chr2	43075332	43075681
1037	chr2	43086400	43086816
1038	chr2	43221629	43221934
1039	chr2	43222163	43222543
1040	chr2	43225282	43225950
1041	chr2	43226213	43226487
1042	chr2	43226810	43227042
1043	chr2	43227369	43227580
1044	chr2	43293553	43293899
1045	chr2	43774068	43774919
1046	chr2	45938752	45939272
1047	chr2	46298568	46298799
1048	chr2	46315414	46315859
1049	chr2	46847506	46847711
1050	chr2	46855466	46855874
1051	chr2	46940328	46941070
1052	chr2	47034386	47034693
1053	chr2	47077084	47077405
1054	chr2	47906738	47907058
1055	chr2	48111529	48112087
1056	chr2	54722551	54723912
1057	chr2	60880857	60881253
1058	chr2	60881571	60881904
1059	chr2	61471133	61471363
1060	chr2	62216013	62216467
1061	chr2	64524258	64524543
1062	chr2	64654358	64654577
1063	chr2	64654761	64655060
1064	chr2	64751187	64751770
1065	chr2	64831513	64831849
1066	chr2	65432636	65433028
1067	chr2	68157894	68158281
1068	chr2	69643802	69644117
1069	chr2	70087192	70087395
1070	chr2	70125044	70125314
1071	chr2	70293584	70294041
1072	chr2	71130332	71131000
1073	chr2	74465545	74465769
1074	chr2	74506584	74507586
1075	chr2	74529797	74530138
1076	chr2	75605998	75606592
1077	chr2	75710288	75710845
1078	chr2	85499280	85499593
1079	chr2	85538812	85539022
1080	chr2	85742167	85742557
1081	chr2	87319052	87319268
1082	chr2	95402337	95402537
1083	chr2	96206060	96206377
1084	chr2	97113528	97113757
1085	chr2	99336551	99336877
1086	chr2	99337410	99337662
1087	chr2	102064470	102064791
1088	chr2	105397046	105397337
1089	chr2	109898588	109898866
1090	chr2	109987056	109987509
1091	chr2	110383930	110384169
1092	chr2	110473114	110473348
1093	chr2	111495171	111495579
1094	chr2	112275656	112276001
1095	chr2	112542059	112542305
1096	chr2	112644948	112645744
1097	chr2	112645944	112646145
1098	chr2	113241131	113241384
1099	chr2	113889915	113890222
1100	chr2	118088386	118088673
1101	chr2	119759800	119760150
1102	chr2	121648746	121649144
1103	chr2	121649753	121650016
1104	chr2	121699596	121699835
1105	chr2	121737087	121737319
1106	chr2	131104685	131104885
1107	chr2	134118585	134118828
1108	chr2	134119921	134120218
1109	chr2	134918379	134918980
1110	chr2	152176132	152176336
1111	chr2	152446073	152446281
1112	chr2	152718002	152718460
1113	chr2	156341713	156342142
1114	chr2	156435866	156436132
1115	chr2	159286135	159286565
1116	chr2	160221738	160221994
1117	chr2	160228808	160229270
1118	chr2	171687856	171688132
1119	chr2	172098729	172099263
1120	chr2	172285343	172285747
1121	chr2	175168416	175168699
1122	chr2	176129691	176130684
1123	chr2	176130915	176131315
1124	chr2	176135741	176136719
1125	chr2	176138200	176138452
1126	chr2	177263682	177264174
1127	chr2	177264804	177265490
1128	chr2	177553269	177553596
1129	chr2	180006540	180006979
1130	chr2	180007236	180007512
1131	chr2	189441271	189441554
1132	chr2	190070590	190070790
1133	chr2	190880194	190880642
1134	chr2	190880824	190881033
1135	chr2	190947425	190947816
1136	chr2	191867013	191867483
1137	chr2	196639639	196639947
1138	chr2	197435321	197435721
1139	chr2	200713230	200713571
1140	chr2	200747930	200748404
1141	chr2	200811010	200811286
1142	chr2	201116225	201116568
1143	chr2	201116821	201117303
1144	chr2	201118449	201119164
1145	chr2	203239023	203239521
1146	chr2	207163756	207164311
1147	chr2	208265937	208266363
1148	chr2	210171542	210171900
1149	chr2	214683556	214684223
1150	chr2	214808371	214808949
1151	chr2	214809889	214810259
1152	chr2	215311781	215312464
1153	chr2	215794027	215794402
1154	chr2	217902140	217902561
1155	chr2	217934632	217934859
1156	chr2	218229545	218230277
1157	chr2	218406377	218406836
1158	chr2	219171442	219171651
1159	chr2	219177961	219178301
1160	chr2	219229784	219230064
1161	chr2	226031239	226031526
1162	chr2	226800352	226801447
1163	chr2	226836471	226836730
1164	chr2	230712320	230712553
1165	chr2	231464704	231465123
1166	chr2	231709374	231710308
1167	chr2	233974372	233975072
1168	chr2	234496084	234496471
1169	chr2	234823770	234824298
1170	chr2	237731722	237732032
1171	chr2	240586445	240586931
1172	chr2	241217479	241217699
1173	chr20	290556	290926
1174	chr20	324928	325136
1175	chr20	1399981	1400254
1176	chr20	3045548	3045892
1177	chr20	3795856	3796170
1178	chr20	3811981	3812190
1179	chr20	4064480	4065074
1180	chr20	5950146	5950346
1181	chr20	9344859	9345538
1182	chr20	10434668	10434936
1183	chr20	10674188	10674659
1184	chr20	19757610	19758193
1185	chr20	19974788	19975507
1186	chr20	23332612	23335477
1187	chr20	23349896	23350503
1188	chr20	23350771	23350996
1189	chr20	31565664	31566136
1190	chr20	31696327	31696527
1191	chr20	31738647	31739487
1192	chr20	32357656	32357934
1193	chr20	33666844	33667138
1194	chr20	34112400	34112600
1195	chr20	34709548	34709962
1196	chr20	41028655	41028905
1197	chr20	41137082	41137381
1198	chr20	44609719	44609923
1199	chr20	45336814	45337065
1200	chr20	45363120	45363376
1201	chr20	45779234	45779441
1202	chr20	45791973	45792199
1203	chr20	45833581	45834172
1204	chr20	45935357	45935600
1205	chr20	47317346	47317773
1206	chr20	47318318	47318701
1207	chr20	47334138	47334547
1208	chr20	49812738	49812993
1209	chr20	50292295	50292507
1210	chr20	50292725	50292969
1211	chr20	50440718	50441343
1212	chr20	50509879	50510460
1213	chr20	50561702	50561949
1214	chr20	53900718	53901496
1215	chr20	54122499	54122699
1216	chr20	54123451	54124217
1217	chr20	62794480	62794686
1218	chr20	63956682	63956911
1219	chr21	8986740	8987702
1220	chr21	14383439	14383730
1221	chr21	25734263	25734592
1222	chr21	31659430	31659794
1223	chr21	32232902	32233692
1224	chr21	32569450	32569872
1225	chr21	33588775	33589042
1226	chr21	37267724	37267924
1227	chr21	37338848	37339377
1228	chr21	38734159	38734553
1229	chr21	39183575	39183835
1230	chr21	42010225	42010669
1231	chr21	42893292	42893549
1232	chr21	43719132	43719335
1233	chr21	44873876	44874090
1234	chr21	45294390	45295226
1235	chr21	46324088	46324341
1236	chr22	17158729	17159177
1237	chr22	17923065	17923617
1238	chr22	18001633	18001953
1239	chr22	19432856	19433204
1240	chr22	19447810	19448167
1241	chr22	20552993	20553193
1242	chr22	20569200	20569403
1243	chr22	21002287	21002541
1244	chr22	23857848	23858081
1245	chr22	23961375	23961773
1246	chr22	27919509	27919760
1247	chr22	28800760	28801019
1248	chr22	30044276	30044674
1249	chr22	30089189	30089694
1250	chr22	30423185	30423526
1251	chr22	32474769	32475018
1252	chr22	33921286	33921515
1253	chr22	36028954	36029369
1254	chr22	36330966	36331235
1255	chr22	36386169	36386746
1256	chr22	36529299	36529609
1257	chr22	37306927	37307586
1258	chr22	37607781	37608017
1259	chr22	37675150	37675806
1260	chr22	37696673	37697137
1261	chr22	37777211	37777420
1262	chr22	39319875	39320360
1263	chr22	40346334	40346914
1264	chr22	41413460	41413884
1265	chr22	41590060	41590349
1266	chr22	42615499	42615723
1267	chr22	43955489	43955733
1268	chr22	45997309	45997768
1269	chr22	46069748	46070357
1270	chr22	50756889	50757472
1271	chr3	4977440	4977864
1272	chr3	4978990	4979368
1273	chr3	8444572	8444818
1274	chr3	8500937	8501440
1275	chr3	8501710	8502027
1276	chr3	9750028	9750233
1277	chr3	9792357	9793258
1278	chr3	11643627	11644114
1279	chr3	14178980	14179405
1280	chr3	14472686	14472934
1281	chr3	14651662	14652137
1282	chr3	15098670	15098975
1283	chr3	16512101	16512704
1284	chr3	23916728	23917282
1285	chr3	25790118	25790325
1286	chr3	27312354	27312613
1287	chr3	27484579	27484818
1288	chr3	27677840	27678066
1289	chr3	28349215	28349415
1290	chr3	30606273	30606916
1291	chr3	32502261	32502750
1292	chr3	36701028	36701321
1293	chr3	37176409	37176744
1294	chr3	37243272	37243482
1295	chr3	37860659	37860862
1296	chr3	38165106	38165773
1297	chr3	38165950	38166279
1298	chr3	40453321	40453565
1299	chr3	42012787	42013438
1300	chr3	45551659	45552107
1301	chr3	45647321	45647539
1302	chr3	46931886	46932360
1303	chr3	47380705	47381409
1304	chr3	47513497	47513873
1305	chr3	48301482	48301959
1306	chr3	48557047	48557269
1307	chr3	48989908	48990109
1308	chr3	49171263	49171463
1309	chr3	49412272	49412472
1310	chr3	50299566	50300035
1311	chr3	50616667	50616955
1312	chr3	51942239	51942480
1313	chr3	52277555	52277928
1314	chr3	55487404	55487840
1315	chr3	57596739	57596939
1316	chr3	58306288	58306809
1317	chr3	70982837	70983238
1318	chr3	72310653	72310906
1319	chr3	72483197	72483559
1320	chr3	75435405	75435661
1321	chr3	81761111	81761455
1322	chr3	96966014	96966615
1323	chr3	98522383	98522737
1324	chr3	101724694	101725132
1325	chr3	105366599	105367004
1326	chr3	108589192	108589416
1327	chr3	111071233	111071433
1328	chr3	111071626	111071856
1329	chr3	111803332	111803539
1330	chr3	113745444	113746082
1331	chr3	114152678	114153016
1332	chr3	114495867	114496472
1333	chr3	114624410	114624898
1334	chr3	115146258	115146843
1335	chr3	115147799	115148124
1336	chr3	119579926	119580126
1337	chr3	120742710	120742968
1338	chr3	122382837	122383589
1339	chr3	122383872	122384514
1340	chr3	122794287	122794997
1341	chr3	123758203	123758440
1342	chr3	123884450	123884657
1343	chr3	124860893	124861112
1344	chr3	124878818	124879307
1345	chr3	129626775	129627042
1346	chr3	129628054	129628254
1347	chr3	132416894	132417185
1348	chr3	132722855	132723124
1349	chr3	133572724	133573701
1350	chr3	134357832	134358275
1351	chr3	134364312	134364605
1352	chr3	136196567	136197357
1353	chr3	136861868	136862434
1354	chr3	142224917	142225315
1355	chr3	142225525	142225881
1356	chr3	143971282	143971645
1357	chr3	143971830	143972298
1358	chr3	146160438	146160863
1359	chr3	149658067	149658801
1360	chr3	150184098	150185113
1361	chr3	150345338	150345556
1362	chr3	150407783	150408148
1363	chr3	150408434	150408877
1364	chr3	152266580	152267053
1365	chr3	152269062	152270164
1366	chr3	156817289	156817585
1367	chr3	157089312	157089711
1368	chr3	158644496	158644726
1369	chr3	158725564	158725911
1370	chr3	158768549	158769851
1371	chr3	159764175	159764808
1372	chr3	168094924	168095852
1373	chr3	168096090	168096465
1374	chr3	172039721	172039964
1375	chr3	172140794	172141169
1376	chr3	172563010	172563282
1377	chr3	172710824	172711057
1378	chr3	172711325	172711554
1379	chr3	182793052	182793322
1380	chr3	183635350	183635930
1381	chr3	184186007	184186344
1382	chr3	184298907	184299377
1383	chr3	184314899	184315540
1384	chr3	184561599	184561959
1385	chr3	185781680	185782253
1386	chr3	186109427	186110309
1387	chr3	187954697	187955397
1388	chr3	188154614	188154948
1389	chr3	189710858	189711058
1390	chr3	190345420	190345688
1391	chr3	194003535	194003738
1392	chr3	195894898	195895248
1393	chr3	196431422	196432412
1394	chr3	196500896	196501248
1395	chr3	196502034	196503250
1396	chr3	197298247	197298539
1397	chr4	1309374	1309778
1398	chr4	4542170	4542520
1399	chr4	7068151	7068454
1400	chr4	13653994	13654537
1401	chr4	15001412	15001941
1402	chr4	15002352	15003592
1403	chr4	37685412	37686151
1404	chr4	39528230	39528502
1405	chr4	39639107	39639357
1406	chr4	39706598	39706799
1407	chr4	41212139	41213040
1408	chr4	49108397	49108622
1409	chr4	49149461	49149911
1410	chr4	55395659	55396017
1411	chr4	55546124	55546339
1412	chr4	56436187	56436609
1413	chr4	57110465	57111589
1414	chr4	70734381	70734638
1415	chr4	70768464	70768974
1416	chr4	70839548	70839929
1417	chr4	75673062	75673262
1418	chr4	75724553	75724783
1419	chr4	76590140	76590641
1420	chr4	83035017	83035461
1421	chr4	83284127	83285147
1422	chr4	85475134	85475385
1423	chr4	86594260	86594518
1424	chr4	86934378	86935113
1425	chr4	87037300	87037684
1426	chr4	87092983	87093243
1427	chr4	87422597	87422998
1428	chr4	87973497	87974073
1429	chr4	88028096	88028736
1430	chr4	94451931	94452151
1431	chr4	99563201	99563556
1432	chr4	101346068	101346818
1433	chr4	101347062	101347420
1434	chr4	107719600	107719929
1435	chr4	107720387	107720812
1436	chr4	107896442	107897210
1437	chr4	120067014	120067701
1438	chr4	121697050	121697504
1439	chr4	124642278	124642496
1440	chr4	125314879	125315120
1441	chr4	125729509	125729709
1442	chr4	127965317	127965813
1443	chr4	128288154	128288417
1444	chr4	128573919	128574203
1445	chr4	128601601	128602071
1446	chr4	128811972	128812353
1447	chr4	139300976	139301177
1448	chr4	139301522	139301750
1449	chr4	140153872	140154389
1450	chr4	140373525	140373874
1451	chr4	143513420	143513631
1452	chr4	145679738	145680388
1453	chr4	145936558	145936815
1454	chr4	147683309	147684081
1455	chr4	152356723	152357256
1456	chr4	152779979	152780420
1457	chr4	158810116	158811227
1458	chr4	173334575	173334854
1459	chr4	173370008	173370382
1460	chr4	177177755	177178197
1461	chr4	183443772	183444341
1462	chr4	186726115	186726377
1463	chr4	190179246	190180056
1464	chr5	10176	11750
1465	chr5	14108800	14109074
1466	chr5	14144338	14144584
1467	chr5	16539419	16539644
1468	chr5	32313165	32313481
1469	chr5	32709967	32710386
1470	chr5	33440928	33441316
1471	chr5	33854773	33855146
1472	chr5	34244541	34244819
1473	chr5	34655505	34656057
1474	chr5	34717280	34717697
1475	chr5	34929926	34930128
1476	chr5	40755231	40755444
1477	chr5	40835354	40835641
1478	chr5	41869818	41870207
1479	chr5	43065879	43066572
1480	chr5	43484293	43484745
1481	chr5	58460309	58460713
1482	chr5	61330108	61330410
1483	chr5	61331101	61331462
1484	chr5	67268445	67268923
1485	chr5	68215129	68215937
1486	chr5	68289820	68290256
1487	chr5	69217860	69218061
1488	chr5	69369590	69370040
1489	chr5	69710292	69710611
1490	chr5	72955057	72955441
1491	chr5	73654684	73655080
1492	chr5	78518750	78518968
1493	chr5	78595367	78595582
1494	chr5	81851719	81852245
1495	chr5	82405869	82406149
1496	chr5	83076975	83077299
1497	chr5	83472992	83473484
1498	chr5	90409447	90409671
1499	chr5	91266288	91266777
1500	chr5	91311816	91312408
1501	chr5	94111320	94111817
1502	chr5	95731092	95731521
1503	chr5	95834864	95835064
1504	chr5	96331288	96331877
1505	chr5	96702695	96703008
1506	chr5	96934589	96935107
1507	chr5	96935317	96935866
1508	chr5	102754515	102755112
1509	chr5	103562234	103562717
1510	chr5	108382496	108382992
1511	chr5	109689394	109689638
1512	chr5	111742947	111743223
1513	chr5	111757938	111758169
1514	chr5	119303170	119303478
1515	chr5	119452611	119452842
1516	chr5	126594797	126595284
1517	chr5	126600772	126601161
1518	chr5	128083195	128083395
1519	chr5	131164758	131164959
1520	chr5	132293373	132294068
1521	chr5	132294282	132294507
1522	chr5	132495644	132496067
1523	chr5	134226375	134226575
1524	chr5	134439341	134439566
1525	chr5	134874364	134874608
1526	chr5	137754578	137754928
1527	chr5	139652089	139652480
1528	chr5	139659347	139659708
1529	chr5	140175335	140175580
1530	chr5	140564658	140564977
1531	chr5	140639389	140639688
1532	chr5	140664541	140665124
1533	chr5	140710807	140711048
1534	chr5	149357478	149357678
1535	chr5	149446138	149446348
1536	chr5	149486008	149486641
1537	chr5	150000332	150000546
1538	chr5	150778275	150778961
1539	chr5	151038076	151038596
1540	chr5	151695869	151696988
1541	chr5	151698905	151699121
1542	chr5	151699443	151699690
1543	chr5	151772618	151772881
1544	chr5	154779214	154779486
1545	chr5	160399745	160400033
1546	chr5	163461830	163462152
1547	chr5	163505613	163506490
1548	chr5	168486474	168486691
1549	chr5	168579516	168580000
1550	chr5	169350286	169350895
1551	chr5	172188203	172188635
1552	chr5	172733358	172734097
1553	chr5	172772643	172773072
1554	chr5	172868634	172869255
1555	chr5	172869424	172869628
1556	chr5	172902939	172903223
1557	chr5	172930842	172931888
1558	chr5	173764525	173764810
1559	chr5	173888271	173888482
1560	chr5	177426523	177426723
1561	chr5	177497761	177497966
1562	chr5	179657486	179657893
1563	chr5	179820490	179820977
1564	chr5	180802445	180802706
1565	chr5	180809950	180810379
1566	chr5	181207006	181207253
1567	chr5	181223311	181223535
1568	chr5	181246555	181246801
1569	chr6	2841504	2841733
1570	chr6	2853936	2854184
1571	chr6	2970282	2971460
1572	chr6	2971639	2972132
1573	chr6	3826239	3826482
1574	chr6	4018544	4018850
1575	chr6	4021390	4021853
1576	chr6	5261054	5261505
1577	chr6	7140755	7141155
1578	chr6	7389877	7390100
1579	chr6	7589836	7590389
1580	chr6	7697675	7698729
1581	chr6	8063954	8064154
1582	chr6	11232796	11233025
1583	chr6	12008554	12008856
1584	chr6	12010338	12010697
1585	chr6	13574539	13574751
1586	chr6	16759853	16760284
1587	chr6	16762970	16763358
1588	chr6	18155465	18155699
1589	chr6	20403457	20403657
1590	chr6	20877037	20877983
1591	chr6	24721439	24721916
1592	chr6	25962504	25963058
1593	chr6	26033512	26033814
1594	chr6	26155398	26156090
1595	chr6	26156398	26156945
1596	chr6	26158095	26158329
1597	chr6	26195494	26195833
1598	chr6	26272924	26273249
1599	chr6	27472642	27472967
1600	chr6	28982374	28982675
1601	chr6	29752741	29753407
1602	chr6	30259577	30259777
1603	chr6	30326481	30326800
1604	chr6	30489513	30489760
1605	chr6	30647049	30647339
1606	chr6	31158377	31158657
1607	chr6	31197249	31197492
1608	chr6	31399521	31400226
1609	chr6	31402896	31403329
1610	chr6	31729594	31730033
1611	chr6	31814847	31815283
1612	chr6	31822370	31822627
1613	chr6	31834743	31834978
1614	chr6	32176220	32176468
1615	chr6	32177175	32178564
1616	chr6	32838352	32838651
1617	chr6	32968695	32969386
1618	chr6	32970821	32971264
1619	chr6	33161224	33161630
1620	chr6	33248551	33249708
1621	chr6	33289394	33289806
1622	chr6	33312676	33313099
1623	chr6	33313432	33313909
1624	chr6	33323144	33323420
1625	chr6	34335265	34335690
1626	chr6	36585492	36585974
1627	chr6	36667273	36667679
1628	chr6	37171749	37172138
1629	chr6	42563958	42564250
1630	chr6	42746357	42746592
1631	chr6	43096966	43097172
1632	chr6	43769723	43770114
1633	chr6	44058263	44058626
1634	chr6	44246571	44246870
1635	chr6	52595078	52595313
1636	chr6	52663949	52664262
1637	chr6	53066047	53066522
1638	chr6	53359600	53359943
1639	chr6	53497083	53497663
1640	chr6	53545172	53545530
1641	chr6	53793800	53794035
1642	chr6	56542525	56542860
1643	chr6	57172282	57172482
1644	chr6	57221306	57221921
1645	chr6	57316827	57317090
1646	chr6	71404965	71405168
1647	chr6	73521325	73521632
1648	chr6	73579998	73580419
1649	chr6	79233718	79234416
1650	chr6	81752877	81753396
1651	chr6	85643825	85644096
1652	chr6	87472739	87473120
1653	chr6	99515604	99516032
1654	chr6	105902510	105902824
1655	chr6	106324974	106326332
1656	chr6	108565315	108566423
1657	chr6	108877272	108877613
1658	chr6	109094658	109095357
1659	chr6	109095550	109095768
1660	chr6	110180138	110180393
1661	chr6	110528634	110528973
1662	chr6	110874424	110874639
1663	chr6	111873561	111873913
1664	chr6	116571429	116572258
1665	chr6	116681130	116681536
1666	chr6	117675471	117675692
1667	chr6	118709513	118710054
1668	chr6	118894155	118894468
1669	chr6	119349339	119350232
1670	chr6	122789208	122789408
1671	chr6	122789596	122789834
1672	chr6	127266632	127267002
1673	chr6	130376890	130377764
1674	chr6	131063334	131063549
1675	chr6	133952747	133953335
1676	chr6	134175031	134175433
1677	chr6	134175780	134176289
1678	chr6	134178162	134179085
1679	chr6	134673316	134673689
1680	chr6	137218842	137219228
1681	chr6	137867261	137867463
1682	chr6	138592904	138593313
1683	chr6	138593485	138593832
1684	chr6	138773520	138773851
1685	chr6	139375560	139376149
1686	chr6	139577839	139578409
1687	chr6	140062359	140062689
1688	chr6	140462563	140463002
1689	chr6	143396909	143397820
1690	chr6	144215667	144216116
1691	chr6	145734994	145735194
1692	chr6	146857728	146858110
1693	chr6	146913952	146914470
1694	chr6	149648701	149648901
1695	chr6	151044929	151045622
1696	chr6	151067707	151068795
1697	chr6	155314718	155314989
1698	chr6	158644845	158645060
1699	chr6	159726916	159727261
1700	chr6	159790514	159790968
1701	chr6	161435045	161435294
1702	chr6	163416173	163416521
1703	chr6	169452252	169452489
1704	chr6	169530116	169530569
1705	chr6	170552861	170553183
1706	chr6	170553440	170554116
1707	chr6	170554304	170554666
1708	chr7	1532780	1533301
1709	chr7	1537498	1537990
1710	chr7	2242227	2242465
1711	chr7	4641850	4642069
1712	chr7	4745043	4745423
1713	chr7	5426402	5426667
1714	chr7	5932211	5932439
1715	chr7	6009233	6009435
1716	chr7	12211293	12212093
1717	chr7	21427513	21427718
1718	chr7	30028383	30028748
1719	chr7	32892246	32892459
1720	chr7	32957176	32957667
1721	chr7	36152929	36153366
1722	chr7	36207875	36208117
1723	chr7	39700801	39701539
1724	chr7	39949077	39949317
1725	chr7	39949583	39950336
1726	chr7	41984691	41985528
1727	chr7	44607055	44607256
1728	chr7	45924585	45924860
1729	chr7	45978406	45978864
1730	chr7	46145691	46146017
1731	chr7	47600710	47601837
1732	chr7	47669716	47669935
1733	chr7	47786774	47787062
1734	chr7	48089125	48089436
1735	chr7	56064190	56064510
1736	chr7	66628184	66628671
1737	chr7	72828361	72828936
1738	chr7	73235642	73235870
1739	chr7	74788854	74789328
1740	chr7	75739197	75739745
1741	chr7	76047874	76048367
1742	chr7	77536374	77536693
1743	chr7	77695891	77696190
1744	chr7	77798600	77799087
1745	chr7	78018507	78019226
1746	chr7	80919234	80919611
1747	chr7	90403465	90403675
1748	chr7	95434545	95434827
1749	chr7	99791338	99791746
1750	chr7	101085049	101086132
1751	chr7	101126314	101127378
1752	chr7	101244860	101245071
1753	chr7	101856715	101857150
1754	chr7	101936421	101936829
1755	chr7	102572230	102572500
1756	chr7	105013737	105013978
1757	chr7	106285042	106285515
1758	chr7	107169832	107170167
1759	chr7	116354845	116355484
1760	chr7	116592025	116592225
1761	chr7	123749158	123749585
1762	chr7	129949095	129949295
1763	chr7	130921606	130921922
1764	chr7	131249255	131249466
1765	chr7	134432592	134433178
1766	chr7	135170215	135170944
1767	chr7	135510265	135510465
1768	chr7	138459753	138460676
1769	chr7	139109411	139109700
1770	chr7	139776737	139776937
1771	chr7	143381081	143381356
1772	chr7	143836831	143837123
1773	chr7	149028808	149029153
1774	chr7	150368872	150369502
1775	chr7	150404859	150405725
1776	chr7	151058223	151058687
1777	chr7	151727613	151728119
1778	chr7	151736597	151736985
1779	chr7	155297164	155297371
1780	chr7	155297854	155298474
1781	chr7	155298910	155299498
1782	chr7	158818753	158819055
1783	chr8	8296176	8296376
1784	chr8	11808431	11808682
1785	chr8	11853930	11854371
1786	chr8	12435780	12436030
1787	chr8	12436852	12437089
1788	chr8	18954568	18955116
1789	chr8	18957549	18958077
1790	chr8	19013939	19014341
1791	chr8	22245182	22245579
1792	chr8	22383694	22383986
1793	chr8	22392606	22393286
1794	chr8	23163118	23163441
1795	chr8	23246574	23246800
1796	chr8	23354219	23354446
1797	chr8	23528878	23529094
1798	chr8	26641141	26641589
1799	chr8	27299773	27300076
1800	chr8	28093188	28093557
1801	chr8	28622312	28622661
1802	chr8	30254931	30255134
1803	chr8	30804661	30804861
1804	chr8	38268143	38268864
1805	chr8	38527541	38528420
1806	chr8	38936883	38937094
1807	chr8	40174804	40175403
1808	chr8	41490572	41490812
1809	chr8	42412631	42412843
1810	chr8	43093586	43093987
1811	chr8	43237794	43238182
1812	chr8	47524682	47525432
1813	chr8	47660014	47660233
1814	chr8	48428436	48428808
1815	chr8	48514330	48515176
1816	chr8	57564235	57564685
1817	chr8	63168004	63168287
1818	chr8	66428464	66428700
1819	chr8	66428934	66429266
1820	chr8	66507472	66507767
1821	chr8	66612406	66613375
1822	chr8	66667409	66667722
1823	chr8	67064430	67064655
1824	chr8	69356947	69357654
1825	chr8	71843271	71843558
1826	chr8	76431438	76431677
1827	chr8	76999554	76999983
1828	chr8	92965723	92965992
1829	chr8	94234305	94234770
1830	chr8	94258763	94259527
1831	chr8	94261822	94262254
1832	chr8	95133530	95133891
1833	chr8	96261172	96261489
1834	chr8	98944064	98945449
1835	chr8	100310066	100310392
1836	chr8	100720157	100721335
1837	chr8	100721448	100721803
1838	chr8	100722084	100722669
1839	chr8	101205639	101206020
1840	chr8	102656284	102656504
1841	chr8	102788892	102789421
1842	chr8	102807035	102807235
1843	chr8	102807491	102807964
1844	chr8	102864308	102864578
1845	chr8	104588275	104588546
1846	chr8	117520699	117520899
1847	chr8	118108530	118108876
1848	chr8	119873717	119873954
1849	chr8	123157405	123157892
1850	chr8	123274291	123274491
1851	chr8	123274852	123275282
1852	chr8	124538763	124538964
1853	chr8	124688849	124689236
1854	chr8	125431762	125431997
1855	chr8	128176468	128177287
1856	chr8	129685738	129686026
1857	chr8	133571666	133572421
1858	chr8	134713031	134713371
1859	chr8	134832557	134832757
1860	chr8	135456894	135457147
1861	chr8	141000118	141000461
1862	chr8	141127551	141128540
1863	chr8	141265449	141265788
1864	chr8	142777522	142777797
1865	chr8	143939774	143940179
1866	chr8	144078314	144078666
1867	chr8	144082273	144082815
1868	chr8	144508800	144509353
1869	chr8	144767653	144768545
1870	chr8	144827401	144827710
1871	chr8	144901617	144901846
1872	chr9	4137479	4137830
1873	chr9	4430891	4431100
1874	chr9	5449794	5450121
1875	chr9	19184202	19184728
1876	chr9	26956437	26956950
1877	chr9	32384230	32384742
1878	chr9	32526448	32526868
1879	chr9	34178601	34178801
1880	chr9	34186091	34186356
1881	chr9	34665531	34665813
1882	chr9	35115846	35116593
1883	chr9	35477474	35477728
1884	chr9	35510572	35510772
1885	chr9	35518200	35518660
1886	chr9	35732416	35732789
1887	chr9	37785213	37785432
1888	chr9	37800865	37801181
1889	chr9	38026213	38026762
1890	chr9	38046930	38047453
1891	chr9	63113923	63114149
1892	chr9	63337734	63337969
1893	chr9	68780123	68780507
1894	chr9	70412993	70413287
1895	chr9	70419264	70419681
1896	chr9	70419872	70420680
1897	chr9	70601383	70602018
1898	chr9	71911385	71911801
1899	chr9	72473594	72473875
1900	chr9	86282638	86282867
1901	chr9	86354082	86354356
1902	chr9	86406695	86407050
1903	chr9	87725479	87725935
1904	chr9	88534011	88534680
1905	chr9	91193261	91193509
1906	chr9	92242499	92242816
1907	chr9	94649292	94649560
1908	chr9	96418745	96419141
1909	chr9	96420645	96420925
1910	chr9	98255082	98255552
1911	chr9	98255870	98256254
1912	chr9	99222074	99222478
1913	chr9	99821090	99821669
1914	chr9	100099245	100099461
1915	chr9	104873079	104873656
1916	chr9	106797026	106797503
1917	chr9	110256538	110256923
1918	chr9	111598721	111599218
1919	chr9	111965393	111965937
1920	chr9	112012252	112012722
1921	chr9	112074322	112074767
1922	chr9	112334139	112334592
1923	chr9	112380060	112380750
1924	chr9	112717769	112718002
1925	chr9	113275673	113275895
1926	chr9	116156069	116157159
1927	chr9	117704202	117704474
1928	chr9	122453188	122453612
1929	chr9	122913064	122913287
1930	chr9	122931322	122931901
1931	chr9	124771459	124771935
1932	chr9	124941347	124941555
1933	chr9	125200206	125200433
1934	chr9	127424141	127424522
1935	chr9	127586453	127586875
1936	chr9	127715621	127715978
1937	chr9	127802961	127803370
1938	chr9	128068002	128068251
1939	chr9	128094379	128094808
1940	chr9	128098947	128099149
1941	chr9	128128264	128128464
1942	chr9	128881904	128883533
1943	chr9	129143289	129143514
1944	chr9	129175618	129175823
1945	chr9	129176184	129176457
1946	chr9	129460636	129461031
1947	chr9	129483107	129483616
1948	chr9	129488921	129489516
1949	chr9	130834492	130835180
1950	chr9	133459782	133460166
1951	chr9	133993153	133993353
1952	chr9	136558238	136558675
1953	chr9	137085786	137086417
1954	chr9	137240415	137240616
1955	chrM	161	16637
1956	chrX	13398074	13398378
1957	chrX	13398630	13398965
1958	chrX	39908349	39908596
1959	chrX	46837013	46837216
1960	chrX	107655047	107655305
1961	chrX	107674702	107675072
1962	chrX	115855265	115855649
1963	chrX	115859273	115859547
1964	chrX	115867151	115867554
1965	chrX	115885273	115885892
1966	chrX	154390130	154390401
